# Supplementary material for: A Pilot Integrative Analysis of Colonic Gene Expression, Gut Microbiota, and Immune Infiltration in Primary Sclerosing Cholangitis-Inflammatory Bowel Disease: Association of Disease With Bile Acid Pathways
Source: J Crohns Colitis. 2020 Feb 4;14(7):935–47. doi: 10.1093/ecco-jcc/jjaa021 (PMC7392170; doi:10.1093/ecco-jcc/jjaa021)
Supplement: jjaa021_suppl_Supplementary_Table_1 [file jjaa021_suppl_supplementary_table_1.xlsx]

## Sheet: PSC-IBDvsHC DEGs
Gene name	logFC	logCPM	LR	PValue	FDR
KDM5D	10.0654	4.27547	73.7518	8.85819e-18	1.06644e-13
UTY	8.8658	4.35129	65.3873	6.15351e-16	3.70411e-12
TXLNGY	9.92241	4.50659	63.6253	1.50486e-15	4.52924e-12
RPS4Y1	9.52781	5.85591	63.9217	1.29461e-15	4.52924e-12
EIF1AY	8.05085	2.69513	53.591	2.46886e-13	5.94452e-10
THRB	-1.9656	5.0639	52.7461	3.79568e-13	7.61604e-10
HEPACAM2	-0.931296	6.723	51.6533	6.62186e-13	1.13887e-09
DUOX2	5.00374	6.00898	50.3443	1.29002e-12	1.94133e-09
DDX3Y	5.64706	4.01429	49.8734	1.6399e-12	2.19365e-09
ZFY	5.36944	3.56751	49.6374	1.84952e-12	2.22663e-09
USP9Y	6.26904	3.56714	48.605	3.13065e-12	3.42635e-09
CFB	1.89073	4.20996	47.4844	5.54424e-12	5.56226e-09
OAS2	1.28709	3.66383	45.8942	1.24815e-11	1.15589e-08
GPR153	-1.07424	4.00789	45.4008	1.60571e-11	1.38079e-08
SPON1	-1.04547	6.38121	45.235	1.74751e-11	1.40255e-08
SLC25A37	0.835176	4.55183	44.966	2.00486e-11	1.50853e-08
PSMB9	1.3333	3.81162	44.7503	2.23831e-11	1.58512e-08
KCND3	1.61459	2.90986	44.4393	2.62368e-11	1.7548e-08
DUOXA2	4.98134	2.19439	43.6503	3.92607e-11	2.48768e-08
AL645922.1	1.51071	4.67642	43.0452	5.34904e-11	3.21985e-08
OAS3	0.964014	5.19968	42.7665	6.16781e-11	3.53592e-08
STARD10	-0.820348	7.1647	42.4148	7.3829e-11	4.04012e-08
PRKY	3.9242	2.61655	42.2852	7.88879e-11	4.12927e-08
GUCA2B	-1.46093	5.5126	41.6596	1.08629e-10	5.40438e-08
CDKN2B-AS1	-1.58385	5.45588	41.5959	1.12227e-10	5.40438e-08
ZG16	-1.19267	8.6812	41.5033	1.17674e-10	5.44875e-08
HKDC1	1.64823	5.01491	40.7794	1.7042e-10	7.59883e-08
VWF	1.11907	5.55115	39.6021	3.11348e-10	1.33869e-07
CCDC88B	1.04976	4.67334	39.2647	3.70077e-10	1.52647e-07
FUT8	0.778805	5.59747	39.211	3.80382e-10	1.52647e-07
CFI	1.71718	3.00923	38.7146	4.90538e-10	1.84549e-07
LGALS2	-1.51878	4.19483	38.7606	4.7911e-10	1.84549e-07
HES2	-0.836491	3.82528	38.6061	5.18557e-10	1.89179e-07
BEST2	-1.37781	4.26663	38.2642	6.17873e-10	2.18781e-07
NOS2	1.58145	5.08416	38.0956	6.73629e-10	2.31709e-07
MYEOV	3.07532	1.84797	37.5883	8.73653e-10	2.84268e-07
IFIT3	1.46558	3.7752	37.6405	8.50608e-10	2.84268e-07
SMOC2	1.08878	4.43523	36.965	1.20268e-09	3.81028e-07
PARP14	1.05179	7.65723	36.6933	1.38256e-09	4.26786e-07
MAZ	-0.572216	6.77581	36.2578	1.72863e-09	5.20274e-07
BCAT2	-0.748917	3.80038	35.2963	2.83163e-09	8.31463e-07
SAMD9L	1.12558	6.12801	34.7454	3.75761e-09	1.05344e-06
WDR44	0.785171	5.17888	34.7428	3.76261e-09	1.05344e-06
NPDC1	-0.752278	4.18041	33.6429	6.62167e-09	1.81178e-06
IGHG1	3.36137	9.49318	33.4664	7.25067e-09	1.9398e-06
RAB3B	-1.22691	3.62148	33.2482	8.11141e-09	2.1229e-06
CD44	0.770768	7.34645	33.1582	8.49569e-09	2.17616e-06
ABCC1	0.776126	4.80597	32.6537	1.10127e-08	2.76212e-06
FCRL5	1.29431	4.3472	32.4347	1.23268e-08	3.02862e-06
APOL1	1.6512	4.50457	32.318	1.30892e-08	3.15161e-06
NPSR1	5.68388	1.78125	32.212	1.38235e-08	3.26317e-06
PNPLA4	-0.816796	3.65527	31.729	1.77252e-08	4.07093e-06
KLK1	-0.918002	5.42602	31.7076	1.79217e-08	4.07093e-06
SPNS2	1.6068	2.96796	31.6107	1.88387e-08	4.19999e-06
LCN2	1.81627	5.44995	31.5506	1.94306e-08	4.25318e-06
C10orf99	-0.689076	6.49704	31.202	2.32525e-08	4.92283e-06
DPP10	-2.21029	2.82964	31.1974	2.33077e-08	4.92283e-06
PRKCB	0.879234	5.22144	31.1619	2.37376e-08	4.92719e-06
IGHV3-30	1.56899	4.44446	30.6046	3.16348e-08	6.45511e-06
CXCL9	2.18633	3.78613	30.5356	3.27799e-08	6.5571e-06
SMPDL3A	-0.810659	7.12136	30.5095	3.3224e-08	6.5571e-06
NEURL1	-0.834424	3.84333	30.4425	3.43902e-08	6.67779e-06
C9orf152	-0.615655	5.79279	30.0394	4.23354e-08	8.09008e-06
APOL2	0.863645	4.75498	29.9373	4.46245e-08	8.39429e-06
INPP5D	0.903199	5.00191	29.4671	5.68734e-08	1.03742e-05
HIVEP2	0.675623	5.75923	29.4709	5.67613e-08	1.03742e-05
CLDN8	-3.76302	5.21348	29.4374	5.77519e-08	1.03772e-05
RNF125	-0.811228	4.30884	28.8193	7.94567e-08	1.40673e-05
GBP5	1.59661	4.47259	28.7053	8.42735e-08	1.4515e-05
RALGPS2	0.590155	5.99821	28.7025	8.43968e-08	1.4515e-05
FAM162A	-0.606196	6.74253	28.589	8.94913e-08	1.49637e-05
RFLNA	-0.692174	5.06682	28.6014	8.89195e-08	1.49637e-05
IFI35	0.746935	4.09998	28.4425	9.65211e-08	1.57029e-05
CAPN9	-1.16096	4.7213	28.4472	9.6287e-08	1.57029e-05
RBM38	-0.749421	3.87559	28.3723	1.00086e-07	1.60659e-05
OLFM4	2.93618	9.51751	28.3043	1.03666e-07	1.64216e-05
UBE2L6	1.08182	4.11861	28.2584	1.06152e-07	1.6597e-05
C1S	0.741117	5.9738	28.2064	1.09044e-07	1.66175e-05
SPR	-0.646312	5.16841	28.212	1.08726e-07	1.66175e-05
MMP28	-0.761959	4.59568	28.0757	1.16659e-07	1.75557e-05
CD38	1.20448	3.17673	27.9357	1.25417e-07	1.83101e-05
SLFN5	0.931908	5.24561	27.8999	1.27756e-07	1.83101e-05
B4GALT1	0.809744	6.70194	27.9126	1.26923e-07	1.83101e-05
ENDOD1	-0.754218	7.33087	27.9654	1.23502e-07	1.83101e-05
TSPAN13	-0.663902	5.68452	27.7746	1.36302e-07	1.93052e-05
TFF3	-0.809506	7.80206	27.715	1.40566e-07	1.96775e-05
DAPP1	1.17645	3.87631	27.5763	1.51021e-07	2.06095e-05
MX2	0.914893	3.86644	27.576	1.5104e-07	2.06095e-05
RASD1	-1.04945	3.47142	27.5485	1.53206e-07	2.06095e-05
PRKG2	-2.05916	4.67579	27.5376	1.54071e-07	2.06095e-05
NUGGC	1.03735	3.29537	27.3852	1.66702e-07	2.18145e-05
SLC6A6	0.903249	3.51683	27.3961	1.65766e-07	2.18145e-05
CIITA	1.23465	4.49949	27.2101	1.82501e-07	2.33737e-05
RNF213	0.873464	8.37976	27.2244	1.81161e-07	2.33737e-05
ERAP2	2.26955	6.3076	27.0509	1.98169e-07	2.51132e-05
CASD1	-0.671758	5.72046	27.0066	2.02758e-07	2.54271e-05
KIF21B	0.675028	4.34557	26.9493	2.08863e-07	2.59227e-05
STAT1	0.974817	7.46241	26.8619	2.18527e-07	2.68454e-05
SLFN13	1.06095	3.61913	26.8154	2.23851e-07	2.72216e-05
DUOX1	3.11233	1.35179	26.4828	2.65888e-07	3.18499e-05
STOM	1.00464	5.75821	26.4733	2.67202e-07	3.18499e-05
KLHL5	0.881164	3.72429	26.2986	2.92496e-07	3.41879e-05
CCSER2	0.632106	5.32778	26.3085	2.91006e-07	3.41879e-05
REG1A	8.41458	5.099	26.2748	2.96129e-07	3.42798e-05
COL14A1	0.820256	5.67226	26.0806	3.27459e-07	3.75455e-05
LIPG	0.879429	4.25563	25.9001	3.59546e-07	4.08356e-05
IGHG4	2.4167	6.62681	25.8251	3.73803e-07	4.20581e-05
CXCL1	2.05534	2.91329	25.8034	3.78031e-07	4.21399e-05
ATP11A	0.788283	4.46195	25.7285	3.92974e-07	4.34038e-05
MYO1F	0.751771	4.40202	25.6012	4.19773e-07	4.59423e-05
PFKP	0.635758	5.65143	25.5313	4.35266e-07	4.72087e-05
C3	1.55277	6.6649	25.4413	4.56045e-07	4.90207e-05
XAF1	1.16342	4.88451	25.3589	4.75942e-07	5.07068e-05
CCL11	1.81008	3.28241	25.2574	5.01667e-07	5.29786e-05
IFI16	0.766587	5.77248	25.2276	5.09489e-07	5.33368e-05
BEST4	-0.801077	5.21336	24.9536	5.8726e-07	6.09484e-05
FAM3D	-0.707733	8.19693	24.9211	5.97254e-07	6.14559e-05
ROBO1	0.758871	4.91917	24.8782	6.10689e-07	6.23058e-05
IFI44L	1.41534	3.09964	24.7381	6.56722e-07	6.64392e-05
KDR	0.813241	4.06325	24.6542	6.85957e-07	6.88186e-05
IGHV1-24	2.83113	1.95635	24.6023	7.04671e-07	6.95372e-05
MAL2	-0.606362	7.63481	24.6127	7.00868e-07	6.95372e-05
KIF22	-0.640902	5.81127	24.4883	7.47621e-07	7.25856e-05
ATOH1	-0.767271	4.33999	24.4898	7.47053e-07	7.25856e-05
NFE2L3	0.930328	4.47663	24.4662	7.56249e-07	7.28359e-05
MX1	0.933227	5.91539	24.4336	7.69158e-07	7.34912e-05
ELOVL5	0.960198	3.75825	24.3232	8.14507e-07	7.72114e-05
PRAC1	-6.60074	2.56418	24.2423	8.49464e-07	7.9896e-05
GBP1	1.25464	5.65463	24.182	8.76485e-07	8.17985e-05
ITGB8	0.771493	4.50837	24.0674	9.30195e-07	8.61432e-05
ADGRG6	0.751024	4.39348	24.006	9.60344e-07	8.82564e-05
FXYD3	-0.753561	9.28567	23.9426	9.92512e-07	9.05216e-05
ARHGAP25	0.871019	4.23699	23.8928	1.01854e-06	9.2197e-05
STK10	0.516568	5.94207	23.8669	1.03229e-06	9.27443e-05
CXCL10	1.6436	2.81844	23.8002	1.06872e-06	9.53065e-05
CRACR2B	-0.626746	4.59062	23.7271	1.11007e-06	9.82655e-05
NCOA7	0.740197	5.50369	23.604	1.18342e-06	0.000103994
ANXA13	-0.774241	4.51235	23.5626	1.20913e-06	0.000105483
ZNFX1	0.633452	6.29462	23.4898	1.25579e-06	0.000108766
UBD	1.96022	3.22267	23.3753	1.33279e-06	0.000114611
FCGR3A	1.71058	3.2457	23.2997	1.38624e-06	0.00011754
TAP2	0.822513	4.33269	23.2995	1.38639e-06	0.00011754
RIMKLA	-0.865602	4.5686	23.2673	1.40978e-06	0.000118688
FAM3B	3.74539	2.68063	23.1076	1.53182e-06	0.000128067
ITPR1	0.734215	5.41878	23.0087	1.6127e-06	0.000133898
LINC00668	1.44299	5.00165	22.9603	1.65385e-06	0.000136375
ALDH1L1	1.18484	4.56837	22.8151	1.78361e-06	0.000146074
APOL3	0.86915	3.77094	22.7856	1.81114e-06	0.000147327
SCRN1	0.615455	3.91217	22.7702	1.8258e-06	0.000147522
SMPDL3B	-0.712165	4.151	22.6633	1.9302e-06	0.000154918
FREM1	1.408	2.81057	22.5463	2.05138e-06	0.000162945
STRADB	-0.624923	4.71266	22.5408	2.05729e-06	0.000162945
MACC1	0.539637	5.22314	22.5005	2.10088e-06	0.000165113
HIGD2A	-0.584441	4.78457	22.4903	2.11208e-06	0.000165113
IGFBP5	1.26741	5.85082	22.4338	2.1751e-06	0.000167859
PYY	-1.78467	4.02078	22.4347	2.17407e-06	0.000167859
AL669918.1	0.810869	3.27434	22.3114	2.31824e-06	0.000177766
ABHD2	0.539031	7.36557	22.1387	2.5365e-06	0.000193271
HEG1	0.806865	4.62696	22.1027	2.58449e-06	0.000195689
RNA5SP149	-4.54462	3.24325	22.0585	2.64472e-06	0.000198999
HYAL1	1.94836	3.22199	21.9896	2.7413e-06	0.000204821
IMPA2	-0.533576	5.7859	21.9793	2.75613e-06	0.000204821
PITX1	0.958773	3.82818	21.9561	2.78961e-06	0.000206038
CPS1	2.73454	1.41521	21.9366	2.81813e-06	0.000206875
CYP2J2	-0.498315	5.26772	21.9232	2.83777e-06	0.000207054
SVEP1	0.789938	4.25264	21.8027	3.02168e-06	0.000219145
SLC30A10	0.895822	5.39988	21.7862	3.04788e-06	0.000219462
SMAD9	-0.676627	4.34951	21.777	3.06251e-06	0.000219462
GUCA2A	-0.96065	8.23551	21.6908	3.20327e-06	0.00022819
NHEJ1	-0.613237	4.06352	21.6174	3.32817e-06	0.000235693
CA7	-0.896222	5.56467	21.4297	3.67032e-06	0.000258403
JAK3	1.04647	3.6967	21.4144	3.69974e-06	0.000258961
C1orf210	-0.605971	3.42065	21.2312	4.0709e-06	0.000282224
REP15	-0.656901	5.37987	21.2274	4.079e-06	0.000282224
NDN	-0.876793	2.94752	21.1915	4.15603e-06	0.000285911
TRIB2	0.960463	3.4535	21.0955	4.36959e-06	0.00029425
ITGB2	0.869826	5.11312	21.0931	4.37501e-06	0.00029425
MXRA5	0.755879	6.45259	21.1081	4.34084e-06	0.00029425
HIST1H2AC	-0.555696	7.07635	21.115	4.32534e-06	0.00029425
ACAT1	-0.71656	6.83657	21.0693	4.42966e-06	0.000296271
PCK1	-1.06331	8.94351	21.0056	4.57941e-06	0.000304594
PRDX6	-0.81459	8.23338	20.9931	4.60947e-06	0.000304909
LCP2	0.886697	4.78903	20.954	4.70439e-06	0.000309487
IGHV3-33	1.44995	4.37097	20.8813	4.88653e-06	0.000311543
IFNAR2	0.771264	3.77576	20.903	4.8314e-06	0.000311543
DOCK4	0.609113	4.49322	20.895	4.85161e-06	0.000311543
NBEAL2	0.587725	5.45006	20.8984	4.84305e-06	0.000311543
CHDH	-0.772168	5.28565	20.8815	4.8859e-06	0.000311543
GPRIN2	-0.972109	3.02982	20.8795	4.89091e-06	0.000311543
PINK1	-0.49631	6.25847	20.7755	5.16406e-06	0.000327211
TMEM141	-0.518901	5.71716	20.7572	5.21354e-06	0.000328617
IGHGP	2.46155	5.16081	20.7169	5.32453e-06	0.000333865
CHI3L1	3.19421	1.71694	20.5877	5.69609e-06	0.000355312
NR2F1	1.00116	2.80741	20.5526	5.80137e-06	0.000360014
GIPC1	-0.531479	6.62768	20.4602	6.08841e-06	0.000375889
RSAD2	1.14585	4.70854	20.4104	6.24895e-06	0.000383832
CA1	-1.35954	9.53397	20.374	6.36886e-06	0.000389211
ATP2B4	0.600355	5.70622	20.3005	6.6185e-06	0.000402425
COL1A2	1.04699	6.626	20.2672	6.7344e-06	0.000405377
LRRC6	0.784269	3.268	20.2715	6.71955e-06	0.000405377
CYP2B6	1.16301	4.18329	20.2385	6.8365e-06	0.000409475
OSBPL3	0.718947	4.38036	19.9726	7.85616e-06	0.000468219
USP32	0.398257	5.39509	19.9394	7.99364e-06	0.000474066
MSN	0.592968	6.30082	19.9226	8.06411e-06	0.000475901
HELZ2	0.754638	4.90996	19.902	8.15144e-06	0.000478708
ZEB1	0.553465	4.44712	19.8859	8.2206e-06	0.000480426
BLVRA	0.923718	2.98339	19.79	8.64356e-06	0.000502221
CTSC	0.537396	6.75791	19.7826	8.67696e-06	0.000502221
FRZB	-0.87991	3.89674	19.7435	8.85645e-06	0.000510157
SYTL5	-0.806722	4.5594	19.7157	8.98622e-06	0.000515167
ST6GALNAC6	-1.10061	6.0393	19.5385	9.85903e-06	0.000562526
PARP9	0.939586	5.97534	19.5293	9.90687e-06	0.000562589
PITX2	2.89136	3.94724	19.456	1.02945e-05	0.000581855
AC068946.1	-0.559856	4.13106	19.4413	1.0374e-05	0.000583611
TRIM22	0.894709	5.38254	19.427	1.04517e-05	0.000585245
BTBD6	-0.411731	5.20104	19.3769	1.07296e-05	0.000598027
SEMA4D	0.737464	4.812	19.3668	1.07869e-05	0.000598447
COL6A1	0.81489	6.27086	19.322	1.10424e-05	0.000609813
CLSTN3	0.773608	3.55479	19.3082	1.11229e-05	0.000611454
IDO1	1.81049	2.65805	19.2714	1.13393e-05	0.000620517
ZEB2	0.504943	6.5437	19.2379	1.15399e-05	0.000628637
ARHGEF6	0.646362	4.61377	19.1812	1.18878e-05	0.00064467
ALOX15	1.47623	2.29918	19.0827	1.25175e-05	0.000675775
SCARNA1	-0.946301	3.74886	19.0689	1.26082e-05	0.000677636
RIPOR2	1.2849	3.33389	18.9823	1.31938e-05	0.000705958
RASSF5	0.708616	4.13704	18.9184	1.36428e-05	0.000726749
AKAP5	-0.59372	4.8305	18.8588	1.4076e-05	0.000746523
ISX	-0.943842	5.80715	18.8261	1.43193e-05	0.000756097
NCF2	0.752145	4.10791	18.7889	1.46011e-05	0.00076761
ELL2	0.598914	5.23201	18.7757	1.47027e-05	0.000769593
CNTN4	-0.81647	4.18672	18.7087	1.52285e-05	0.000793197
TMIGD1	-1.0374	6.18337	18.7016	1.52855e-05	0.000793197
AGR3	-0.661696	4.94245	18.5988	1.61319e-05	0.000833526
GBP4	1.20002	4.8228	18.5719	1.63612e-05	0.000834631
PIM2	1.049	4.65185	18.5777	1.63114e-05	0.000834631
LRRC8C	0.735774	3.57266	18.572	1.63602e-05	0.000834631
ANKRD44	0.760947	4.73773	18.5605	1.64594e-05	0.000836097
SH3PXD2B	0.639379	4.39356	18.5417	1.66226e-05	0.000840839
RFTN1	0.826164	4.75834	18.5252	1.67671e-05	0.000844599
AL355987.3	-0.514345	5.18083	18.4607	1.73444e-05	0.00087004
TMEM229B	1.01111	3.04031	18.4514	1.74294e-05	0.000870673
LPGAT1	0.488013	6.35899	18.4189	1.77286e-05	0.000878333
LYST	0.477797	6.27671	18.4249	1.76736e-05	0.000878333
RNY1	-0.727204	7.08478	18.4084	1.78275e-05	0.000879612
SNX29	0.559715	4.78216	18.3917	1.79836e-05	0.000883693
TMCO1	-0.556746	7.77304	18.3828	1.80682e-05	0.00088424
AL365361.1	1.02711	2.9695	18.3649	1.82385e-05	0.000888959
FMOD	-0.667246	4.64875	18.3289	1.85867e-05	0.000901658
FABP2	-0.960518	5.95113	18.3225	1.86488e-05	0.000901658
PON2	-0.464804	5.83602	18.2854	1.90158e-05	0.000915726
GLIPR2	-0.518124	4.39035	18.2734	1.91359e-05	0.000917835
SELENBP1	-0.863056	9.00711	18.1726	2.01765e-05	0.000963908
CD40	1.03901	3.27032	18.1288	2.06459e-05	0.000982331
C1QTNF3-AMACR	-0.783636	5.53395	18.1215	2.07253e-05	0.000982331
SLC6A19	-3.0583	2.07206	18.0565	2.14442e-05	0.00101242
IGHG3	2.54025	6.61036	18.0216	2.18407e-05	0.00102711
DMBT1	2.46984	7.20469	17.8465	2.39456e-05	0.00112171
IHH	-0.531359	4.94083	17.8272	2.41895e-05	0.00112875
APBB1IP	0.856132	3.32705	17.7776	2.4829e-05	0.00115412
ICAM1	0.943443	4.23755	17.7687	2.49455e-05	0.00115507
NXPE4	-0.61954	7.55419	17.7471	2.52308e-05	0.00116381
FBN1	0.68811	5.51249	17.7052	2.57925e-05	0.0011762
HCK	0.596625	4.23227	17.7055	2.57878e-05	0.0011762
GGH	-0.617599	5.76063	17.7129	2.56876e-05	0.0011762
ISG20	0.890501	4.77754	17.6774	2.61717e-05	0.00118603
CBL	0.489691	4.89388	17.675	2.62051e-05	0.00118603
ARSD	-0.799227	6.03844	17.6668	2.63178e-05	0.00118667
AMACR	-0.775912	5.71523	17.627	2.68743e-05	0.00120724
CD274	1.13113	2.77994	17.5886	2.74226e-05	0.00122729
TNFAIP2	0.894548	5.33336	17.55	2.79847e-05	0.00124781
HIST2H3C	-0.704682	4.43357	17.499	2.87452e-05	0.00127699
AKAP2	0.608792	4.59598	17.4807	2.90245e-05	0.00128196
HIST2H3A	-0.703183	4.43234	17.4777	2.90701e-05	0.00128196
C2orf88	-0.74623	6.95954	17.459	2.93567e-05	0.00128987
IRF9	0.715414	3.65074	17.4419	2.96218e-05	0.00129679
SLC39A5	-0.632193	5.87002	17.3963	3.03424e-05	0.001314
ID3	-0.643134	5.01561	17.4012	3.02638e-05	0.001314
ATP13A4	-0.928966	3.47792	17.4068	3.01742e-05	0.001314
LINC01133	-0.62255	6.11455	17.3677	3.08014e-05	0.0013291
PLEKHS1	1.83488	2.2524	17.3435	3.11956e-05	0.00134049
SCD	0.968932	5.82436	17.3379	3.12881e-05	0.00134049
DTX3L	0.469314	7.26521	17.3278	3.14544e-05	0.00134283
WNT5A	0.856089	3.87406	17.3126	3.17077e-05	0.00134513
PALM2-AKAP2	0.593941	4.60852	17.3112	3.17317e-05	0.00134513
SIGLEC10	0.654739	3.39545	17.2595	3.26067e-05	0.00137738
GPC4	0.583657	3.95368	17.2292	3.31303e-05	0.00138974
TMEM72	-1.24327	3.79928	17.2352	3.30267e-05	0.00138974
ID2	-0.593687	4.94887	17.159	3.43768e-05	0.00143702
L1TD1	1.69206	5.60267	17.1307	3.48946e-05	0.00145134
PPP1R16B	0.794374	4.10245	17.1271	3.49605e-05	0.00145134
RNASE4	-0.581743	4.99709	17.1044	3.53805e-05	0.00146373
PDE1C	0.603406	3.26366	17.0857	3.57297e-05	0.00147312
LINC02441	-0.910051	2.88215	17.0781	3.58729e-05	0.00147397
MYCBP2	0.553081	6.91894	17.0658	3.61074e-05	0.00147856
ALPI	-1.01502	3.29657	17.0251	3.68896e-05	0.00150547
PECAM1	0.719786	6.56305	16.9714	3.7948e-05	0.00154343
HLA-C	1.54364	9.44807	16.9627	3.81216e-05	0.00154347
PHPT1	-0.45864	4.63088	16.9585	3.82053e-05	0.00154347
LAX1	1.14491	3.35258	16.9474	3.84305e-05	0.00154737
SLAMF6	0.93402	3.43269	16.8647	4.01411e-05	0.00161086
C2orf72	-0.483865	4.87785	16.85	4.04532e-05	0.00161799
AL163636.2	-0.578798	5.04888	16.7959	4.16234e-05	0.00165929
PDE4B	0.820148	3.77668	16.7181	4.33661e-05	0.00172305
IFITM1	0.937819	5.94374	16.6527	4.48854e-05	0.00177755
LIMS1	0.437937	4.81126	16.6383	4.52291e-05	0.00178438
ARL2-SNX15	-0.459402	3.59582	16.633	4.53544e-05	0.00178438
ELK3	0.691103	3.52924	16.6029	4.60807e-05	0.00180705
GAPT	0.971645	3.25595	16.5699	4.68895e-05	0.0018328
SLA	0.755077	4.3026	16.5028	4.85791e-05	0.00188659
CDH11	0.662411	4.79388	16.5037	4.85543e-05	0.00188659
EDN3	-0.630556	5.77917	16.4939	4.88062e-05	0.00188932
P2RY14	0.866785	3.30569	16.4641	4.95805e-05	0.00189492
LINC-PINT	0.834465	3.29804	16.4697	4.94344e-05	0.00189492
CAPN13	-1.18714	4.04429	16.4692	4.94462e-05	0.00189492
SCEL	-1.77148	2.34459	16.4699	4.94275e-05	0.00189492
CDH5	0.876774	3.37542	16.4259	5.05905e-05	0.0019274
DOCK2	0.720705	5.71794	16.4104	5.10049e-05	0.00193097
CSGALNACT2	0.521383	4.09852	16.4155	5.08679e-05	0.00193097
EIF1AX	-0.487737	6.06389	16.3987	5.13195e-05	0.00193679
SCG2	-1.32168	2.55916	16.3884	5.1601e-05	0.00194133
TYMP	1.0362	5.06454	16.3818	5.17794e-05	0.00194197
ST8SIA4	0.71124	4.71286	16.3097	5.37872e-05	0.00201101
REEP4	-0.538829	3.7718	16.2983	5.41119e-05	0.00201688
RAB30	0.571052	4.58755	16.2648	5.50765e-05	0.0020465
CSF2RB	0.767145	4.5321	16.238	5.5863e-05	0.00206934
HOXB13	-3.73685	3.71489	16.2226	5.63168e-05	0.00207975
PRDM1	0.80439	5.43872	16.2124	5.66231e-05	0.00208467
EPSTI1	0.872865	5.90768	16.1835	5.74918e-05	0.00210378
EIF3FP3	-0.617934	3.06898	16.1885	5.73401e-05	0.00210378
WIPF1	0.705978	4.90883	16.1574	5.82906e-05	0.00212655
PFN2	-0.532076	3.88582	16.0884	6.04547e-05	0.00219884
ADAM19	0.793545	4.135	16.0674	6.11278e-05	0.00220996
ACOX2	-0.650906	3.36973	16.0676	6.11217e-05	0.00220996
CR1	1.18261	3.09942	16.0419	6.19566e-05	0.00223322
LAMTOR4	-0.463994	5.24771	15.9936	6.3557e-05	0.00228407
RNF138	-0.484258	5.18701	15.9713	6.431e-05	0.00230425
AC009133.5	-0.651989	3.03932	15.9464	6.51623e-05	0.00232786
OAF	-0.591655	6.57226	15.94	6.53826e-05	0.00232882
NCOA3	0.432909	6.42543	15.9297	6.57407e-05	0.00233467
MMP3	3.06505	0.530507	15.922	6.60056e-05	0.00233718
CMPK2	0.834564	3.96253	15.8652	6.80163e-05	0.00240132
IFI6	1.07014	3.76912	15.8308	6.92665e-05	0.0024383
BTN3A3	0.738386	4.64821	15.8055	7.01964e-05	0.00246383
SIGIRR	-0.512412	3.74956	15.7955	7.05709e-05	0.00246978
PTAFR	0.919832	2.81885	15.7481	7.23605e-05	0.00252507
TNC	1.29009	4.43341	15.7339	7.29066e-05	0.00252946
RNASE1	-0.81618	6.86686	15.7367	7.2799e-05	0.00252946
CDHR1	-0.749247	6.25664	15.7017	7.41555e-05	0.0025654
MYO9B	0.471579	6.72504	15.6929	7.45022e-05	0.00257
PHF11	0.389711	5.36845	15.6773	7.51199e-05	0.00258391
MS4A2	0.880196	3.14339	15.6541	7.60474e-05	0.00260836
RNF145	0.454085	5.65234	15.6216	7.73666e-05	0.00264607
C9orf3	0.5455	4.98274	15.607	7.79668e-05	0.00265904
MFSD4A	-0.862602	4.01546	15.5619	7.98459e-05	0.00271544
SEC14L1	0.612037	4.48503	15.5235	8.14843e-05	0.00274787
SLC1A5	-0.374401	5.62397	15.5272	8.13263e-05	0.00274787
SPDEF	-0.676246	3.82533	15.5282	8.12823e-05	0.00274787
DRAM1	0.777503	3.28513	15.5089	8.21187e-05	0.00275384
SLC37A4	-0.435629	4.18934	15.509	8.21152e-05	0.00275384
PTPRE	0.417992	5.44548	15.4999	8.25101e-05	0.00275615
UBL3	-0.484446	5.90424	15.4968	8.26457e-05	0.00275615
HMCN2	0.741648	4.23415	15.4484	8.47904e-05	0.00281987
PML	0.713175	4.26162	15.381	8.78662e-05	0.00291411
FAM8A1	-0.505119	5.82714	15.3757	8.81162e-05	0.00291437
TGFBR2	0.463885	6.08123	15.3663	8.8555e-05	0.00292086
FGR	1.30778	2.28146	15.3531	8.9174e-05	0.00293324
SLC35A1	-0.468651	4.0341	15.337	8.99371e-05	0.00295028
NQO1	0.846402	7.52977	15.3097	9.12478e-05	0.00298514
SLC37A2	1.75987	4.21111	15.2916	9.21242e-05	0.00299911
MPC2	-0.396972	5.69429	15.2906	9.21729e-05	0.00299911
COX5A	-0.47574	6.11195	15.2776	9.281e-05	0.0030117
WARS	0.766147	6.52527	15.2003	9.66873e-05	0.00312632
PTN	-0.874401	2.97799	15.1969	9.68616e-05	0.00312632
IRAK3	0.698202	3.83082	15.1701	9.82482e-05	0.00316259
THEMIS2	0.775275	3.56544	15.1184	0.000100975	0.00322452
CREB3L2	0.671091	5.70544	15.1218	0.000100794	0.00322452
HAPLN1	-0.669007	3.78615	15.1239	0.00010068	0.00322452
MR1	0.618349	3.59738	15.0977	0.000102087	0.00325139
NT5C2	0.457446	6.99368	15.0561	0.000104364	0.00331513
BCL9L	0.694088	4.27169	15.0439	0.000105037	0.00332774
TDP2	-0.672743	8.59163	15.0222	0.000106253	0.00335743
PDZK1	-2.07906	2.22862	15.0026	0.000107363	0.00338362
MMP9	1.13688	3.88973	14.987	0.000108254	0.0034028
SP140	0.881892	3.4637	14.932	0.000111454	0.00348558
IKZF1	0.757103	4.63466	14.9318	0.000111467	0.00348558
USP18	1.09191	2.69554	14.9165	0.000112373	0.00349925
CD34	0.801691	3.00501	14.9075	0.000112913	0.00349925
ITPKA	-0.690729	4.39817	14.9114	0.000112681	0.00349925
GALNT5	-0.737245	6.71669	14.9049	0.000113066	0.00349925
ASAP1	0.585289	4.67321	14.8848	0.000114282	0.0035278
DENND3	0.570499	4.74645	14.8759	0.000114823	0.00353544
PIK3CD	0.860521	3.3841	14.8523	0.000116263	0.00356191
CAMSAP1	0.456845	4.34788	14.8522	0.000116275	0.00356191
ZNF844	-0.436728	4.63982	14.8342	0.000117388	0.00357779
TAX1BP3	-0.440773	5.33003	14.8361	0.000117267	0.00357779
SYT7	-0.652607	3.78751	14.822	0.000118147	0.00359184
C1orf21	-0.510681	6.57234	14.7919	0.000120049	0.00364047
SMAGP	-0.404704	5.84799	14.7441	0.000123132	0.0037246
HSD11B2	-0.585505	7.00323	14.7061	0.00012564	0.00379093
APBA1	-0.749967	3.56781	14.7009	0.000125984	0.0037918
REG3A	5.28395	2.10205	14.6781	0.000127523	0.00382854
RUNX1	0.582432	4.44496	14.6471	0.000129633	0.00388221
FRAT2	-0.452704	4.58696	14.6363	0.000130376	0.00389479
FMNL3	0.635579	4.82776	14.6238	0.000131245	0.00391103
TXN	-0.75974	7.54039	14.6185	0.000131614	0.00391235
SP110	0.545421	4.64864	14.6026	0.000132731	0.00391843
DDAH2	-0.523801	5.51846	14.6086	0.000132309	0.00391843
RETNLB	-0.805273	3.82485	14.6017	0.000132795	0.00391843
ARHGAP27P1-BPTFP1-KPNA2P3	0.510533	3.7344	14.5767	0.000134571	0.00396113
DNAJC12	-0.849215	3.2772	14.5654	0.000135381	0.00397525
ITGAX	1.15996	3.07274	14.5026	0.000139969	0.00409995
RAB27A	-0.496675	5.56167	14.4907	0.00014085	0.00411577
SERPINB9	0.864333	3.11953	14.4722	0.00014224	0.00414631
ITGA6	0.562485	8.74616	14.4588	0.000143262	0.00416601
JAK2	0.466356	5.59732	14.4347	0.000145101	0.00420933
CD79A	1.06093	3.56792	14.3687	0.00015028	0.00434908
RUBCN	0.424416	4.60984	14.3545	0.000151418	0.0043715
HIST1H2BD	-0.437706	7.21712	14.3334	0.000153124	0.00441018
TCF4	0.57005	5.69426	14.3275	0.000153604	0.00441346
PITPNM2	0.694021	3.71208	14.3187	0.000154327	0.00442367
PLEK	0.796569	4.52439	14.3121	0.000154863	0.0044285
NCF1	0.684362	3.57393	14.297	0.000156117	0.00445376
SLC39A11	-0.431578	5.05089	14.2876	0.000156895	0.00446538
HIST2H2BE	-0.500323	5.86594	14.2821	0.000157357	0.00446797
CCDC88A	0.542169	4.95146	14.2486	0.000160177	0.00453734
NLRC5	0.819777	5.84237	14.2345	0.000161386	0.00456086
IL2RA	1.08727	2.52008	14.1737	0.000166683	0.00469953
PDZD3	-0.495524	4.47697	14.1461	0.000169144	0.00475776
RAB40B	-0.537918	4.32358	14.1371	0.000169954	0.00476941
CASP8	0.461574	5.37808	14.1286	0.000170727	0.00477997
BST2	0.646086	4.06393	14.1205	0.000171466	0.00478952
IKZF3	0.870169	5.14711	14.1145	0.000172012	0.00479363
TMEM59	-0.499548	8.28436	14.0872	0.000174524	0.00484303
TMEM238	-0.518913	4.22088	14.0865	0.000174589	0.00484303
PFKFB3	0.62213	4.32968	14.0549	0.000177554	0.00491397
C2	0.84869	3.54972	14.0113	0.000181713	0.00501754
CDC42SE1	0.510929	5.76875	14.0044	0.000182387	0.00502462
VNN1	2.02373	1.25036	13.9931	0.000183487	0.00504338
IFITM2	0.740179	4.22795	13.9636	0.000186384	0.00510017
MCUR1	-0.379065	5.83585	13.9634	0.000186401	0.00510017
ARID5A	0.72807	3.20911	13.9591	0.000186829	0.00510029
RAB8B	0.549374	4.86717	13.9539	0.000187344	0.0051028
RGS5	0.697498	5.24355	13.9413	0.000188605	0.00512554
BTK	0.710017	3.55527	13.9231	0.000190439	0.00516371
RARRES3	0.852714	3.99023	13.9086	0.000191917	0.00516889
ACSL4	0.675841	5.25982	13.9096	0.000191812	0.00516889
NPC1	0.425937	4.74648	13.9094	0.000191836	0.00516889
CARD6	0.822614	3.0052	13.8866	0.000194178	0.00521809
C5orf56	0.667406	4.46356	13.8336	0.000199736	0.00534001
SLCO3A1	0.589749	3.25904	13.8307	0.000200045	0.00534001
HIST1H2BJ	-0.626487	5.51111	13.8308	0.000200028	0.00534001
PAQR8	-0.426628	7.00049	13.8116	0.000202086	0.00538255
HCLS1	0.647051	4.93039	13.794	0.000203987	0.0054212
CHST15	0.764558	4.10784	13.7123	0.000213053	0.00564966
CASP5	0.794994	4.84476	13.7018	0.000214244	0.00566876
PTRHD1	-0.520677	3.50712	13.6828	0.000216433	0.0057141
KLHL6	0.76741	4.38421	13.6662	0.000218344	0.00575195
MAP3K3	0.441892	4.32671	13.6552	0.000219637	0.00576916
FAM47E-STBD1	-0.734498	4.0973	13.6524	0.000219955	0.00576916
ME1	0.862506	3.80096	13.6457	0.000220747	0.00577733
KLF8	0.967862	2.75614	13.6284	0.000222791	0.00578055
CYTIP	0.707486	4.56476	13.6331	0.000222234	0.00578055
DOCK11	0.592509	5.12409	13.6299	0.000222607	0.00578055
GMDS	0.526057	6.90602	13.6347	0.000222041	0.00578055
ITLN1	1.47848	9.23917	13.6001	0.00022617	0.00584305
CLMP	0.589121	4.26521	13.6022	0.000225925	0.00584305
FLI1	0.608717	4.34085	13.5901	0.000227387	0.0058619
UFC1	-0.451272	5.06343	13.5826	0.000228286	0.00587252
PPRC1	0.519874	4.2395	13.5726	0.000229514	0.0058915
CREB3L4	-0.493527	3.63994	13.5662	0.000230293	0.00589894
AMN	-0.771121	6.11569	13.5603	0.000231018	0.00590495
PRSS2	3.15725	0.523465	13.5557	0.000231586	0.00590661
CYFIP2	0.564103	5.06342	13.5437	0.000233074	0.00590661
STAT3	0.417944	7.36377	13.54	0.000233537	0.00590661
SLC39A14	-0.442195	7.62291	13.5436	0.000233081	0.00590661
JPX	-0.54573	4.81763	13.5416	0.000233328	0.00590661
WWC3	0.514919	4.48567	13.5327	0.000234443	0.00591083
ADAM9	0.409238	6.46245	13.5268	0.000235176	0.00591083
AL355987.2	-0.411016	3.8444	13.5276	0.000235084	0.00591083
C19orf66	0.537127	3.52939	13.5183	0.000236253	0.00592551
LCP1	0.787156	6.68247	13.5079	0.000237555	0.00594579
PPP1R18	0.644747	4.39973	13.4851	0.00024047	0.00600627
PLEKHG2	0.938983	2.72865	13.4692	0.000242513	0.00601983
STAT5A	0.564251	4.24475	13.4709	0.000242294	0.00601983
THG1L	-0.412002	4.10294	13.4747	0.000241805	0.00601983
NEU4	-0.910438	3.06889	13.4503	0.000244965	0.00606819
DEFA5	5.72939	2.8965	13.4417	0.000246097	0.00607123
IFI44	1.06353	2.78426	13.4429	0.000245936	0.00607123
CCDC146	0.663056	3.61802	13.4275	0.000247966	0.00610484
ATF7IP2	0.606754	3.62082	13.4191	0.00024908	0.00610727
CKB	-1.06083	8.43493	13.4199	0.000248975	0.00610727
IRF1	0.617719	6.73764	13.4089	0.000250435	0.0061156
CAMK2N1	-0.529231	7.32806	13.4089	0.00025043	0.0061156
FRMD3	-0.564455	5.03483	13.3924	0.000252652	0.00615723
FAAH	-0.445263	4.60824	13.3773	0.000254687	0.0061943
PREX1	0.508177	5.21111	13.3534	0.000257957	0.00624858
MT-TQ	-0.938534	5.94413	13.3555	0.000257666	0.00624858
HIST1H4F	1.22378	3.69213	13.3145	0.000263366	0.0063509
PACS1	0.607643	4.05147	13.3116	0.000263764	0.0063509
MEP1A	-0.566138	8.30115	13.3134	0.000263514	0.0063509
DEFA6	5.36981	1.26235	13.2914	0.000266633	0.00640718
HIST2H4B	-0.529545	5.03066	13.2613	0.000270941	0.00649772
FILIP1L	0.63262	5.46356	13.2413	0.000273842	0.00651772
CD82	0.620997	3.29884	13.2505	0.000272508	0.00651772
NMI	0.53845	4.47406	13.2407	0.00027394	0.00651772
HIST2H4A	-0.531951	5.03493	13.2466	0.000273071	0.00651772
MAP7D1	0.441346	5.5692	13.2327	0.000275114	0.00653275
KLHL8	-0.375062	5.15335	13.1919	0.000281158	0.0066631
FCN1	2.08344	1.44039	13.1518	0.000287248	0.00675547
MGAM2	0.761953	5.50387	13.1514	0.0002873	0.00675547
APOL6	0.525125	7.70256	13.161	0.000285834	0.00675547
DENND5B	0.448644	5.00855	13.1549	0.000286764	0.00675547
PDPN	1.32549	2.17737	13.1438	0.000288469	0.00676974
ASS1	0.696783	7.11283	13.1121	0.000293389	0.00687182
HENMT1	0.684301	2.91839	13.0896	0.000296944	0.00694158
TMEM236	-0.589969	6.5462	13.0846	0.000297739	0.00694666
TRPM6	-1.03767	7.67105	13.0716	0.000299811	0.00698148
CEACAM1	0.694275	9.08481	13.0542	0.000302603	0.00703289
COL15A1	0.57804	4.86458	13.0384	0.000305162	0.00707578
ARID3A	0.568103	3.26486	13.032	0.000306212	0.00707578
MT-TM	-0.84831	5.85032	13.0334	0.000305985	0.00707578
SAMD8	0.46555	4.26709	13.0245	0.000307446	0.0070907
AL136295.5	0.501264	4.20402	13.0172	0.000308638	0.00710457
ADGRF5	0.738096	2.91615	12.9929	0.000312682	0.00718392
RNF152	-0.708384	6.2892	12.9845	0.000314073	0.00720214
USP14	0.450341	5.12769	12.976	0.000315504	0.00720842
TPRG1L	-0.412628	5.32999	12.9758	0.000315544	0.00720842
CD84	0.716894	4.09912	12.9592	0.000318347	0.00722069
MYO1A	-0.456232	7.48233	12.9608	0.00031808	0.00722069
HIST1H2BF	-0.524295	5.68196	12.9591	0.000318367	0.00722069
TSPAN7	-0.558822	4.81294	12.9585	0.00031848	0.00722069
CASP1	0.830664	6.00132	12.9537	0.000319282	0.00722526
CCDC144A	1.20344	2.84599	12.9339	0.000322688	0.00728862
SLFN11	0.623982	4.21774	12.9034	0.000327981	0.00739432
MAP4K4	0.398093	5.70574	12.8874	0.000330801	0.00743007
SPINK5	-0.956635	3.67446	12.8906	0.000330244	0.00743007
SKIL	0.443945	6.41889	12.881	0.000331927	0.00744148
PTPRC	0.803828	7.04574	12.8641	0.000334949	0.00749525
HIP1	0.58076	3.6475	12.8353	0.000340143	0.00758954
ETHE1	-0.43126	6.77373	12.8338	0.000340423	0.00758954
LAMA1	-0.971209	2.9974	12.8248	0.00034205	0.00761171
GCNT3	0.59925	7.33358	12.8118	0.000344434	0.00765064
ST6GALNAC1	-0.669653	8.84094	12.8028	0.000346095	0.00767336
ITGAM	0.566742	3.20641	12.7967	0.00034723	0.00768437
GUCY2C	-0.401557	7.12337	12.7769	0.000350928	0.00775197
TNK2	0.516347	3.97472	12.7354	0.000358807	0.0079115
NIPSNAP3A	-0.524323	4.93766	12.7244	0.000360919	0.00794353
GTF2IRD1	0.608351	3.34159	12.7035	0.000364975	0.00800352
AL928654.3	-0.950713	3.50518	12.7065	0.000364391	0.00800352
ERMAP	-0.450452	4.08653	12.6963	0.000366378	0.00801969
TRPS1	0.615478	4.34349	12.6839	0.000368818	0.00805843
CORO7	0.458108	3.27111	12.6712	0.000371338	0.00808415
MAP1LC3B	0.394022	5.12148	12.6716	0.000371245	0.00808415
RNF24	0.647481	2.89051	12.6643	0.000372697	0.00808451
CITED2	-0.444414	5.64644	12.6649	0.000372575	0.00808451
F2R	0.61144	4.0816	12.6486	0.000375838	0.00813798
MGST2	-0.377196	4.37816	12.6383	0.000377927	0.00816852
FCHSD2	0.465357	5.06153	12.6261	0.000380399	0.00820722
C9orf40	-0.683948	3.24642	12.6218	0.000381277	0.00821143
CLU	0.89492	5.17992	12.5863	0.000388575	0.00835368
KIAA1551	0.401472	6.84756	12.5802	0.000389845	0.00836603
ARAP2	0.415325	5.73744	12.5444	0.000397387	0.00851271
ADGRE2	0.763546	2.95977	12.5394	0.000398453	0.00852039
DDX60L	0.516479	6.30412	12.5175	0.000403153	0.00860561
SOCS3	1.0641	3.10293	12.5044	0.000405991	0.00863399
SYTL4	-0.414792	5.54214	12.5015	0.000406635	0.00863399
CD151	-0.426876	6.51092	12.5044	0.000405998	0.00863399
PCDH7	0.658868	4.20859	12.4187	0.000425048	0.00900635
VAV3	-0.503866	7.35878	12.416	0.000425668	0.00900635
CD163	0.728805	4.18972	12.3866	0.000432418	0.00911713
PLVAP	0.655572	5.91483	12.3882	0.00043205	0.00911713
ANKRD36C	0.480485	6.32237	12.383	0.000433264	0.00911899
IGHD	1.85922	2.07326	12.3537	0.00044011	0.00924691
PXK	0.464715	4.05963	12.335	0.00044454	0.00931616
KLC4	-0.396971	6.43663	12.3333	0.000444953	0.00931616
TMEM254	-0.480978	3.5934	12.3209	0.000447905	0.00936169
GRK5	0.57241	3.70575	12.3026	0.000452322	0.00942128
CTDSPL	-0.408667	5.54007	12.3052	0.000451709	0.00942128
RIPOR1	0.632509	3.07471	12.2895	0.000455507	0.00947124
ELOVL6	0.518083	5.52652	12.2774	0.00045847	0.00951641
PHLDA1	0.708046	3.43344	12.2679	0.000460806	0.00954843
CPA3	0.673435	4.12075	12.2595	0.000462897	0.00957188
GAB1	-0.411358	6.2854	12.257	0.000463527	0.00957188
IGKJ1	1.15007	4.51439	12.2369	0.000468547	0.0096096
FYN	0.636224	4.71033	12.2416	0.000467347	0.0096096
NABP1	0.537992	5.14265	12.2395	0.000467884	0.0096096
AP000311.1	-0.410112	4.48174	12.2433	0.000466943	0.0096096
ARHGAP9	0.69744	3.82015	12.2041	0.000476848	0.00973048
HIBCH	-0.493313	5.5333	12.204	0.000476865	0.00973048
CPA6	-1.54739	2.36844	12.209	0.000475591	0.00973048
GABBR1	0.932467	3.95904	12.1821	0.00048251	0.00982899
APIP	0.665433	3.23942	12.1675	0.000486296	0.00988939
ITGAL	0.711856	4.85794	12.1566	0.000489154	0.00992146
FAXDC2	-0.518327	3.67075	12.1552	0.000489521	0.00992146
HIST1H2BL	-0.570634	4.77791	12.1468	0.000491711	0.00994909
ZNF618	0.540129	3.1824	12.1258	0.000497282	0.0100281
NUDT16L1	-0.451473	3.59941	12.126	0.000497242	0.0100281
CDH3	2.0798	0.696714	12.1173	0.000499562	0.0100405
BMF	0.55354	4.13412	12.1179	0.000499389	0.0100405
C21orf91	0.460042	3.85504	12.1016	0.000503799	0.0101087
NUP50	0.334451	6.58674	12.0932	0.000506069	0.0101374
LINC00963	0.640051	3.60045	12.0894	0.000507095	0.0101411
RABAC1	-0.436372	4.3465	12.0753	0.000510932	0.0102009
SSH2	0.493628	5.5831	12.0593	0.000515352	0.0102423
UAP1	-0.344591	6.69364	12.0587	0.000515519	0.0102423
CYP4F2	-1.44626	2.2144	12.0585	0.000515563	0.0102423
RIMS3	0.540045	3.79263	12.0419	0.000520183	0.0103171
PROS1	-0.609127	4.60164	12.0321	0.000522926	0.0103545
CMAHP	-0.790199	4.22029	12.0145	0.000527895	0.0104357
GCLM	0.506291	3.92326	12.0068	0.000530069	0.0104615
CD93	0.550868	4.70528	11.9979	0.000532595	0.0104927
COX8A	-0.431418	4.64444	11.9951	0.000533392	0.0104927
PDE3A	-0.424641	6.91869	11.9901	0.000534852	0.0105042
S100A9	1.43574	2.518	11.9837	0.000536682	0.010523
CRIP1	-0.940083	3.5583	11.976	0.0005389	0.0105493
AMOTL1	0.579077	4.03467	11.9469	0.00054738	0.0106979
PTPN7	0.701073	3.31925	11.9339	0.000551219	0.0107381
NID1	0.636604	5.23316	11.9365	0.000550453	0.0107381
HSPA2	-0.550833	4.98284	11.9204	0.000555221	0.0107986
EDIL3	-0.558076	6.13962	11.9168	0.000556294	0.010802
CEP170	0.43161	4.53439	11.9059	0.000559552	0.0108477
AL162151.2	-0.835096	2.83017	11.9009	0.000561054	0.0108594
IKZF2	0.50921	3.84749	11.8956	0.000562653	0.0108728
MAPKAPK5-AS1	-0.488074	3.83338	11.8787	0.000567784	0.0109544
SPAG1	-0.397205	5.61439	11.8613	0.000573134	0.0110399
SNORD116-7	-0.810179	2.76568	11.8492	0.00057686	0.011094
BCL2L14	-0.383616	5.48402	11.8302	0.000582784	0.01119
CMKLR1	0.658705	3.92006	11.8146	0.00058767	0.0112659
LXN	-0.501826	5.36144	11.8095	0.000589282	0.0112788
TMEM14C	-0.387989	5.4718	11.8049	0.00059076	0.0112891
SLC1A1	-0.612507	6.05764	11.7974	0.000593129	0.0113165
POU2AF1	0.922928	3.35285	11.7824	0.000597931	0.01139
CRACR2A	-0.494033	6.00335	11.7656	0.000603343	0.011475
FOXA2	-0.801541	3.31873	11.7358	0.000613083	0.0116273
SNORD116-5	-0.816039	2.76063	11.7352	0.000613283	0.0116273
HK2	0.63312	7.33972	11.7156	0.000619794	0.0117322
ITGA1	0.403516	6.18019	11.7015	0.000624484	0.0117655
BCAS1	-0.49545	8.43485	11.7031	0.000623958	0.0117655
FMO5	-0.642412	6.53189	11.7016	0.000624455	0.0117655
B4GALT5	0.384351	5.53897	11.6952	0.000626618	0.0117689
WFDC2	-1.25261	2.68218	11.6971	0.000625965	0.0117689
IVNS1ABP	-0.500842	7.28578	11.6852	0.000630001	0.011814
VCAM1	0.641704	5.53478	11.6793	0.000631994	0.0118329
TMEM154	0.585292	3.57683	11.6688	0.00063556	0.0118444
NXPE2	-0.552766	5.23169	11.6697	0.000635261	0.0118444
AJM1	-0.572887	3.05837	11.6698	0.000635227	0.0118444
PIK3R3	0.618393	3.28188	11.6652	0.000636808	0.0118493
MALL	-0.431814	6.5492	11.6436	0.000644242	0.0119692
ENG	0.621658	3.52601	11.6395	0.000645644	0.0119767
HGD	-0.71676	3.4509	11.6334	0.000647777	0.0119978
TTYH3	0.597705	4.13171	11.6278	0.000649744	0.0120158
CADPS	0.74312	3.30556	11.6159	0.000653905	0.0120742
HIST1H4C	-0.461746	6.13727	11.6063	0.00065729	0.0121181
GLCCI1	0.619603	4.12427	11.5821	0.000665884	0.0122578
FSTL1	0.592538	5.99755	11.5413	0.000680679	0.012481
TSTD1	-0.448869	4.5441	11.5394	0.000681356	0.012481
CTSA	-0.463745	7.20324	11.5372	0.000682155	0.012481
SLC2A10	-0.570712	4.21555	11.54	0.000681142	0.012481
NDUFC1	-0.411434	4.5841	11.5336	0.000683497	0.0124865
XRN1	0.399918	7.05296	11.5179	0.00068929	0.0125733
ANG	-0.571909	3.34826	11.5131	0.00069109	0.012587
TAP1	0.641859	6.34729	11.5068	0.000693428	0.0126058
SNORC	-0.439188	3.46245	11.5047	0.000694217	0.0126058
FAM168B	-0.309037	5.98073	11.4996	0.000696129	0.0126215
RASSF2	0.633796	5.16331	11.4782	0.000704189	0.0127293
BTF3	-0.360301	7.32088	11.4786	0.000704022	0.0127293
DIAPH1	0.55299	6.76352	11.4695	0.000707483	0.0127615
TRAF5	0.443239	4.77245	11.4679	0.000708086	0.0127615
A1CF	-0.55939	6.8819	11.4205	0.000726387	0.0130717
DOCK9	0.397585	5.80032	11.4141	0.000728883	0.0130914
ZFX	-0.416294	6.08207	11.4121	0.000729654	0.0130914
INPP4A	0.413553	5.41792	11.3998	0.000734518	0.013159
KSR1	0.514962	3.73286	11.3934	0.000737064	0.013185
EFNA4	-0.468487	3.40716	11.3854	0.000740221	0.0132218
MIAT	0.906004	3.21258	11.3668	0.000747698	0.0133356
CST3	-0.415982	7.22148	11.3553	0.000752335	0.0133985
AP000439.2	-0.561666	3.21144	11.3358	0.000760261	0.0135196
ILDR1	-0.49129	4.33926	11.3141	0.00076919	0.0136582
UGT2A3	-0.658366	6.66606	11.3097	0.000771049	0.0136711
TMPRSS4	-0.387163	7.85486	11.2733	0.000786299	0.013921
JCAD	0.905497	2.96239	11.265	0.000789836	0.0139226
MKNK2	-0.353242	6.87025	11.2626	0.000790861	0.0139226
P2RX5-TAX1BP3	-0.378279	5.34154	11.2622	0.00079102	0.0139226
LRRC31	-0.527288	5.24838	11.2655	0.00078962	0.0139226
AMPD3	0.490288	3.8664	11.2359	0.000802293	0.0141004
FRG1BP	0.602732	4.09015	11.2157	0.000811084	0.0142342
DDX21	0.51659	6.41039	11.2088	0.000814083	0.014266
CLASP1	0.333507	5.70362	11.2022	0.000817023	0.0142967
RASGRF2	0.699636	3.00353	11.1974	0.000819104	0.0143123
UTP3	0.467038	3.83933	11.186	0.000824146	0.0143796
C12orf57	-0.447491	4.82639	11.1727	0.000830095	0.0144452
RORC	-0.455179	4.3483	11.1722	0.000830306	0.0144452
HELB	0.492659	4.23326	11.1639	0.000834028	0.0144681
AOC1	-0.451317	7.23611	11.1652	0.000833441	0.0144681
LTBP2	0.680887	3.71248	11.1439	0.000843074	0.0145785
SAMSN1	0.640743	4.19578	11.1449	0.00084261	0.0145785
FBXO32	-0.480254	6.0473	11.1418	0.000844027	0.0145785
SKI	0.473338	5.09259	11.1025	0.000862118	0.014849
HIST1H2AD	-0.465591	5.0043	11.1024	0.000862151	0.014849
NAMPT	0.431394	6.72705	11.0923	0.00086688	0.0148798
TRIQK	-0.390776	4.84496	11.0906	0.00086765	0.0148798
LRRC19	-0.487573	7.61751	11.0937	0.000866226	0.0148798
RHBDF2	0.549558	3.29432	11.0825	0.000871468	0.014924
NDNF	-0.642038	4.05791	11.0689	0.000877858	0.0150121
USP2	0.795647	4.21475	11.0495	0.000887115	0.0151274
RPS21	-0.343198	6.57601	11.0501	0.000886833	0.0151274
HIST1H3G	-0.532565	5.40523	11.0379	0.000892657	0.0152004
TIPRL	-0.355975	5.61047	11.0143	0.000904129	0.015374
GPC6	0.602982	3.97039	10.9993	0.000911455	0.0154767
ISOC1	-0.418165	4.19956	10.9798	0.000921126	0.0155551
HIST2H2AC	-0.447559	6.68047	10.9838	0.000919126	0.0155551
ELL3	-0.486238	3.2559	10.9828	0.000919618	0.0155551
ADH6	-0.521011	4.31295	10.9795	0.000921239	0.0155551
TMEM156	1.05561	2.58505	10.9572	0.000932413	0.0157217
AC006333.2	-0.563933	3.67367	10.951	0.000935546	0.0157525
AKAP7	-0.511808	4.10082	10.9447	0.000938736	0.0157841
ATP8B2	0.574534	3.93901	10.941	0.000940595	0.0157933
GRAMD1C	-0.468579	4.6627	10.9339	0.000944194	0.0158317
SNORD116-3	-0.637256	3.83016	10.9285	0.000946956	0.0158559
S100A10	-0.481706	8.66301	10.9189	0.000951891	0.0159164
PARVB	0.622441	3.01381	10.9126	0.000955103	0.015948
RASSF7	-0.401298	4.87035	10.91	0.000956439	0.0159482
ADIRF	-0.603389	4.40934	10.8993	0.000962007	0.0160188
PLEKHJ1	-0.405054	5.69534	10.8799	0.000972159	0.0161655
CRYZL2P-SEC16B	0.520261	3.51082	10.8638	0.000980608	0.0162835
IL1R2	-0.59243	5.8331	10.8589	0.00098322	0.0163044
RHOH	0.885138	2.82833	10.8473	0.000989401	0.0163843
MMRN2	0.712107	3.05916	10.8439	0.000991234	0.0163921
ITGA5	0.69265	3.81176	10.8303	0.000998514	0.0164899
PXMP2	-0.476939	3.93555	10.8195	0.00100435	0.0165635
RASAL3	0.636698	3.34049	10.7988	0.00101564	0.0167269
KIT	0.61043	4.98089	10.7737	0.00102955	0.0169328
SIAE	-0.364763	6.97445	10.7657	0.00103398	0.0169648
SMPD3	-0.475503	5.57765	10.7651	0.00103432	0.0169648
PLA2G4A	-0.501036	3.76295	10.7464	0.00104484	0.0170907
SUGCT	-0.767747	3.05159	10.7481	0.00104388	0.0170907
PARM1	-0.501538	8.49335	10.6991	0.00107186	0.017509
IGHV2-5	1.49462	3.0184	10.6937	0.00107502	0.0175368
OTOP2	-0.984487	4.83309	10.6886	0.00107796	0.017561
RAB11FIP5	0.452188	3.85796	10.6768	0.00108489	0.01765
ZBP1	0.947287	3.26251	10.6475	0.00110219	0.017859
CTAGE8	0.789769	2.76403	10.6481	0.00110183	0.017859
FER	0.375819	5.02652	10.6476	0.00110213	0.017859
ANKHD1	0.395633	6.72789	10.6416	0.0011057	0.0178918
LYN	0.47095	5.31761	10.6326	0.00111109	0.0179351
ANKHD1-EIF4EBP3	0.391077	6.76978	10.6322	0.00111136	0.0179351
ANTXR1	0.515441	4.83687	10.6269	0.00111454	0.0179624
VPS51	-0.373032	6.37153	10.6223	0.00111731	0.0179829
SELENOW	-0.414153	5.9457	10.6166	0.00112079	0.0180005
STBD1	-0.671298	4.20747	10.6156	0.00112138	0.0180005
ORAI2	0.582974	3.05285	10.6091	0.00112531	0.0180395
ZMYM5	0.456569	3.57224	10.6023	0.00112947	0.0180615
PTPRB	0.433439	5.68107	10.6019	0.00112969	0.0180615
SNORA2C	-0.565902	5.27946	10.5969	0.00113276	0.0180867
FER1L6	-0.515628	6.86778	10.5795	0.00114346	0.0182333
SELL	1.12715	3.03596	10.5723	0.00114792	0.0182626
TNS4	0.794912	3.03963	10.5705	0.00114906	0.0182626
MRPL21	-0.43284	4.95927	10.5692	0.00114985	0.0182626
TANGO6	0.470659	3.97194	10.5575	0.00115719	0.018355
SMURF1	0.315405	5.41046	10.5547	0.00115896	0.0183589
RNA5-8SP6	-1.45899	4.6843	10.5416	0.00116718	0.0184648
COLCA1	0.769508	3.35496	10.5269	0.00117652	0.0185881
HSPG2	0.588334	6.82761	10.5166	0.00118309	0.0186673
IGHG2	1.4593	7.22867	10.5055	0.0011902	0.018755
DERA	-0.356554	5.82147	10.5002	0.00119361	0.0187842
GLRX	0.41652	4.91575	10.4771	0.0012086	0.0189953
MUC4	0.739503	7.77319	10.4708	0.00121276	0.019011
ZFAND2B	-0.378488	4.57893	10.473	0.0012113	0.019011
OVOL2	-0.343346	4.24494	10.4592	0.00122038	0.0191056
MRC2	0.52185	3.90229	10.4544	0.00122358	0.019106
ATM	0.439874	6.79641	10.4544	0.00122354	0.019106
ZNF185	0.729346	3.76824	10.4426	0.00123142	0.0192035
TRERF1	0.503459	3.401	10.4342	0.00123703	0.019266
PAQR5	-0.449779	5.80301	10.4289	0.00124058	0.0192964
ST3GAL1	0.538969	4.03796	10.4065	0.00125574	0.0194843
MGST3	-0.345831	6.70082	10.4062	0.0012559	0.0194843
NTRK2	-0.962359	3.44012	10.3907	0.0012665	0.0196235
PDK1	0.463774	5.52709	10.386	0.00126975	0.0196485
DHRS3	-0.384357	5.74541	10.3809	0.00127328	0.0196779
SLC41A1	0.680555	2.91426	10.3706	0.00128039	0.0197464
IFIT5	0.501742	4.58688	10.3693	0.00128127	0.0197464
AL031777.3	-0.460592	5.62135	10.3673	0.00128264	0.0197464
IL20RA	0.564124	4.00383	10.3577	0.00128938	0.0198248
CHST11	0.553834	3.63666	10.3404	0.00130152	0.0199324
MED15	0.38621	5.29202	10.3383	0.001303	0.0199324
GOPC	-0.310024	5.78761	10.3385	0.00130287	0.0199324
SPECC1L	-0.451125	6.22364	10.3406	0.00130133	0.0199324
GVINP1	0.644736	5.0644	10.3203	0.00131578	0.0200864
BCAR3	-0.348263	4.8186	10.3194	0.0013164	0.0200864
ROMO1	-0.435745	4.0664	10.3132	0.00132084	0.0201286
RUNX1T1	0.623984	2.99838	10.2817	0.00134359	0.0203978
TUT7	0.299693	6.80784	10.2824	0.00134308	0.0203978
B3GNT7	-0.991271	5.66854	10.2818	0.00134347	0.0203978
DAPK2	0.396169	5.08505	10.2724	0.00135038	0.0204659
IL17RB	-0.592014	3.80691	10.2709	0.00135147	0.0204659
BHLHE40	0.59833	5.07203	10.2683	0.00135337	0.0204688
HIST1H1C	-0.45066	7.88677	10.2258	0.00138491	0.0209196
QPRT	-0.533838	4.44497	10.2226	0.00138733	0.0209299
IGKV1-16	1.30316	3.72917	10.2135	0.00139418	0.0209691
HERC5	0.587776	3.21143	10.2151	0.00139293	0.0209691
PKIB	-0.500579	7.44165	10.2122	0.00139515	0.0209691
NAPEPLD	-0.430962	6.06235	10.1985	0.00140552	0.0210986
CHMP4C	-0.423226	5.26363	10.1889	0.00141292	0.0211569
TTC39A	-0.492266	5.58669	10.1899	0.00141211	0.0211569
AC243967.1	0.498185	7.79582	10.1848	0.00141602	0.021177
ZCCHC10	-0.367928	4.98814	10.1708	0.00142686	0.0213125
CYP2C18	0.830054	3.93784	10.1648	0.00143148	0.0213287
RPL15P3	-0.386898	5.9267	10.1663	0.00143029	0.0213287
RPS4X	-0.548957	9.55975	10.1474	0.00144505	0.0215042
PP7080	0.996002	7.69536	10.1445	0.00144732	0.0215114
MGAT4B	-0.432974	8.02922	10.138	0.00145246	0.0215612
SRGAP2B	0.453422	3.34995	10.1241	0.00146344	0.0216934
SRGAP2	0.4365	3.9947	10.1222	0.00146497	0.0216934
PIP4K2A	0.446417	4.63442	10.1086	0.00147579	0.0218268
SBNO2	0.475244	5.1944	10.1037	0.0014797	0.0218578
MLLT3	-0.308484	5.82212	10.0993	0.00148327	0.0218836
PLPBP	-0.318756	6.21798	10.0896	0.00149107	0.021945
RAB4A	-0.356971	5.65695	10.0919	0.00148926	0.021945
EPB41L4B	-0.413497	7.89289	10.0769	0.00150139	0.0220699
C1orf123	-0.371075	3.84369	10.0723	0.00150516	0.0220984
HSD17B10	-0.467623	4.24888	10.0659	0.00151038	0.0221479
PUDP	-0.573103	3.84089	10.0592	0.00151592	0.0222021
KDELR2	-0.321254	7.29923	10.0507	0.00152293	0.0222778
HLA-DOA	0.722332	3.46085	10.0475	0.00152557	0.0222893
BTN2A2	0.679472	3.10653	10.0301	0.00154002	0.022473
AL583836.1	0.847534	3.26916	10.0065	0.00155987	0.0227352
PRKCH	0.529349	4.08882	9.99339	0.00157103	0.022811
SWAP70	0.362872	5.55313	9.99466	0.00156995	0.022811
CCNG1	-0.387695	6.79722	9.99149	0.00157265	0.022811
SMAD7	-0.464534	4.06072	9.99788	0.00156721	0.022811
OAT	-0.412178	5.61572	9.98206	0.00158073	0.0229006
FYB1	0.614313	6.17174	9.96735	0.00159341	0.0229785
NANS	-0.409532	7.4631	9.96697	0.00159374	0.0229785
GMNN	-0.43382	5.37323	9.97268	0.0015888	0.0229785
SNORA33	-0.760638	4.55112	9.97104	0.00159022	0.0229785
HPGDS	0.77744	3.39987	9.95632	0.00160298	0.0230841
TIMP3	0.625105	5.31044	9.94192	0.00161557	0.0232375
CTAGE4	0.76365	2.79881	9.93886	0.00161825	0.0232484
HIST1H4E	-0.410699	6.06266	9.90686	0.00164664	0.023628
ETS1	0.441327	5.73875	9.90425	0.00164898	0.0236334
TMEM30B	-0.3315	6.32435	9.89418	0.00165802	0.0237347
UBR5	0.38698	6.98733	9.89148	0.00166046	0.0237414
CEMIP	1.27452	2.16226	9.88554	0.00166583	0.0237569
HLA-F	0.834251	7.15682	9.88712	0.0016644	0.0237569
SLC5A3	-0.434631	6.17648	9.88373	0.00166746	0.0237569
IGKV1-9	1.31467	4.32733	9.87911	0.00167166	0.0237886
AC244205.1	1.08191	3.1558	9.86949	0.00168042	0.023885
MIEN1	-0.423467	4.26114	9.8621	0.00168718	0.0239528
SAPCD2	-0.422395	4.28505	9.83143	0.00171554	0.0243268
CXCL13	1.79997	2.55787	9.82586	0.00172075	0.0243433
COX6A1	-0.405042	6.17643	9.82665	0.00172002	0.0243433
AC034236.1	-0.487311	3.30606	9.81621	0.00172981	0.0244426
LTF	1.5777	1.84679	9.80031	0.00174482	0.0244629
CEP72	0.757808	2.67561	9.81248	0.00173331	0.0244629
DPYSL3	0.533518	4.54366	9.79665	0.0017483	0.0244629
FGD5	0.513635	3.4698	9.80407	0.00174126	0.0244629
PIM1	0.457783	4.7175	9.79311	0.00175167	0.0244629
TNFSF12-TNFSF13	0.451612	3.62655	9.79068	0.00175399	0.0244629
NFIB	0.42542	6.14925	9.78896	0.00175562	0.0244629
ST5	0.384102	5.24732	9.79893	0.00174613	0.0244629
FNDC3B	0.371993	7.00144	9.79548	0.00174941	0.0244629
COMMD6	-0.351952	4.85531	9.79377	0.00175104	0.0244629
HIST1H3B	-0.521738	6.45839	9.80572	0.0017397	0.0244629
MT-TL1	-1.01669	7.33327	9.80449	0.00174086	0.0244629
TRAFD1	0.390298	4.91626	9.76663	0.00177708	0.0246923
CACFD1	-0.359643	4.30492	9.76331	0.00178029	0.0246923
AL355987.4	-0.43327	3.91397	9.76386	0.00177976	0.0246923
TCN2	-0.58473	4.1468	9.76804	0.00177572	0.0246923
KLHDC3	-0.366918	4.54265	9.76074	0.00178278	0.0246984
METTL7A	-0.506865	6.89273	9.75578	0.0017876	0.0247367
MYEF2	0.503208	3.29845	9.75335	0.00178997	0.024741
TNIP3	1.6158	1.30057	9.74945	0.00179377	0.0247651
AC098850.3	1.23866	2.3107	9.73617	0.00180677	0.024916
CHSY1	0.383529	4.38542	9.72924	0.00181359	0.0249815
AC140479.5	-0.410595	4.22195	9.71207	0.00183062	0.0251872
BAZ2A	0.432199	6.51249	9.70301	0.00183966	0.0252827
HIST1H4K	-0.485881	5.90342	9.70013	0.00184255	0.0252935
ZBTB7C	-0.458399	6.01984	9.6898	0.00185294	0.0254072
MIR1291	-0.548132	5.20911	9.6757	0.00186721	0.0255738
ITIH5	0.491723	5.49805	9.66985	0.00187317	0.0256262
ARL2	-0.422297	3.31345	9.66433	0.0018788	0.0256741
CD19	1.39715	1.92589	9.65414	0.00188925	0.0257846
POSTN	0.781881	7.09982	9.65228	0.00189117	0.0257846
TAGAP	0.631251	3.32698	9.64736	0.00189624	0.0257953
PDZD11	-0.385357	4.31089	9.64928	0.00189426	0.0257953
HIST1H2BN	-0.432843	4.9329	9.63076	0.00191346	0.0260001
KIF2A	0.326155	5.35459	9.62541	0.00191903	0.0260465
SASH3	0.717554	4.3004	9.62242	0.00192216	0.0260557
MSRB2	-0.36063	3.83356	9.62063	0.00192404	0.0260557
HIST1H2AG	-0.494307	6.64827	9.6102	0.00193499	0.0261746
C6orf106	0.267512	5.83297	9.59444	0.00195168	0.0263411
SNORD116-9	-0.593926	4.25408	9.59555	0.0019505	0.0263411
TCF7	0.617088	3.57116	9.58484	0.00196191	0.0264334
TSPAN6	-0.390213	6.3986	9.5839	0.00196291	0.0264334
CTPS1	0.541913	3.70266	9.57765	0.0019696	0.0264939
PTPRG	0.33101	6.01128	9.56653	0.00198157	0.0266252
38961	0.559198	5.12994	9.55561	0.00199339	0.0266414
PCDHGC3	0.533983	2.94017	9.55937	0.00198931	0.0266414
ATXN2	0.409499	5.48647	9.55951	0.00198916	0.0266414
HIST1H2BC	-0.399838	7.51661	9.55917	0.00198953	0.0266414
SYBU	-0.409046	3.82281	9.55324	0.00199597	0.0266414
ST3GAL4	-1.29597	5.60008	9.55316	0.00199606	0.0266414
NRP1	0.384892	5.36605	9.54707	0.00200269	0.0267003
PIK3AP1	0.480136	4.96647	9.54363	0.00200645	0.0267208
TNFRSF10B	0.405073	4.97857	9.54094	0.00200939	0.0267304
COL12A1	0.779591	5.01504	9.53115	0.00202014	0.0268437
CD22	1.22433	3.20576	9.52467	0.00202729	0.026909
IL18R1	0.58805	3.24759	9.5192	0.00203333	0.026921
RTEL1-TNFRSF6B	0.526815	3.51178	9.52158	0.0020307	0.026921
NDUFS3	-0.316246	5.65939	9.51779	0.00203489	0.026921
IL10RB	-0.321535	5.58317	9.50779	0.00204601	0.0270383
SRGAP2C	0.477179	3.3925	9.50492	0.00204922	0.0270511
MPDZ	0.567195	3.30148	9.47637	0.00208135	0.0273701
AARS	0.386593	5.9709	9.47041	0.00208813	0.0273701
LRRC75A	-0.361541	4.96234	9.47278	0.00208543	0.0273701
SDF2	-0.396247	4.20365	9.46937	0.00208931	0.0273701
POF1B	-0.467377	8.37573	9.48061	0.00207655	0.0273701
GNAI1	-0.493518	4.46416	9.47309	0.00208508	0.0273701
DMTN	-0.493761	4.02778	9.46953	0.00208912	0.0273701
CCDC57	0.378892	4.42136	9.46603	0.00209312	0.0273823
FNBP4	0.304368	6.31872	9.46457	0.00209478	0.0273823
C9orf64	0.365383	3.5576	9.46114	0.0020987	0.027384
MPND	-0.42599	5.07763	9.46048	0.00209946	0.027384
COL1A1	0.858335	5.54244	9.44806	0.00211372	0.027492
FRG1CP	0.611369	3.99218	9.44534	0.00211686	0.027492
SMAP2	0.414893	5.06315	9.44533	0.00211688	0.027492
GSN	-0.525994	8.47243	9.44739	0.0021145	0.027492
SFMBT2	0.470879	4.26434	9.44088	0.00212202	0.0275291
LDLR	0.690867	5.25355	9.438	0.00212536	0.0275427
LRRC32	0.784293	2.69546	9.42023	0.00214605	0.0277475
ARHGAP26	0.404902	6.92232	9.4185	0.00214808	0.0277475
NDUFB4	-0.339831	4.9746	9.4216	0.00214444	0.0277475
GABRE	0.634427	3.12247	9.40884	0.00215942	0.0278641
CEP85L	0.502111	3.92181	9.40174	0.0021678	0.0279124
PNLIPRP2	-1.68066	1.90604	9.4036	0.0021656	0.0279124
DANCR	-0.380843	4.02654	9.39356	0.00217749	0.0280072
RAC2	0.565465	4.08802	9.39037	0.00218128	0.0280261
WDFY4	0.729116	4.33089	9.37803	0.00219602	0.028165
HIST1H4J	-0.480813	5.82941	9.3774	0.00219677	0.028165
IMP3	-0.397571	3.80205	9.36061	0.00221698	0.0283839
CNTNAP2	-0.578633	3.19397	9.35931	0.00221856	0.0283839
IGKV3-11	1.10327	6.05497	9.35318	0.00222599	0.0284488
CD37	0.750673	3.38293	9.33319	0.0022504	0.0287301
TTN	0.844553	5.03899	9.33111	0.00225296	0.0287324
HIST1H2BK	-0.370584	6.57956	9.32699	0.00225803	0.0287665
IGKJ4	1.11242	4.49424	9.32034	0.00226624	0.0288135
SMAD3	0.351581	5.7466	9.32013	0.0022665	0.0288135
MCRS1	-0.318486	4.74235	9.31136	0.00227738	0.0288908
BMP5	-0.718059	4.38065	9.31153	0.00227716	0.0288908
LSAMP	0.92032	2.57314	9.30606	0.00228397	0.028944
DYSF	0.71968	2.99042	9.30161	0.00228953	0.0289838
RF00019	-0.808967	3.10475	9.29646	0.00229597	0.0290215
TPH1	-1.00094	4.63726	9.29538	0.00229733	0.0290215
OASL	1.05571	4.65717	9.2835	0.00231227	0.0291797
VIPR1	-0.422521	6.08282	9.27625	0.00232145	0.0292648
NEAT1	0.623114	8.44086	9.27218	0.0023266	0.0292991
CD79B	1.12812	2.59184	9.26227	0.00233923	0.029366
MTHFD1L	0.478998	3.37273	9.2635	0.00233766	0.029366
MT-TG	-1.21787	5.2157	9.26415	0.00233683	0.029366
ADAMTS1	0.848572	3.21745	9.25222	0.0023521	0.0294968
OXSR1	0.425843	5.25797	9.23863	0.00236963	0.0296581
GLTP	-0.347416	6.20966	9.23842	0.00236989	0.0296581
TMEM246	-0.340109	4.73527	9.22762	0.00238391	0.0298026
HIST1H3H	-0.492107	4.97456	9.22133	0.00239212	0.0298742
APOBEC3G	0.603305	3.10677	9.21425	0.00240139	0.0299511
ZNF346	0.4459	3.19865	9.21283	0.00240325	0.0299511
NDRG2	-0.346082	5.91058	9.19243	0.00243019	0.0302554
NR5A2	-0.475158	6.26608	9.18756	0.00243665	0.0303046
MRPL35	-0.358546	6.09148	9.17838	0.00244891	0.0304256
VSIG2	-0.490461	5.65571	9.17517	0.00245321	0.0304476
VPS13C	0.368005	7.77114	9.17198	0.00245748	0.0304692
NUP210	0.488071	4.77323	9.16181	0.00247119	0.0305762
DNASE2	0.406581	3.57799	9.16193	0.00247102	0.0305762
CDKN2B	-0.538441	6.91346	9.15879	0.00247526	0.0305951
UGCG	0.33686	5.54443	9.15561	0.00247957	0.030617
PSME4	0.322177	6.03693	9.1331	0.00251026	0.0309642
RER1	-0.284083	6.48545	9.12642	0.00251944	0.0310456
BACE2	0.554377	5.57747	9.12036	0.0025278	0.0310824
SLC22A18AS	-0.55213	3.91253	9.11864	0.00253017	0.0310824
B3GALT5-AS1	-1.88702	2.19803	9.11911	0.00252953	0.0310824
C1RL	0.300825	4.90256	9.1162	0.00253356	0.0310923
TRAF1	0.660612	3.57775	9.10307	0.00255181	0.0312844
ERC1	0.36865	5.90169	9.09547	0.00256244	0.0313236
ANKLE2	0.287919	5.94935	9.09736	0.00255979	0.0313236
RNA5SP145	-3.13464	1.61378	9.0952	0.00256282	0.0313236
HDAC9	0.476659	4.72026	9.08925	0.00257117	0.0313938
VAV1	0.493762	4.14485	9.06757	0.00260183	0.031736
TMEM192	-0.468449	4.18193	9.06404	0.00260685	0.031765
DDR2	0.468764	4.89811	9.05488	0.00261994	0.0318923
ARSE	-0.939762	3.87907	9.04023	0.00264102	0.0321164
SOSTDC1	-0.571976	4.44227	9.0368	0.00264598	0.0321443
MRVI1	0.521184	4.1166	9.0301	0.0026557	0.0321569
ZMYND8	0.358845	6.33416	9.03014	0.00265565	0.0321569
METTL17	-0.317196	4.73491	9.03206	0.00265286	0.0321569
AKR1C1	-0.870761	3.20556	9.02872	0.0026577	0.0321569
TMCO3	-0.384268	5.52996	9.02483	0.00266337	0.0321931
IGKJ2	1.07716	3.13802	9.01208	0.00268201	0.0322888
ARHGAP15	0.594061	3.92334	9.01214	0.00268192	0.0322888
ABCA7	0.522465	3.68122	9.01739	0.00267422	0.0322888
RF00019	-0.713978	5.93921	9.01504	0.00267767	0.0322888
PTPRN2	-0.484435	4.59692	9.00928	0.00268612	0.0323059
AC068587.4	0.814958	3.24078	9.00562	0.0026915	0.0323307
GIMAP8	0.531715	3.8195	9.00339	0.00269479	0.0323307
SGPP1	0.344676	4.61874	9.00059	0.00269892	0.0323307
SCP2	-0.337567	7.38281	9.00122	0.00269799	0.0323307
MRPS18A	-0.368041	5.20402	8.99824	0.00270239	0.0323401
ADGRA2	0.518547	3.55912	8.99148	0.00271242	0.0324146
RETSAT	-0.400821	7.90667	8.99041	0.002714	0.0324146
IGKV2-28	1.24718	4.35929	8.98001	0.00272949	0.0324706
UNC13D	0.561126	4.01299	8.9825	0.00272578	0.0324706
LARP1	0.37183	6.69068	8.98136	0.00272747	0.0324706
DMAC2	-0.3912	4.41065	8.98057	0.00272865	0.0324706
ITSN2	0.292572	6.62851	8.97451	0.00273772	0.0325364
ZDBF2	0.417374	3.94297	8.97039	0.00274391	0.0325739
EDEM1	0.35302	5.93966	8.9688	0.00274629	0.0325739
SRGN	0.616827	5.02547	8.96072	0.00275846	0.0326261
FAR2	-0.272377	6.12472	8.96048	0.00275882	0.0326261
HIST1H2BG	-0.412611	5.74079	8.96091	0.00275817	0.0326261
MTM1	-0.362507	5.98096	8.95126	0.00277278	0.0327591
PLEKHG1	0.456564	5.09677	8.93937	0.00279089	0.0329407
FHL2	0.464638	5.40262	8.93696	0.00279458	0.032952
ARRDC3	-0.391426	6.54491	8.93447	0.00279838	0.0329645
MAMDC4	-0.411815	3.30323	8.92635	0.00281086	0.0330791
ALDH3A1	0.76824	2.78961	8.91944	0.0028215	0.033172
RNU6-6P	-1.49158	1.85757	8.91451	0.00282914	0.0332293
MLKL	0.378732	4.72033	8.90778	0.00283958	0.0332546
CLDN3	-0.406576	7.11615	8.90913	0.00283748	0.0332546
RF00019	-0.632516	5.18506	8.90914	0.00283747	0.0332546
IGHJ6	1.07326	3.78466	8.9028	0.00284734	0.0332807
AGO2	0.337586	6.10041	8.90317	0.00284677	0.0332807
PLXNA1	0.371522	5.01882	8.87717	0.00288759	0.0336858
HIST2H2BF	-0.422418	5.55496	8.87787	0.00288648	0.0336858
COL4A1	0.551203	6.30143	8.87128	0.00289692	0.0337292
FGFR3	-0.44083	5.2807	8.87186	0.00289599	0.0337292
ATG4D	-0.468046	3.93481	8.86581	0.00290561	0.0337978
AEBP2	0.431753	4.22775	8.86108	0.00291314	0.0338527
AL049697.1	-0.358225	3.3759	8.85411	0.0029243	0.0339496
DHRS7	-0.412255	5.85107	8.84399	0.00294056	0.0341053
AC018512.1	-0.451521	3.12906	8.83144	0.00296085	0.0343076
ALDH1L2	0.711514	3.07999	8.82161	0.00297684	0.0344598
CEP250	0.392694	5.60616	8.81649	0.0029852	0.0345233
FADS2	1.11995	2.22084	8.7993	0.00301347	0.03464
NCKAP1L	0.572481	5.19393	8.80277	0.00300773	0.03464
COL3A1	0.554891	8.44037	8.80527	0.00300362	0.03464
CLEC16A	0.409212	5.08165	8.80329	0.00300687	0.03464
SETD5	0.358769	6.59948	8.79811	0.00301543	0.03464
SNX4	-0.315889	5.808	8.8038	0.00300604	0.03464
TINAG	-0.530742	3.97415	8.79956	0.00301304	0.03464
EHBP1	0.332063	5.29878	8.78636	0.00303492	0.0346591
RCOR1	0.295466	5.58896	8.78604	0.00303544	0.0346591
AP000721.1	-0.339458	3.7851	8.79188	0.00302574	0.0346591
PLXDC2	-0.344076	6.10998	8.78496	0.00303724	0.0346591
ACADM	-0.422435	6.42509	8.78859	0.00303121	0.0346591
PDK2	-0.509472	4.68893	8.79089	0.00302738	0.0346591
TPPP3	-0.991986	2.30254	8.78827	0.00303173	0.0346591
COL18A1	0.603483	5.11429	8.77388	0.00305575	0.0348373
SLC20A1	0.799035	6.97972	8.77094	0.00306068	0.0348605
DSE	0.47674	4.28426	8.76782	0.00306592	0.0348871
NCF4	0.534303	4.0403	8.75257	0.00309166	0.0350874
ATP10B	0.390807	8.63322	8.75222	0.00309226	0.0350874
ACOT8	-0.378206	4.33959	8.75345	0.00309016	0.0350874
ATP8B4	0.407291	3.64671	8.74751	0.00310025	0.0351118
HEXB	-0.318188	6.54529	8.74843	0.00309869	0.0351118
QSOX1	-0.416388	6.59491	8.7445	0.00310537	0.0351367
KIAA1324	-0.412715	6.75295	8.73637	0.00311925	0.0352606
PEX26	-0.42891	6.9298	8.73102	0.00312842	0.0353312
LAMA2	0.42261	5.02704	8.72609	0.00313688	0.0353936
ITGA4	0.514014	5.99147	8.70982	0.003165	0.0356662
BTN3A1	0.487582	5.55283	8.70869	0.00316697	0.0356662
TACC3	0.393406	4.15381	8.70426	0.00317468	0.0356956
UCHL3	-0.347447	3.8024	8.70378	0.00317552	0.0356956
ANO7	-0.447377	4.13626	8.70065	0.00318097	0.0357236
PCNX2	0.606879	3.22634	8.68418	0.00320985	0.0359123
NLRP1	0.530344	3.94813	8.68256	0.00321269	0.0359123
CD209	0.482168	3.64855	8.68631	0.00320608	0.0359123
TOM1L1	-0.323398	5.66147	8.68291	0.00321207	0.0359123
VSIG10	-0.391285	6.0514	8.68932	0.0032008	0.0359123
GHR	-0.98769	2.92191	8.6808	0.00321579	0.0359136
NDUFA10	-0.348883	6.97558	8.67537	0.00322539	0.0359875
CD55	0.609457	5.80505	8.66981	0.00323526	0.0359975
QKI	0.449528	5.62236	8.67017	0.0032346	0.0359975
PRPS2	-0.328311	5.36074	8.67011	0.00323471	0.0359975
MEGF9	0.398037	4.28093	8.66605	0.00324192	0.0360383
ADAMTS15	1.07442	2.24342	8.66168	0.00324972	0.0360916
PLXND1	0.511246	4.56603	8.65365	0.00326407	0.0361921
TSEN34	-0.411659	3.80489	8.65326	0.00326477	0.0361921
TACSTD2	1.46314	0.124026	8.6469	0.00327618	0.0362852
HIST1H3D	-0.499234	4.03239	8.64207	0.00328487	0.036348
NSD1	0.307274	6.71557	8.63123	0.00330449	0.0365314
CNN2	0.466429	5.2796	8.62675	0.00331261	0.0365876
GOLGA8A	0.435665	5.20798	8.62432	0.00331704	0.036591
KIAA2013	-0.305775	5.78384	8.62325	0.00331899	0.036591
PTPN12	0.419259	5.1189	8.62005	0.00332483	0.0366219
UTRN	0.363504	7.69805	8.61607	0.0033321	0.0366623
SRSF8	-0.279222	5.04132	8.61471	0.0033346	0.0366623
SLC7A1	0.476005	4.97686	8.60706	0.00334863	0.036783
CYBB	0.517119	5.79597	8.60422	0.00335385	0.0368067
SLC25A25-AS1	-0.305737	6.16437	8.60012	0.0033614	0.036856
VARS	0.357628	4.97022	8.5939	0.0033729	0.0369081
TMEM9B	-0.294597	5.15402	8.59258	0.00337535	0.0369081
COX6A1P2	-0.466715	5.6154	8.59502	0.00337084	0.0369081
HIST1H1B	-0.480505	7.60649	8.58727	0.00338522	0.0369824
ARL4C	0.551163	3.67533	8.58362	0.003392	0.037023
FERMT3	0.50825	3.97613	8.57996	0.00339883	0.0370638
NEDD4L	-0.432528	7.26969	8.56421	0.00342836	0.0373183
RAP1GAP	-0.460879	5.88861	8.56521	0.00342648	0.0373183
ARHGAP29	0.565953	3.16571	8.56221	0.00343213	0.0373256
PER3	0.791475	4.94115	8.54288	0.00346877	0.03769
COL6A2	0.515211	7.42543	8.53899	0.00347618	0.0377212
AMBRA1	0.328859	5.20832	8.53809	0.00347791	0.0377212
HIST1H4B	-0.538987	4.94146	8.53081	0.00349184	0.0378382
SCN9A	-0.706456	5.17726	8.52572	0.00350162	0.0379101
SNORD32A	-0.93068	3.92949	8.51444	0.00352339	0.0381115
MRPL13	-0.340523	5.28547	8.50963	0.00353271	0.038178
LRIG3	-0.287492	6.17189	8.50021	0.00355105	0.0383418
TMC8	0.659865	3.28743	8.48952	0.00357199	0.0384988
PLEKHB2	-0.306056	7.14512	8.49054	0.00356998	0.0384988
MIR4435-2HG	0.790596	2.79032	8.4868	0.00357733	0.0385219
HLA-E	0.57614	9.53379	8.48402	0.00358281	0.0385464
IGSF8	-0.340359	4.45056	8.4805	0.00358973	0.0385863
HR	-0.441058	5.43551	8.47633	0.00359797	0.0386404
ATRX	0.340862	6.89048	8.46636	0.00361776	0.0387496
TBC1D16	0.338119	4.90352	8.46634	0.00361779	0.0387496
ATP5PO	-0.303941	5.98283	8.46637	0.00361773	0.0387496
TBC1D15	0.387367	4.67399	8.4614	0.00362763	0.0388204
NUDT15	-0.328935	4.48132	8.45826	0.0036339	0.038853
SPECC1L-ADORA2A	-0.401916	5.79478	8.45112	0.00364819	0.0389712
COQ5	-0.332703	4.53825	8.44854	0.00365337	0.0389919
MMAA	0.335454	3.70562	8.44679	0.00365689	0.038995
SPEN	0.462656	7.21986	8.43864	0.00367332	0.0391355
TGS1	0.429484	4.93084	8.43603	0.00367858	0.0391569
OSBPL11	0.372798	5.29591	8.428	0.00369487	0.0392956
SLC35F2	-0.348282	5.18024	8.42545	0.00370005	0.0393159
MYO5A	0.421733	5.31544	8.40903	0.00373363	0.0396028
AUP1	-0.313344	6.57182	8.40993	0.00373178	0.0396028
SDHD	-0.340853	5.94681	8.4071	0.00373759	0.0396099
SERPING1	0.537397	4.12819	8.39601	0.00376044	0.0396883
LPIN1	0.425953	4.82788	8.39393	0.00376477	0.0396883
CHD4	0.411971	7.35721	8.40104	0.00375006	0.0396883
PTPRM	0.386645	4.39834	8.39717	0.00375805	0.0396883
FEM1C	0.344764	5.23843	8.39537	0.00376179	0.0396883
GDPD2	-0.632903	3.36073	8.39445	0.00376368	0.0396883
SNORD30	-1.16334	3.03885	8.38998	0.00377296	0.0397399
FLT1	0.476034	4.66693	8.38179	0.00378999	0.0398844
NAAA	-0.444605	6.1432	8.37896	0.0037959	0.0399117
P4HTM	-0.311228	4.43979	8.37466	0.00380489	0.0399713
TNFRSF10A	0.392951	3.52846	8.36515	0.00382484	0.0401459
CD74	0.650859	9.54589	8.36096	0.00383367	0.0402035
IP6K2	-0.298307	6.43013	8.35791	0.00384011	0.0402359
CLDND1	0.302837	4.63103	8.3527	0.00385115	0.0403165
UTP20	0.332839	5.58623	8.34611	0.00386513	0.0404057
HINT1	-0.322545	6.61959	8.34553	0.00386638	0.0404057
CASP10	0.450513	6.20341	8.34165	0.00387464	0.0404569
IGLV2-11	1.2544	4.4556	8.33339	0.00389229	0.0405708
HEPH	-0.344432	7.97666	8.33416	0.00389064	0.0405708
KMT2E	0.420265	7.65255	8.32521	0.00390986	0.0406835
RAD54L2	0.36163	4.84612	8.3253	0.00390966	0.0406835
IGHM	1.18259	8.221	8.31651	0.00392864	0.0408436
FGD2	0.605176	3.81562	8.30773	0.00394767	0.0409817
ZNF219	-0.374208	4.99981	8.30724	0.00394873	0.0409817
ATP5F1C	-0.32437	7.27499	8.29517	0.00397507	0.0412195
MMP1	1.59493	2.13082	8.29014	0.00398609	0.0412637
TTPA	-0.644393	2.86456	8.2901	0.00398618	0.0412637
ITK	0.817818	3.03212	8.27798	0.00401288	0.0415043
KLC1	0.314713	5.31483	8.25774	0.00405785	0.041915
TRIM26	0.306103	5.40166	8.25699	0.00405955	0.041915
FLOT2	0.339608	5.281	8.25488	0.00406427	0.0419278
IGHV3-7	1.20822	4.43299	8.25224	0.00407018	0.0419289
GOLPH3L	-0.321984	6.49535	8.25172	0.00407135	0.0419289
SYT11	0.600024	2.75305	8.23552	0.00410784	0.0422396
BCL3	0.537823	3.56536	8.23464	0.00410984	0.0422396
CPEB4	0.346821	5.90848	8.23366	0.00411204	0.0422396
FASTK	-0.299951	4.29024	8.22501	0.00413169	0.0423938
TTC22	-0.374288	5.71742	8.22396	0.00413409	0.0423938
CDK14	0.546856	3.37739	8.21473	0.00415516	0.0425736
FBXL3	-0.276151	6.52835	8.20954	0.00416706	0.0426592
PLBD2	0.461592	3.26602	8.20767	0.00417137	0.0426671
RAB31	0.473116	3.6479	8.19483	0.004201	0.0429336
RELT	0.792994	2.61153	8.18633	0.00422071	0.0430985
SLC5A1	0.739375	4.44486	8.182	0.0042308	0.0431284
TRIM56	0.353904	5.67879	8.18292	0.00422867	0.0431284
COL6A5	1.27039	2.7922	8.17684	0.00424287	0.0431945
HOOK3	0.32036	5.8668	8.17615	0.00424446	0.0431945
EMILIN2	0.482072	4.13404	8.173	0.00425185	0.0432331
ZC3H12A	0.541799	4.33121	8.15596	0.00429199	0.0436044
PPP1R15B	0.321427	6.53257	8.1373	0.00433638	0.0440182
FGD3	0.607925	3.55102	8.13218	0.00434865	0.0441057
BCLAF3	-0.387496	5.57624	8.12154	0.00437423	0.0443278
PSD3	-0.291406	6.77857	8.11002	0.00440212	0.0445729
PDGFRB	0.521164	4.19629	8.09781	0.00443188	0.0446682
HK1	0.49811	6.19043	8.10141	0.00442307	0.0446682
KIAA0930	0.373195	5.06724	8.09467	0.00443956	0.0446682
RPS13	-0.301817	6.94843	8.09399	0.00444122	0.0446682
VARS2	-0.309459	4.32426	8.0992	0.00442849	0.0446682
DDAH1	-0.335827	7.53226	8.09478	0.0044393	0.0446682
CLRN3	-0.374391	5.70932	8.0995	0.00442774	0.0446682
RMND5A	-0.396426	7.07819	8.09765	0.00443226	0.0446682
CR2	1.32832	3.42925	8.0883	0.00445518	0.0446743
REL	0.378776	4.94597	8.08944	0.00445238	0.0446743
RF00019	-0.492893	6.68636	8.09188	0.0044464	0.0446743
MT-TH	-0.958376	6.25049	8.0877	0.00445667	0.0446743
PIGZ	-0.575237	4.45365	8.08279	0.00446876	0.0447582
GSDMB	0.478911	6.50363	8.08044	0.00447455	0.044779
CD180	0.835236	2.90575	8.07311	0.00449269	0.0449231
ZNF91	-0.447421	7.22241	8.07153	0.00449661	0.0449251
TUBAL3	-0.475862	4.87856	8.06779	0.0045059	0.0449805
ANKRD52	0.439847	4.63651	8.06028	0.00452461	0.0450552
RABL6	-0.322754	6.94685	8.06131	0.00452205	0.0450552
SNORD116-1	-0.475265	4.00278	8.0605	0.00452407	0.0450552
ALDOB	1.51839	3.34897	8.05856	0.00452893	0.0450609
TGM2	0.75432	4.6956	8.05591	0.00453554	0.0450894
EIF2AK2	0.303559	6.61869	8.05352	0.00454154	0.0451118
PRRC2B	0.330387	6.78578	8.04876	0.00455347	0.0451931
CCDC80	0.499775	4.85679	8.04663	0.00455885	0.0452092
RTEL1	0.427767	3.41796	8.04151	0.00457175	0.0452626
DHX32	-0.29833	6.29197	8.04214	0.00457015	0.0452626
TMEM129	-0.35942	4.05403	8.03767	0.00458144	0.045284
SNORD14A	-0.676525	3.51227	8.03901	0.00457804	0.045284
WEE1	-0.343276	4.66755	8.03265	0.00459417	0.0453468
SLC30A4	-0.390076	4.40907	8.03219	0.00459532	0.0453468
SLC35A5	-0.319693	4.76294	8.03008	0.00460068	0.0453625
MAP3K8	0.432576	3.52247	8.02657	0.00460961	0.0454134
ATPAF1	-0.346408	5.85219	8.02247	0.00462006	0.045479
FASN	0.453293	5.69001	8.01949	0.00462766	0.0455167
ASCC3	0.304983	6.63716	8.01799	0.0046315	0.0455173
IGKV2D-28	1.23179	4.1596	8.01583	0.00463703	0.045533
SYNE1	0.38089	6.48053	8.01441	0.00464067	0.045533
IGKV1-17	1.08786	3.68597	8.00655	0.00466085	0.0456938
PCBD1	-0.350196	3.93551	7.99722	0.00468491	0.0458873
KCTD1	-0.545958	3.01189	7.99595	0.00468821	0.0458873
AC019117.2	0.297839	5.21447	7.99244	0.0046973	0.0459389
ITM2C	-0.441313	9.74146	7.98962	0.00470462	0.0459732
RPL30	-0.394584	7.69335	7.98634	0.00471316	0.0460193
ARHGAP30	0.584612	4.63021	7.98318	0.0047214	0.0460558
KLHDC2	-0.281111	5.68461	7.98197	0.00472456	0.0460558
IGF2R	0.373579	7.80728	7.97709	0.0047373	0.0461054
SIAH2	-0.299625	4.5582	7.97792	0.00473514	0.0461054
SCARNA18	-0.66139	3.87763	7.97326	0.00474734	0.0461658
GPCPD1	0.385407	5.18571	7.96951	0.00475717	0.046224
IGHV1-69D	1.44901	2.69184	7.96417	0.00477123	0.0462636
IGKJ5	0.963938	3.48876	7.95922	0.0047843	0.0462636
MCAM	0.640829	4.08938	7.96224	0.00477633	0.0462636
ARHGEF5	0.38704	5.61243	7.96108	0.0047794	0.0462636
ADD3	-0.319965	7.78962	7.95956	0.0047834	0.0462636
TMEM203	-0.358104	3.71707	7.96283	0.00477478	0.0462636
FP565260.2	-0.364323	3.80848	7.95176	0.00480407	0.0464175
SNORD35A	-0.718335	3.11527	7.94479	0.0048226	0.0465592
AEBP1	0.516799	4.32443	7.93875	0.00483874	0.0466775
RHOQ	0.459161	3.91456	7.9331	0.00485386	0.0466953
CSK	0.309957	5.5191	7.93365	0.00485238	0.0466953
EIF2S3	-0.317173	7.14136	7.93227	0.00485609	0.0466953
CDKL1	-0.420172	4.12357	7.93437	0.00485046	0.0466953
RAMAC	-0.372128	3.49039	7.92864	0.00486584	0.0467517
ACAA1	-0.394415	6.15568	7.92493	0.00487583	0.0468103
GSAP	0.428994	3.83687	7.92062	0.00488745	0.0468741
NME2	-0.31608	6.1112	7.91958	0.00489026	0.0468741
IFI27	0.706236	7.90972	7.91265	0.00490904	0.0470166
ITLN2	1.70169	2.10953	7.90954	0.00491746	0.0470599
SEC24A	0.306098	5.58437	7.90398	0.00493263	0.0471675
CDV3	0.371929	7.40899	7.90214	0.00493763	0.0471779
SNORA80A	-0.667963	2.99689	7.88272	0.00499094	0.0476494
UQCRQ	-0.364815	7.38655	7.87499	0.00501233	0.0478157
FRY	0.417596	4.21574	7.86948	0.00502761	0.0479235
HIST1H2AI	-0.398412	6.11831	7.86538	0.00503903	0.0479943
CNOT7	-0.27717	5.8588	7.86246	0.00504718	0.048034
AC099560.2	-0.450753	3.40136	7.86038	0.00505299	0.0480513
RND3	-0.313598	6.57855	7.85692	0.00506266	0.0481052
INPP4B	0.283597	5.60739	7.85144	0.00507803	0.0482133
AC135586.2	-0.36394	4.05658	7.84815	0.00508728	0.048225
LGALS4	-0.490446	10.818	7.84898	0.00508494	0.048225
EIF3L	-0.317868	7.35337	7.84514	0.00509576	0.0482674
BCL7C	-0.340434	4.16811	7.84247	0.00510328	0.0483007
SLCO2A1	0.555041	4.10712	7.83578	0.00512221	0.0484277
CASP4	0.342525	5.14007	7.83424	0.00512656	0.0484277
AD000090.1	-1.49381	6.31844	7.83346	0.00512877	0.0484277
SP100	0.301638	6.48042	7.829	0.00514146	0.0484714
AC005550.2	-0.657067	2.83056	7.82928	0.00514065	0.0484714
NKTR	0.328002	6.98376	7.81542	0.00518022	0.0487987
CNDP2	0.256075	6.8921	7.79271	0.00524574	0.0493772
KDM2B	0.345675	4.56684	7.79115	0.00525027	0.0493812
ADAM8	0.68108	2.65504	7.77732	0.00529061	0.0496831
GRINA	0.524363	3.84409	7.77747	0.00529017	0.0496831
AC021218.1	1.55609	2.71431	7.77469	0.00529832	0.0496956
AXDND1	0.873333	3.94129	7.77067	0.00531013	0.0496956
NPIPB13	0.53421	4.0868	7.76984	0.00531259	0.0496956
RPP25	0.462253	5.02667	7.77083	0.00530967	0.0496956
SNRK	0.346713	6.03359	7.77341	0.00530208	0.0496956
IFITM3	0.593661	3.61383	7.763	0.00533272	0.0498376
CUTA	-0.312828	4.80721	7.76188	0.00533604	0.0498376
HIST2H2AA4	-0.365189	6.95375	7.75629	0.00535259	0.0499534
C1R	0.500611	6.43921	7.73775	0.00540782	0.0504297
WNK1	0.332978	7.06346	7.73319	0.00542148	0.050518
MTMR1	0.303642	4.58494	7.72807	0.00543689	0.0506224
ECSIT	-0.342556	4.64335	7.72387	0.00544955	0.050701
MRTFA	0.353714	4.34667	7.72044	0.0054599	0.0507359
UBR7	-0.273596	5.46531	7.71705	0.00547016	0.0507359
ARHGAP42	-0.342009	5.44265	7.71955	0.00546259	0.0507359
HIST2H2AA3	-0.365812	6.95255	7.71718	0.00546977	0.0507359
NFKB2	0.477515	4.55502	7.71456	0.00547772	0.0507383
GOLGA8B	0.44719	5.08973	7.71419	0.00547885	0.0507383
HIST2H2AB	-0.396073	5.73173	7.70492	0.00550705	0.0509603
HIST1H1E	-0.392929	7.5596	7.70259	0.00551415	0.0509869
RSC1A1	0.475968	3.04789	7.6989	0.00552544	0.051052
BANK1	0.983088	3.29276	7.68197	0.00557752	0.0514748
ITGA11	0.709847	2.91275	7.68125	0.00557975	0.0514748
RASSF1	0.403378	3.94611	7.66972	0.00561551	0.0516182
IL1R1	0.340254	5.70984	7.66986	0.00561509	0.0516182
RPL6P27	-0.369099	5.48654	7.66933	0.00561674	0.0516182
GTF2H2	-0.401175	4.24065	7.67294	0.0056055	0.0516182
HIST1H2AB	-0.459828	5.04023	7.67223	0.00560771	0.0516182
SLC19A3	-0.839912	3.19848	7.66725	0.0056232	0.0516383
GIMAP4	0.534273	5.04921	7.6591	0.00564866	0.0517629
C2CD2L	-0.349278	4.68853	7.66049	0.00564432	0.0517629
H2BFS	-0.595803	3.13321	7.65878	0.00564967	0.0517629
CCR1	0.631154	3.26822	7.65484	0.00566203	0.051835
FUT2	0.521105	4.92103	7.65352	0.00566615	0.051835
SNORA31	-0.565586	4.4281	7.64495	0.00569316	0.0520425
IGKV1D-33	1.22653	4.05122	7.63104	0.00573722	0.0524054
ABCD3	-0.315221	7.52365	7.62556	0.00575467	0.052525
BIRC3	0.552949	6.37567	7.6221	0.00576572	0.052586
CCL20	1.17346	2.71106	7.6191	0.00577533	0.0526338
RHBDL2	-0.438773	4.33475	7.61756	0.00578025	0.0526388
FXYD5	0.410087	4.36619	7.61	0.00580454	0.05282
FMNL1	0.529783	3.66158	7.60648	0.00581589	0.0528833
PHLDB1	-0.328658	5.98817	7.59459	0.00585436	0.0531566
H2BFS	-0.595199	3.13685	7.59446	0.00585478	0.0531566
NDUFB8	-0.319618	4.45796	7.59131	0.00586504	0.0532097
AC005912.1	-0.468984	3.257	7.58986	0.00586976	0.0532124
SPINK4	1.48295	5.07808	7.58788	0.00587621	0.0532308
SLC37A1	0.3572	6.17821	7.58595	0.0058825	0.0532477
EPB41L2	0.439236	7.25241	7.58299	0.00589217	0.0532951
SELENOP	-0.627153	9.4732	7.58034	0.00590084	0.0533334
TLR8	0.929694	2.38306	7.5663	0.00594696	0.0533498
SLC9A3	0.923181	8.19185	7.57248	0.0059266	0.0533498
BCL6	0.553234	2.99917	7.56643	0.00594655	0.0533498
LPCAT1	0.547567	4.08204	7.56906	0.00593789	0.0533498
C1RL-AS1	0.450291	3.52871	7.57305	0.00592473	0.0533498
COL4A2	0.448035	6.52708	7.57662	0.00591303	0.0533498
PTPRS	0.398699	4.23315	7.56948	0.00593648	0.0533498
GATD3A	-0.344154	4.74212	7.57605	0.0059149	0.0533498
GRTP1	-0.372051	4.46358	7.57361	0.0059229	0.0533498
RF00019	-0.591808	3.93191	7.56889	0.00593845	0.0533498
DISC1	0.469351	3.17057	7.54362	0.00602231	0.0539855

## Sheet: UC vs HC DEGs
Gene name	logFC	logCPM	LR	PValue	FDR
SLC38A4	-6.19254	3.95787	216.193	6.12008e-49	7.5179e-45
SLC6A14	7.76044	5.49837	171.874	2.88266e-39	1.77053e-35
VNN1	6.16063	4.88558	162.751	2.83558e-37	1.16108e-33
DUOXA2	8.23981	5.31009	161.084	6.55978e-37	2.01451e-33
DUOX2	7.81907	8.53875	156.56	6.38583e-36	1.56887e-32
CFB	3.7092	5.72066	142.401	7.94537e-33	1.46744e-29
AL645922.1	3.19522	5.99907	142.3	8.36217e-33	1.46744e-29
LCN2	5.03583	8.31865	131.733	1.71147e-30	2.62796e-27
CXCL1	5.42401	5.91549	125.587	3.78597e-29	5.16743e-26
PI3	5.02575	7.10458	125.023	5.03188e-29	6.18116e-26
DAPP1	2.38836	4.77631	124.164	7.75782e-29	8.66337e-26
DPP10	-5.85008	2.63097	120.937	3.94517e-28	4.03854e-25
PDZK1IP1	2.57244	5.08863	118.687	1.22648e-27	1.15893e-24
DUOX1	5.12219	3.03517	118.511	1.34005e-27	1.1758e-24
NOS2	4.12783	7.12473	115.454	6.2583e-27	5.12513e-24
ADIRF	-2.46805	3.862	113.185	1.96596e-26	1.50936e-23
TRIM22	1.92083	6.08311	106.492	5.75159e-25	4.15603e-22
APOL1	2.91985	5.45872	105.505	9.46743e-25	6.461e-22
LPCAT1	2.17297	5.17277	104.144	1.88127e-24	1.21629e-21
KCND3	3.26685	4.24	103.774	2.26783e-24	1.3929e-21
SPNS2	2.57187	3.65496	102.219	4.96983e-24	2.90711e-21
NFKBIZ	1.65495	6.83142	101.629	6.69454e-24	3.73799e-21
SCUBE2	-2.45686	3.34731	101.21	8.27375e-24	4.4189e-21
PRKG2	-4.07295	4.46843	100.414	1.2367e-23	6.32984e-21
CXCL3	4.10215	4.24541	96.7505	7.86388e-23	3.864e-20
PARP8	1.7408	4.98373	96.6388	8.32032e-23	3.93103e-20
SGMS1	1.27404	5.2229	93.3452	4.3924e-22	1.99838e-19
TNFRSF6B	4.78134	2.6147	93.002	5.22417e-22	2.29192e-19
CNTN4	-2.3985	3.77739	90.3482	1.99727e-21	8.46015e-19
CD274	2.8584	4.05115	89.8403	2.58181e-21	1.05716e-18
ADAM9	1.40352	7.03559	88.7043	4.58471e-21	1.81673e-18
SAMD9L	2.08087	6.82822	88.5797	4.88285e-21	1.8744e-18
TNIP3	5.7143	4.81387	88.2592	5.74162e-21	2.13727e-18
UBE2L6	2.01468	4.75124	87.2017	9.79995e-21	3.49816e-18
HMGCS2	-4.17666	8.45346	87.1683	9.96708e-21	3.49816e-18
APOL2	1.77097	5.32206	85.4967	2.32093e-20	7.91954e-18
TRIM29	3.64081	3.29311	85.2455	2.63532e-20	8.74926e-18
ABCA12	6.62659	3.49433	84.6145	3.62605e-20	1.17217e-17
LIPG	1.70142	4.76996	83.9137	5.16856e-20	1.62797e-17
SLC51A	-5.61959	3.17285	83.8162	5.42975e-20	1.66748e-17
VWA1	1.57081	4.66296	83.1009	7.797e-20	2.33606e-17
MMP3	7.22054	4.25037	81.1983	2.04168e-19	5.97142e-17
PSMB9	1.92173	4.17886	81.0049	2.2516e-19	6.43225e-17
IDO1	4.69636	5.13925	80.6415	2.70614e-19	7.55506e-17
ARHGEF3	1.39426	4.45372	79.8589	4.02129e-19	1.09772e-16
RTEL1-TNFRSF6B	1.75731	4.25615	79.5449	4.7139e-19	1.25882e-16
PAQR5	-1.99726	5.3179	77.8012	1.1395e-18	2.97822e-16
GCNT2	-1.85163	4.52101	77.6173	1.25067e-18	3.20068e-16
SEMA5A	-1.32806	6.5964	77.4751	1.34408e-18	3.36954e-16
ELL2	1.37977	5.67187	75.918	2.9569e-18	7.26451e-16
BACE2	1.81933	6.35568	75.3965	3.85063e-18	9.27473e-16
ASS1	1.95757	7.96563	74.7128	5.44417e-18	1.28608e-15
WSCD1	-2.1109	4.80954	74.5915	5.78931e-18	1.34181e-15
ME1	1.95368	4.50988	74.3627	6.50068e-18	1.47879e-15
GBP5	2.47156	5.08233	73.9713	7.926e-18	1.77024e-15
SLFN5	1.79932	5.81254	73.5509	9.80728e-18	2.1513e-15
OSBPL1A	-1.29339	5.70939	73.3042	1.1113e-17	2.39495e-15
TIMP1	2.1238	5.05094	73.2517	1.14129e-17	2.41718e-15
GXYLT2	-1.59787	3.71593	73.1807	1.18305e-17	2.46315e-15
ADM	1.84772	5.80575	73.0431	1.26849e-17	2.59701e-15
DRAM1	1.8651	3.97847	71.5056	2.76472e-17	5.56751e-15
ALDH1A2	4.57391	2.7297	71.4426	2.85443e-17	5.65545e-15
SERPINB5	4.49981	4.5778	70.6103	4.35249e-17	8.36576e-15
ARFGAP3	1.38262	5.86158	70.6075	4.35858e-17	8.36576e-15
AC087379.1	-4.05714	3.18747	70.392	4.86179e-17	9.18803e-15
FUT8	1.48518	6.03271	70.2314	5.27393e-17	9.8159e-15
SAA1	7.09963	1.89936	69.7037	6.89172e-17	1.26355e-14
CXCL2	3.57888	4.08532	69.3869	8.09228e-17	1.46185e-14
GBP1	2.3653	6.45654	68.8843	1.04412e-16	1.84163e-14
STAT1	1.7445	7.94617	68.8743	1.04945e-16	1.84163e-14
CDH3	5.292	3.49755	68.5916	1.21117e-16	2.0955e-14
TMEM263	1.14682	5.11807	67.4727	2.13629e-16	3.64475e-14
OAS2	1.78519	3.96214	66.7106	3.14445e-16	5.2913e-14
SLC16A1	-2.16641	7.61821	66.5747	3.36884e-16	5.59227e-14
CCL20	2.79696	3.89658	66.2505	3.97104e-16	6.50404e-14
STOM	1.78621	6.26956	65.137	6.98671e-16	1.12927e-13
TCN1	7.92224	2.85782	64.8226	8.19517e-16	1.29063e-13
PLA2G2A	3.09964	7.12916	64.8343	8.14673e-16	1.29063e-13
SAA2	6.42507	2.09004	64.6943	8.74663e-16	1.36005e-13
WARS	1.8907	7.25902	64.5532	9.39613e-16	1.44278e-13
IL1RN	4.4297	2.53499	64.2799	1.07944e-15	1.63701e-13
REG1A	10.4038	6.3967	64.1986	1.12491e-15	1.68517e-13
PDZD3	-2.17598	4.03487	64.1069	1.17847e-15	1.74414e-13
IFI16	1.62802	6.30448	63.7	1.44882e-15	2.11873e-13
CASP1	1.7994	6.62918	63.2885	1.78542e-15	2.58025e-13
PARP9	1.61862	6.41978	63.0677	1.99718e-15	2.85272e-13
LRRN2	-3.37031	3.19296	62.8959	2.17921e-15	3.07695e-13
CHI3L1	5.65046	3.91761	62.7375	2.36177e-15	3.25977e-13
PRXL2A	-1.20284	5.99359	62.7448	2.35308e-15	3.25977e-13
LYN	1.36913	5.83621	62.5195	2.63824e-15	3.60091e-13
CASP5	2.10349	5.73971	62.463	2.71504e-15	3.665e-13
S100A11	1.71359	5.72639	60.78	6.38237e-15	8.52185e-13
FCGRT	-1.41895	6.77148	60.7273	6.55559e-15	8.65901e-13
PDP1	1.44788	5.08941	60.6413	6.84811e-15	8.94917e-13
JAK2	1.09259	5.93002	59.4142	1.27746e-14	1.65183e-12
HSD17B2	-2.39845	6.25024	59.1775	1.4407e-14	1.84349e-12
RCN1	1.08104	6.5434	58.916	1.64548e-14	2.08382e-12
LTK	-1.82361	2.50872	58.4676	2.06664e-14	2.59047e-12
SERPINA1	1.77625	8.16694	58.0677	2.53256e-14	3.14242e-12
BIRC3	1.77166	7.15734	57.8892	2.77303e-14	3.40639e-12
OAF	-1.47759	6.23348	57.7418	2.98891e-14	3.63522e-12
SEC24D	1.06014	6.21376	57.0603	4.22654e-14	5.09009e-12
CCDC88B	1.44974	4.89226	57.0366	4.27785e-14	5.10186e-12
OLFM4	4.26896	10.731	56.9427	4.48705e-14	5.29989e-12
ME3	-1.3905	4.13789	56.1406	6.74693e-14	7.89327e-12
IGHG1	5.4699	11.5258	56.0585	7.0346e-14	8.15217e-12
UBD	3.85826	4.89036	55.8289	7.90599e-14	9.07637e-12
SLC7A11	2.26976	4.2628	55.7864	8.07866e-14	9.18872e-12
CYP2B6	-3.00884	2.61564	55.6835	8.51314e-14	9.59407e-12
NEURL1B	-1.51646	6.05085	55.447	9.60134e-14	1.07221e-11
CXCL8	5.35351	3.4421	55.4184	9.74205e-14	1.07812e-11
DDAH2	-1.15173	5.24307	55.1109	1.13916e-13	1.24941e-11
SLC19A3	-2.24168	2.74912	54.5227	1.53662e-13	1.67043e-11
CNN2	1.09035	5.61901	54.4965	1.55723e-13	1.67798e-11
NETO2	-1.94511	4.42048	54.4777	1.57225e-13	1.67943e-11
CXCL9	3.0613	4.44698	54.3037	1.71782e-13	1.81911e-11
GABRP	4.40668	1.83729	53.3941	2.72911e-13	2.86533e-11
CIITA	1.86399	4.90438	53.2224	2.97842e-13	3.10058e-11
ARNTL2	1.88951	4.3392	53.1444	3.09905e-13	3.19905e-11
TGM2	2.21807	5.71966	53.0762	3.20856e-13	3.2845e-11
PARP14	1.46741	7.91768	52.9933	3.34681e-13	3.36985e-11
STBD1	-1.47978	3.91368	53.0004	3.33472e-13	3.36985e-11
CD55	2.5502	7.18899	52.9487	3.42378e-13	3.41932e-11
MMP7	6.92333	3.59033	52.9213	3.47184e-13	3.43936e-11
REG4	3.73679	7.57246	52.8882	3.53091e-13	3.46989e-11
PIK3R3	1.3795	3.71693	52.6558	3.97435e-13	3.87467e-11
RNF145	0.995598	5.91425	52.5897	4.11032e-13	3.97568e-11
FSIP2	-1.76149	6.42245	52.5727	4.14609e-13	3.97895e-11
ACPP	1.42053	4.00349	52.4227	4.47531e-13	4.2616e-11
PITPNC1	1.37775	4.38849	52.4005	4.52597e-13	4.2767e-11
DDC	-1.1997	5.70629	52.3616	4.61652e-13	4.32896e-11
EDIL3	-1.47495	5.82747	52.3001	4.76339e-13	4.43284e-11
CFI	3.02794	4.00697	52.2209	4.95949e-13	4.58063e-11
KDELR3	1.89174	3.57609	52.1819	5.05892e-13	4.6376e-11
IFIT3	2.21991	4.3462	51.9667	5.64509e-13	5.13661e-11
AC005697.1	3.31496	2.20469	51.7993	6.1474e-13	5.55255e-11
WDR78	-1.53571	4.7986	51.7144	6.41902e-13	5.75556e-11
STRIP2	3.05087	2.35621	51.6329	6.69117e-13	5.95611e-11
GBP4	2.04023	5.387	51.5977	6.81227e-13	6.02029e-11
PCSK1	2.44899	3.66024	51.572	6.90206e-13	6.05606e-11
FADS2	2.4843	3.14579	51.2643	8.07318e-13	7.0334e-11
ANKH	-0.983902	5.7699	51.2469	8.14509e-13	7.04608e-11
IRAK3	1.48003	4.29325	51.2218	8.24956e-13	7.08655e-11
RMDN2	-1.36649	4.84719	51.004	9.21766e-13	7.86318e-11
AQP9	6.02439	2.04493	50.7244	1.06288e-12	8.98845e-11
AMACR	-1.48968	5.44724	50.7144	1.06831e-12	8.98845e-11
FAM47E-STBD1	-1.41844	3.84196	50.6034	1.1305e-12	9.44698e-11
BRINP3	-3.23954	3.61162	50.4476	1.22388e-12	1.01582e-10
CXCL10	2.87974	3.69475	50.3786	1.26772e-12	1.04514e-10
CXCL6	5.31338	1.61806	50.0608	1.49052e-12	1.22064e-10
SLPI	1.8727	4.2172	49.7699	1.72879e-12	1.40211e-10
C2	1.72137	4.07426	49.7629	1.73494e-12	1.40211e-10
NCOA7	1.39813	5.87641	49.7103	1.78205e-12	1.43076e-10
TAP1	1.32278	6.72443	49.378	2.11102e-12	1.68388e-10
TMEM141	-1.17931	5.46822	49.0114	2.54473e-12	2.01674e-10
DOC2B	3.05263	2.6737	48.9531	2.62154e-12	2.06429e-10
MMP12	2.63302	5.68583	48.7936	2.8436e-12	2.22489e-10
FCGR3B	3.55207	2.7355	48.751	2.90617e-12	2.25946e-10
S100A9	3.47939	4.12098	48.3278	3.60605e-12	2.78596e-10
TMEM63C	-1.80856	3.09488	48.1757	3.8969e-12	2.99185e-10
CXCL5	5.96187	3.46972	47.7133	4.93333e-12	3.76404e-10
UNC13D	1.55773	4.61951	47.6301	5.14722e-12	3.86257e-10
ZNFX1	1.08952	6.53455	47.6401	5.12095e-12	3.86257e-10
CALU	1.04027	6.48617	47.6265	5.1568e-12	3.86257e-10
AL360012.1	-1.79014	6.03671	47.5562	5.34497e-12	3.95615e-10
RNU11	-1.79015	6.03671	47.5558	5.34615e-12	3.95615e-10
ZC3H12A	1.82707	5.15242	47.5121	5.46643e-12	3.997e-10
MAP3K8	1.25225	3.97728	47.5167	5.45368e-12	3.997e-10
SERPINB7	8.72527	3.10621	47.3623	5.90074e-12	4.28903e-10
FCGR3A	2.34043	3.6606	47.1881	6.44911e-12	4.66005e-10
NCKAP5	-1.67911	3.24286	47.1415	6.60436e-12	4.74433e-10
CD44	1.28487	7.64192	47.1119	6.7048e-12	4.78848e-10
SP110	1.10726	4.95164	47.0961	6.75913e-12	4.79937e-10
EFNA1	-1.48301	5.61818	47.0454	6.93617e-12	4.89678e-10
TMEM173	1.18772	4.15093	47	7.0987e-12	4.98288e-10
SCD	1.94977	6.44169	46.9066	7.44512e-12	5.13797e-10
ACADS	-1.35127	5.85105	46.9241	7.37894e-12	5.13797e-10
RUNDC3B	-2.01441	2.67937	46.9124	7.42326e-12	5.13797e-10
C2CD4A	4.57208	1.72804	46.7299	8.1475e-12	5.59128e-10
PFKFB3	1.75547	5.03212	46.6302	8.57287e-12	5.85051e-10
CEACAM6	1.83135	9.55724	46.6177	8.62774e-12	5.85542e-10
ASPHD2	1.75573	2.65056	46.4168	9.55904e-12	6.45183e-10
ICAM1	2.04677	4.96053	46.3993	9.64495e-12	6.47424e-10
GABBR1	2.38058	4.95166	46.3622	9.82918e-12	6.56204e-10
CASP8	0.927117	5.61866	46.2863	1.02176e-11	6.7845e-10
GLRX	1.14527	5.28888	46.1767	1.08057e-11	7.13638e-10
PIGZ	-1.80565	4.04076	46.1526	1.09391e-11	7.18586e-10
IL1B	3.4035	3.71301	46.1111	1.11732e-11	7.30059e-10
MCRIP2	-1.0951	4.26601	46.0306	1.16419e-11	7.56663e-10
ETFDH	-1.03327	6.20869	45.7962	1.31217e-11	8.4835e-10
TSPAN7	-1.53064	4.46413	45.7756	1.32604e-11	8.52829e-10
ABCB11	-2.2554	2.41466	45.7397	1.35058e-11	8.64092e-10
C1QTNF3-AMACR	-1.43412	5.28229	45.6502	1.41369e-11	8.99778e-10
CASP10	1.0501	6.53008	45.5519	1.48651e-11	9.41249e-10
CD82	1.63022	3.89618	45.5008	1.52575e-11	9.61145e-10
SOCS3	2.94403	4.56872	45.3895	1.615e-11	1.01218e-09
SLC39A5	-1.63542	5.54763	45.3579	1.64129e-11	1.02343e-09
CCNJL	-1.63325	4.01036	45.2385	1.74437e-11	1.08222e-09
BHLHE40	1.51141	5.67562	45.181	1.79638e-11	1.10888e-09
NAMPT	1.42422	7.27546	45.0971	1.87506e-11	1.15166e-09
LINC00963	1.24098	3.95723	44.9582	2.01289e-11	1.23016e-09
SLC9A7	1.63133	3.75378	44.9376	2.03416e-11	1.23701e-09
BCAT2	-1.09961	3.64231	44.3007	2.81611e-11	1.7041e-09
PDE4B	1.95687	4.54338	44.1989	2.96641e-11	1.77753e-09
SLC16A14	1.69405	3.11173	44.2011	2.96313e-11	1.77753e-09
LPIN1	1.1018	5.20246	44.139	3.05863e-11	1.8239e-09
LPGAT1	1.08794	6.65337	44.1235	3.08301e-11	1.82955e-09
MCFD2	0.895121	5.8029	43.7947	3.64687e-11	2.15376e-09
SNPH	2.45559	2.23573	43.7495	3.73205e-11	2.18307e-09
TRIB2	1.79037	3.95927	43.7567	3.71838e-11	2.18307e-09
AL355987.4	-1.17985	3.60145	43.629	3.96917e-11	2.31077e-09
ZBP1	1.98741	3.96964	43.5715	4.08751e-11	2.36844e-09
OAS3	1.09406	5.23512	43.5067	4.2252e-11	2.43673e-09
PTGDR	-1.6748	3.21255	43.4649	4.31625e-11	2.47761e-09
ZNF511-PRAP1	-1.57032	4.61123	43.4032	4.45466e-11	2.54516e-09
SBNO2	1.17914	5.5757	43.2439	4.83241e-11	2.74821e-09
BMP5	-1.92715	3.98668	43.0531	5.32745e-11	3.01578e-09
ERO1A	1.38702	7.19469	43.0431	5.35461e-11	3.01725e-09
CLDN2	5.95191	1.87982	43.0302	5.39021e-11	3.02344e-09
ACAT1	-1.22447	6.6242	42.9765	5.54003e-11	3.09335e-09
ACSF2	-1.59528	5.48402	42.7763	6.13725e-11	3.41131e-09
TMEM38B	-1.12097	4.24724	42.6395	6.58162e-11	3.64183e-09
IRF1	1.302	7.13225	42.5987	6.72025e-11	3.70186e-09
MMP10	5.71251	2.41142	42.5537	6.8768e-11	3.77119e-09
IGHV1-24	3.58874	2.54916	42.5267	6.97225e-11	3.80654e-09
C4BPB	3.29757	2.29156	42.4485	7.25666e-11	3.94429e-09
UGT1A8	-2.29816	3.31472	42.3631	7.58088e-11	4.10236e-09
BTN3A3	1.18785	4.89242	42.3424	7.66116e-11	4.12762e-09
ANK3	-1.47659	6.60899	42.1978	8.2492e-11	4.42503e-09
ACOX1	-1.37773	8.10361	42.1658	8.38516e-11	4.4784e-09
SLC35G1	-1.5231	3.83014	42.0931	8.70297e-11	4.62802e-09
MMP1	3.6248	3.74743	42.0176	9.04572e-11	4.78955e-09
TSTD1	-0.970335	4.29243	42.0004	9.12532e-11	4.81096e-09
IRS1	1.28532	4.5614	41.8461	9.8745e-11	5.13976e-09
LMAN1	0.83186	7.50999	41.8567	9.82155e-11	5.13976e-09
MT-TP	-1.97384	3.88915	41.8492	9.85914e-11	5.13976e-09
PHLDA1	2.00322	4.31279	41.8313	9.94984e-11	5.15713e-09
PLS3	1.11181	5.43654	41.7856	1.01852e-10	5.25694e-09
CNKSR3	-1.28379	4.93572	41.6663	1.08256e-10	5.54093e-09
GLP2R	-2.19923	2.60491	41.6688	1.08121e-10	5.54093e-09
FRMD1	-2.11802	4.4839	41.5174	1.16826e-10	5.95475e-09
EPHX2	-1.02143	5.92117	41.4775	1.19237e-10	6.02762e-09
UGT1A10	-2.08697	4.89185	41.4812	1.1901e-10	6.02762e-09
TAP2	1.24961	4.56362	41.4357	1.21814e-10	6.13264e-09
PLA2G12B	-2.97215	2.08133	41.322	1.29106e-10	6.47324e-09
TEN1-CDK3	-1.28059	3.03783	41.3095	1.29936e-10	6.48833e-09
HIF1A	1.37422	7.98002	41.2965	1.30804e-10	6.50524e-09
TXLNGY	9.31036	3.99957	41.2837	1.31665e-10	6.52168e-09
GPX2	1.08977	7.02382	41.1244	1.42841e-10	7.04682e-09
SLC22A18AS	-1.66015	3.51808	41.0827	1.45919e-10	7.16985e-09
FGFR3	-1.51605	4.91335	41.0353	1.49507e-10	7.31691e-09
SDCBP	0.852872	6.27644	41.0059	1.51769e-10	7.36889e-09
MEP1B	-3.14087	3.53523	41.0067	1.51706e-10	7.36889e-09
TNFRSF10A	1.00249	3.84416	40.8302	1.66046e-10	8.03035e-09
ANKRD22	1.45672	4.27342	40.5847	1.88273e-10	9.06959e-09
DEFA6	6.67846	2.2442	40.5336	1.93266e-10	9.27373e-09
TSTA3	0.971038	5.46986	40.4677	1.99897e-10	9.55463e-09
PTPN13	1.38513	4.62096	40.4181	2.05034e-10	9.76218e-09
SMAD7	-1.11217	3.7871	40.3568	2.11564e-10	1.00342e-08
CEBPA	-1.0318	5.50859	40.2007	2.29169e-10	1.08273e-08
DHRS11	-1.57534	5.4261	40.179	2.31726e-10	1.09062e-08
MT-TK	-1.77217	4.95937	40.1625	2.33693e-10	1.09568e-08
TRIM69	1.22384	5.10509	40.1255	2.38162e-10	1.11239e-08
ANKRD9	-1.24576	5.75736	40.0876	2.42829e-10	1.12989e-08
BMP3	-3.01749	5.46388	40.0716	2.44826e-10	1.13489e-08
RASGEF1B	0.791824	5.12726	39.9955	2.54551e-10	1.17553e-08
IGFBP5	2.42899	6.75982	39.983	2.56181e-10	1.17863e-08
MIR194-2HG	-1.51908	4.52768	39.9604	2.59169e-10	1.18792e-08
MOCS1	-1.68242	3.5152	39.9185	2.64786e-10	1.20916e-08
COX6A1P2	-1.06254	5.34836	39.8007	2.81248e-10	1.27957e-08
RTEL1	1.08438	3.75839	39.7663	2.86245e-10	1.2975e-08
CCDC183	-2.15018	2.60685	39.7579	2.87477e-10	1.2983e-08
FCN1	3.12991	2.24267	39.7248	2.9239e-10	1.31565e-08
IGHG3	4.04641	7.96522	39.6957	2.96777e-10	1.33052e-08
SRI	-1.34246	7.73136	39.666	3.01331e-10	1.34602e-08
S100P	2.37452	5.13227	39.594	3.12636e-10	1.39146e-08
CDHR1	-1.872	5.9608	39.5841	3.14233e-10	1.39351e-08
ABCC1	1.08159	4.94555	39.5663	3.17117e-10	1.40124e-08
CDC25B	1.33165	4.86103	39.5086	3.2662e-10	1.43807e-08
SLC26A2	-3.46314	10.7637	39.4986	3.2829e-10	1.44025e-08
KIF2A	0.751862	5.55441	39.4809	3.31288e-10	1.44824e-08
SETD7	0.906679	5.98978	39.4504	3.36494e-10	1.46578e-08
NUCB2	1.05383	6.79408	39.3708	3.50495e-10	1.52137e-08
SELENBP1	-2.22673	8.65099	39.3546	3.53424e-10	1.52868e-08
SFXN5	-0.97658	3.82352	39.3395	3.56158e-10	1.53121e-08
UGT1A7	-2.28142	2.518	39.3377	3.565e-10	1.53121e-08
TFF1	2.2737	6.58431	39.3223	3.5931e-10	1.5379e-08
BAG3	1.19958	4.70559	39.2743	3.68263e-10	1.57074e-08
KYNU	2.2923	3.3549	39.2153	3.79555e-10	1.61331e-08
SERPINB9	1.7905	3.67814	39.2015	3.82244e-10	1.61357e-08
AL355987.3	-1.08686	4.95601	39.2055	3.81463e-10	1.61357e-08
TYMP	1.67111	5.47783	39.1924	3.84027e-10	1.61554e-08
MMP9	2.43841	4.80146	39.1381	3.94853e-10	1.65542e-08
NFE2L3	1.28555	4.66029	39.0908	4.04541e-10	1.69027e-08
GREM1	2.09005	5.28376	39.0701	4.08863e-10	1.70253e-08
PGM2L1	0.934562	4.97293	39.0303	4.17269e-10	1.73166e-08
HELZ2	1.0723	5.06964	39.001	4.23597e-10	1.75201e-08
ACSL4	1.43364	5.68326	38.9582	4.32972e-10	1.78477e-08
BTN3A1	0.943282	5.78093	38.8511	4.57391e-10	1.87913e-08
PCDH17	2.19646	2.90737	38.8413	4.59709e-10	1.88236e-08
SPR	-0.922231	5.03809	38.8214	4.64419e-10	1.89225e-08
MPST	-1.13604	5.68614	38.8181	4.65206e-10	1.89225e-08
RAB8B	1.07859	5.12539	38.7845	4.73273e-10	1.91871e-08
CRELD2	0.995201	5.15527	38.4477	5.62406e-10	2.27256e-08
STS	1.48775	5.63129	38.2802	6.12809e-10	2.46005e-08
UGT1A1	-2.17993	2.67023	38.2843	6.1153e-10	2.46005e-08
CATSPERB	1.42261	3.32103	38.1169	6.66322e-10	2.66616e-08
MCUB	1.35544	3.47755	37.9825	7.13815e-10	2.8377e-08
CNNM2	-1.31173	5.2557	37.9851	7.12878e-10	2.8377e-08
MT-TM	-1.38027	5.61179	37.9404	7.29409e-10	2.89034e-08
SLC4A10	-2.54365	3.23749	37.8768	7.53577e-10	2.97651e-08
IGHGP	3.90071	6.3813	37.8481	7.6474e-10	3.01092e-08
SERPINA3	4.68465	2.25506	37.8183	7.76508e-10	3.04748e-08
AC108865.1	5.81657	2.20608	37.7766	7.93265e-10	3.10334e-08
PHYH	-1.02307	5.65015	37.7632	7.9875e-10	3.11487e-08
SNORC	-1.19061	3.1588	37.72	8.16614e-10	3.17446e-08
PDK2	-1.37403	4.34386	37.712	8.19977e-10	3.17747e-08
EPHA2	1.55343	4.69125	37.6807	8.33269e-10	3.21883e-08
AP3S2	-0.81083	5.28332	37.6263	8.56815e-10	3.29941e-08
TMEM238	-1.0655	3.95908	37.6163	8.61228e-10	3.30604e-08
ADAMTSL1	-1.62699	3.69527	37.5689	8.82414e-10	3.37681e-08
IL15RA	1.04659	3.73371	37.4751	9.25879e-10	3.53214e-08
B4GALNT2	-2.64243	6.56954	37.4502	9.3779e-10	3.5665e-08
IFITM3	1.59624	4.24278	37.4244	9.50276e-10	3.60284e-08
PXMP2	-1.23175	3.62961	37.4152	9.54749e-10	3.60796e-08
DEPDC7	-1.45548	3.22287	37.4096	9.57502e-10	3.60796e-08
KDM5D	9.51123	3.86497	37.4007	9.6187e-10	3.61334e-08
STAT3	0.870183	7.58981	37.3851	9.69623e-10	3.63136e-08
AJM1	-1.38958	2.74547	37.3241	1.00042e-09	3.7353e-08
IMPA2	-1.0538	5.57	37.2702	1.02846e-09	3.82838e-08
ENC1	0.979471	5.20588	37.2417	1.04356e-09	3.86117e-08
OTOP2	-3.23508	4.39623	37.2423	1.04326e-09	3.86117e-08
CYP4F12	-1.37422	5.11269	37.2224	1.05398e-09	3.888e-08
MYZAP	-1.1939	4.8721	37.1298	1.10519e-09	4.06473e-08
REG1B	8.7997	4.31239	36.8251	1.29215e-09	4.73813e-08
MTND6P3	-1.74214	5.09921	36.7973	1.31075e-09	4.79204e-08
IP6K2	-0.773393	6.18916	36.7546	1.33974e-09	4.8835e-08
INHBA	4.02009	2.16377	36.7199	1.36381e-09	4.95654e-08
SUGCT	-1.73	2.75371	36.6805	1.39161e-09	5.04265e-08
ALCAM	0.823883	5.37688	36.5766	1.46782e-09	5.30313e-08
GBA3	-2.42484	3.75007	36.5403	1.49546e-09	5.38716e-08
SLC36A1	-1.37152	5.10727	36.5016	1.52544e-09	5.47909e-08
GPCPD1	0.764603	5.36692	36.3799	1.62372e-09	5.81509e-08
TPK1	1.24947	3.59565	36.3724	1.62997e-09	5.82052e-08
RAB31	1.16819	4.01956	36.3038	1.68833e-09	6.01144e-08
REG3A	6.91125	3.2504	36.2861	1.70377e-09	6.04888e-08
CDKN2B-AS1	-2.25019	5.31311	36.2397	1.74475e-09	6.17653e-08
APOL3	1.4379	4.09411	36.2307	1.75285e-09	6.18734e-08
SLC3A1	-2.39998	4.81531	36.1944	1.78586e-09	6.28581e-08
PDE6A	-3.33792	3.0019	36.1673	1.81087e-09	6.35564e-08
GRINA	1.1905	4.21898	36.1144	1.86063e-09	6.51167e-08
CD38	1.82052	3.56052	36.1048	1.86983e-09	6.52527e-08
PCK1	-3.77413	8.69271	36.0412	1.93194e-09	6.72293e-08
SLC6A6	1.4768	3.82222	36.0235	1.94953e-09	6.74713e-08
LYSMD2	1.07781	3.51004	36.0231	1.94988e-09	6.74713e-08
HMGA2	-1.36935	3.18221	35.9765	1.99712e-09	6.8912e-08
IGHG4	3.77063	7.72511	35.9407	2.03414e-09	6.99926e-08
PIK3AP1	1.12103	5.31253	35.9212	2.05459e-09	7.04988e-08
MLKL	0.947076	5.0073	35.8967	2.08062e-09	7.1193e-08
CXCL11	4.44512	2.4697	35.8897	2.08805e-09	7.1249e-08
PEX11A	-1.07209	4.34453	35.8613	2.11879e-09	7.20975e-08
MT-ND6	-2.38986	7.2416	35.819	2.16529e-09	7.34762e-08
ADGRA3	-0.98126	6.32929	35.8004	2.18606e-09	7.39769e-08
XAF1	1.27229	4.89327	35.7355	2.26008e-09	7.62715e-08
SEC24A	0.783006	5.80113	35.7272	2.26977e-09	7.63887e-08
CPXM1	2.80235	2.28742	35.6938	2.30898e-09	7.74961e-08
COL1A1	1.61853	6.01819	35.5179	2.52718e-09	8.36763e-08
ZG16B	1.53154	3.78933	35.5215	2.52247e-09	8.36763e-08
LAMTOR4	-0.795617	5.06673	35.5318	2.50926e-09	8.36763e-08
TGFA	-0.980123	4.9136	35.5181	2.52695e-09	8.36763e-08
SLC17A4	-1.78389	5.3403	35.5388	2.50027e-09	8.36763e-08
GUCA2B	-2.7737	5.18525	35.5047	2.5443e-09	8.40167e-08
SPINK4	2.8431	6.08663	35.4432	2.62594e-09	8.64801e-08
SLC22A5	-1.51224	5.68662	35.3718	2.72398e-09	8.94689e-08
P2RY1	-1.18768	5.40058	35.3538	2.74938e-09	9.00622e-08
FAAH	-1.06157	4.3593	35.3026	2.82258e-09	9.22143e-08
IFI35	0.991008	4.19659	35.2353	2.92177e-09	9.52016e-08
MSI2	0.828462	5.90492	35.2224	2.94123e-09	9.55821e-08
PRDM1	1.36407	5.74824	35.1424	3.06458e-09	9.91608e-08
PLEKHJ1	-0.842697	5.48951	35.1405	3.06749e-09	9.91608e-08
PADI2	-2.29587	6.93064	35.1244	3.09299e-09	9.97226e-08
NDRG1	-1.27542	8.36864	35.0909	3.14669e-09	1.01188e-07
PLCD1	-1.20001	5.4338	35.055	3.20526e-09	1.02803e-07
PRAP1	-2.78568	4.23526	34.9926	3.30965e-09	1.05874e-07
ABCA8	-1.84737	4.49934	34.9757	3.33841e-09	1.06517e-07
ITPKA	-1.39708	4.14155	34.9511	3.38085e-09	1.07591e-07
TC2N	0.998151	7.38563	34.8802	3.50621e-09	1.11293e-07
ADAMTS9	1.35888	4.18292	34.8726	3.51998e-09	1.11442e-07
PSME2	0.937098	6.45328	34.83	3.59781e-09	1.13613e-07
MYL5	-1.14462	3.14913	34.7651	3.71976e-09	1.17163e-07
ADH6	-1.28284	4.03611	34.7482	3.75222e-09	1.17883e-07
TWSG1	1.16705	4.36189	34.7309	3.78577e-09	1.18332e-07
ABCG2	-2.84627	6.50142	34.7321	3.78342e-09	1.18332e-07
PNPLA4	-1.09748	3.53048	34.691	3.86416e-09	1.20475e-07
EPB41L1	-1.03221	4.87244	34.6104	4.0274e-09	1.25247e-07
RNU5B-1	-1.98762	8.3516	34.5658	4.12091e-09	1.27832e-07
AF241726.2	-1.1827	3.74936	34.4336	4.41034e-09	1.36465e-07
OPN3	-1.25175	4.55254	34.4221	4.43647e-09	1.36929e-07
AMN	-1.45226	5.85257	34.413	4.45736e-09	1.37229e-07
ISG20	1.33534	5.02411	34.3897	4.51106e-09	1.38535e-07
ACOX2	-1.21371	3.16127	34.3391	4.62976e-09	1.41825e-07
AGPAT4	1.75579	2.70967	34.3284	4.65543e-09	1.42257e-07
HIVEP2	0.990524	5.87918	34.2978	4.72921e-09	1.43796e-07
LINC02441	-2.30361	2.52114	34.3004	4.72287e-09	1.43796e-07
KCNE3	1.15115	5.29646	34.1281	5.15997e-09	1.56506e-07
LYPD5	2.74283	2.17787	34.0733	5.30746e-09	1.60189e-07
CDC14A	-1.01855	4.94392	34.078	5.29456e-09	1.60189e-07
XBP1	1.22276	8.4338	34.0651	5.3299e-09	1.60472e-07
RIPK2	1.24024	3.28961	34.0313	5.42323e-09	1.62485e-07
IFIT5	0.953846	4.82945	34.0314	5.42298e-09	1.62485e-07
SLC51B	-1.71818	4.99681	34.0145	5.47029e-09	1.63496e-07
CIPC	-0.934126	5.54672	33.991	5.53689e-09	1.65085e-07
PHGR1	-1.82931	8.85957	33.9499	5.65484e-09	1.68194e-07
TMC5	1.11794	7.21998	33.9243	5.72977e-09	1.70011e-07
RNF213	1.20299	8.55883	33.8651	5.90691e-09	1.74845e-07
SRD5A3	1.43623	4.33901	33.8106	6.07457e-09	1.79375e-07
STK3	0.819629	4.5711	33.697	6.4399e-09	1.89707e-07
RETSAT	-1.14263	7.60531	33.6753	6.51238e-09	1.91383e-07
PLEK	1.61607	5.02509	33.6629	6.554e-09	1.92146e-07
PFKP	0.871976	5.72293	33.5718	6.86815e-09	2.00877e-07
TRAFD1	0.933144	5.17587	33.5177	7.06168e-09	2.06047e-07
AL358075.4	1.58798	2.42925	33.5063	7.10345e-09	2.06405e-07
TBXAS1	1.05575	3.89446	33.5052	7.10755e-09	2.06405e-07
MAZ	-0.82122	6.64554	33.4578	7.28266e-09	2.10495e-07
CPT2	-0.862548	5.76587	33.4619	7.2673e-09	2.10495e-07
TMEM165	0.826939	5.99918	33.4509	7.30851e-09	2.10746e-07
USP18	1.47148	2.90534	33.4167	7.43814e-09	2.13982e-07
ARHGEF37	-0.98543	4.05606	33.3763	7.59457e-09	2.17971e-07
IL33	1.91501	3.57195	33.3447	7.71895e-09	2.19999e-07
TTYH3	1.17264	4.46301	33.3464	7.71204e-09	2.19999e-07
NAALADL1	-2.62692	2.26985	33.345	7.71761e-09	2.19999e-07
PIM3	1.20463	4.56195	33.2976	7.90792e-09	2.24863e-07
HLA-DMA	1.24075	4.83228	33.2889	7.94338e-09	2.2535e-07
DDX3Y	5.3667	3.79357	33.2539	8.08786e-09	2.2892e-07
PGM3	0.721625	5.63538	33.245	8.12497e-09	2.29442e-07
CLDN12	1.05151	6.0432	33.2045	8.29589e-09	2.32417e-07
ACOT8	-0.915191	4.07603	33.2021	8.30601e-09	2.32417e-07
TP53TG1	-1.16976	3.20991	33.2141	8.25497e-09	2.32417e-07
NBPF1	-1.38633	6.32786	33.2067	8.2863e-09	2.32417e-07
MYEOV	3.20026	1.91332	33.1794	8.40373e-09	2.34617e-07
VSIG10	-0.997901	5.77823	33.1231	8.65035e-09	2.40955e-07
OSBPL8	0.788673	6.69231	33.0797	8.84563e-09	2.45667e-07
GLYCTK	-1.0972	3.78061	33.0767	8.85954e-09	2.45667e-07
LRP8	1.86888	2.86824	33.0145	9.1476e-09	2.53084e-07
MTHFD2	0.943299	5.57088	32.9941	9.24371e-09	2.55168e-07
SGK2	-1.38237	6.19991	32.9691	9.36333e-09	2.5789e-07
NMI	0.910571	4.65071	32.8768	9.81892e-09	2.69834e-07
TINAG	-1.35366	3.67555	32.8096	1.01642e-08	2.78698e-07
GALNT2	0.771589	6.08978	32.6538	1.10127e-08	3.01291e-07
BDH2	-0.861166	4.25055	32.6197	1.12073e-08	3.05935e-07
SNX30	-0.891547	6.27353	32.6027	1.13059e-08	3.07943e-07
SLC37A1	0.909209	6.44973	32.5294	1.17402e-08	3.19064e-07
KCNK5	-1.08503	4.6249	32.5128	1.18408e-08	3.20799e-07
RPS6KA6	-1.32514	3.86013	32.5103	1.18563e-08	3.20799e-07
HYI	-0.857704	4.32014	32.4632	1.2147e-08	3.27944e-07
IFI6	1.43619	3.93491	32.4264	1.23796e-08	3.33489e-07
ASCC3	0.744034	6.84835	32.4191	1.24261e-08	3.34009e-07
TRPM4	-1.0018	6.37221	32.3609	1.28035e-08	3.43401e-07
C7orf31	-1.47677	2.96014	32.342	1.29287e-08	3.46004e-07
SPTBN2	1.19555	3.48043	32.2354	1.36576e-08	3.64718e-07
SLC5A1	1.80353	5.22171	32.2155	1.37989e-08	3.67691e-07
TMEM65	-0.770635	4.46991	32.2046	1.38762e-08	3.6895e-07
SLC6A20	3.22545	2.89151	32.1207	1.44887e-08	3.84405e-07
AGFG2	-1.09334	4.92075	32.1016	1.46316e-08	3.87359e-07
ENTPD5	-1.43539	7.81033	32.084	1.47651e-08	3.90052e-07
TST	-1.1228	6.22305	32.0733	1.4846e-08	3.91349e-07
AL049839.2	4.23992	2.28435	32.0382	1.51168e-08	3.97633e-07
PLXNA1	0.87992	5.2815	32.0183	1.52726e-08	4.00874e-07
DNAJC10	0.830763	7.3178	31.963	1.57138e-08	4.11574e-07
IQCM	-2.07552	2.45772	31.8491	1.66624e-08	4.35491e-07
COL6A3	1.52784	7.28063	31.8034	1.70593e-08	4.44918e-07
IGHG2	3.05758	8.47428	31.7334	1.76854e-08	4.60271e-07
GNAI1	-0.925704	4.25205	31.7272	1.77421e-08	4.60769e-07
FPR1	3.58602	1.54349	31.696	1.80293e-08	4.6724e-07
MT-TN	-1.62391	5.11466	31.6842	1.81396e-08	4.68442e-07
MT-TE	-1.76468	8.04796	31.6828	1.81519e-08	4.68442e-07
FAM162A	-0.955653	6.58628	31.6714	1.8259e-08	4.70217e-07
RDH11	0.8192	5.67327	31.6031	1.89126e-08	4.86031e-07
GRAMD1C	-1.11032	4.43466	31.5572	1.93651e-08	4.96619e-07
APIP	1.20562	3.54153	31.548	1.94572e-08	4.96908e-07
ABCB1	-1.61049	6.51788	31.5481	1.94564e-08	4.96908e-07
UTY	8.1932	3.81936	31.5378	1.9559e-08	4.98471e-07
PDPN	2.13086	2.71553	31.527	1.96688e-08	5.00232e-07
LRP12	-0.918518	3.50675	31.4787	2.01642e-08	5.1177e-07
MT-TQ	-1.89243	5.67019	31.46	2.03595e-08	5.15662e-07
AL137129.1	1.12589	3.29107	31.4381	2.05904e-08	5.20436e-07
PMM1	-0.977096	4.28639	31.42	2.07824e-08	5.24212e-07
UBA6	0.715604	6.38589	31.3714	2.131e-08	5.36418e-07
NR1I2	-1.42719	4.74413	31.2943	2.21724e-08	5.56986e-07
LGI4	-1.65731	2.64781	31.2833	2.22994e-08	5.59032e-07
MT-TL1	-2.06887	7.0433	31.2101	2.31563e-08	5.79332e-07
LIAS	-0.832959	3.60773	31.192	2.33728e-08	5.82924e-07
ALDH18A1	-0.846006	6.80604	31.1902	2.33948e-08	5.82924e-07
SNORA50C	-1.45605	5.25843	31.179	2.35303e-08	5.85113e-07
RF00407	-1.45605	5.25843	31.1643	2.37091e-08	5.88369e-07
TPM4	0.917656	8.36837	31.154	2.3835e-08	5.903e-07
PDIA4	0.946944	8.22304	31.1152	2.43166e-08	5.99809e-07
ACADM	-0.970475	6.16959	31.1177	2.42844e-08	5.99809e-07
SLCO4A1	1.63145	2.78254	31.1096	2.43867e-08	6.00332e-07
PECAM1	1.45764	6.94433	31.1054	2.44393e-08	6.00425e-07
USP9Y	6.28702	3.63404	31.0098	2.56728e-08	6.29471e-07
SLC28A3	2.21667	2.1563	30.9097	2.70316e-08	6.61466e-07
UGT1A6	-1.83592	2.5966	30.8689	2.76056e-08	6.7417e-07
HSDL2	-0.645582	5.87592	30.8445	2.7956e-08	6.80024e-07
CYP4F2	-2.74056	1.9528	30.8446	2.79532e-08	6.80024e-07
GNA15	1.58146	2.97669	30.7859	2.88129e-08	6.99482e-07
GJB1	-1.14692	4.43544	30.7714	2.9029e-08	7.03337e-07
ZDHHC23	-0.882382	5.53402	30.7056	3.00302e-08	7.26163e-07
SNHG25	-1.44057	5.27711	30.6981	3.01459e-08	7.27528e-07
SNORA11B	-1.78672	2.41897	30.6864	3.03286e-08	7.30504e-07
EMB	1.29244	4.86221	30.6592	3.07567e-08	7.3792e-07
SLC25A34	-1.82686	2.84032	30.6622	3.07085e-08	7.3792e-07
MT-TG	-2.38269	4.90491	30.6531	3.08538e-08	7.38808e-07
STAP2	-1.13499	6.8665	30.627	3.1271e-08	7.4589e-07
APOBEC3B	-1.83452	2.86734	30.6292	3.12355e-08	7.4589e-07
ARL14	-1.14675	4.95955	30.6083	3.15741e-08	7.51659e-07
TNFRSF10C	3.10727	2.07118	30.5629	3.23216e-08	7.66723e-07
GCOM1	-0.866102	5.35071	30.5623	3.23317e-08	7.66723e-07
CDC27	0.632126	5.50842	30.5278	3.29123e-08	7.78988e-07
SORD	0.809278	4.16628	30.521	3.3028e-08	7.80223e-07
ELOVL5	1.36539	3.95735	30.5071	3.32646e-08	7.84304e-07
SNORA74A	-1.76186	4.32422	30.5015	3.33602e-08	7.85051e-07
AC007780.1	0.68188	5.45333	30.4736	3.38439e-08	7.93395e-07
AC231533.2	-1.40433	3.32868	30.4755	3.38103e-08	7.93395e-07
ETV7	1.82567	2.76718	30.4546	3.41768e-08	7.99671e-07
RNF24	1.28663	3.24025	30.4274	3.466e-08	8.09437e-07
S100A8	3.52398	2.02362	30.4142	3.48958e-08	8.13398e-07
ITGAX	1.92985	3.57079	30.3934	3.5272e-08	8.19816e-07
RAPGEFL1	-1.10298	5.37267	30.3916	3.53047e-08	8.19816e-07
HLA-DRA	1.35221	8.33384	30.3207	3.66192e-08	8.47139e-07
AL669918.1	1.28174	3.51156	30.3222	3.65914e-08	8.47139e-07
NHEJ1	-0.996805	3.8865	30.3139	3.6748e-08	8.4852e-07
LAMP3	2.06695	2.60098	30.293	3.71461e-08	8.56103e-07
F2R	1.06493	4.31551	30.2623	3.77399e-08	8.68159e-07
SNX10	1.6072	3.4646	30.2493	3.79934e-08	8.72357e-07
ST3GAL1	1.39504	4.5104	30.2323	3.83274e-08	8.78384e-07
BSG	-1.14576	8.8043	30.0712	4.1646e-08	9.51087e-07
SLC1A1	-1.58769	5.74574	30.0708	4.16546e-08	9.51087e-07
BATF2	1.18265	4.49132	30.0489	4.21285e-08	9.60123e-07
CCL13	-2.42119	2.64859	30.0387	4.2352e-08	9.63429e-07
DTX3L	0.838564	7.44635	30.019	4.27828e-08	9.71431e-07
LAMC2	1.20636	7.00726	29.9923	4.33771e-08	9.83107e-07
NAMPTP1	1.30203	4.44438	29.9582	4.41468e-08	9.98709e-07
EIF1AY	7.67029	2.3684	29.9386	4.45938e-08	1.00697e-06
OSBPL3	1.08805	4.58169	29.8956	4.55952e-08	1.02769e-06
PHLPP2	-1.40884	6.47806	29.8839	4.58702e-08	1.032e-06
AC068946.1	-1.01682	3.92216	29.8063	4.7745e-08	1.07221e-06
MNDA	1.70161	3.86397	29.7607	4.88809e-08	1.09572e-06
ZFY	5.06065	3.3579	29.7049	5.03066e-08	1.12562e-06
TNFAIP2	1.4225	5.64284	29.6966	5.05227e-08	1.1284e-06
PDIA5	0.632722	4.83138	29.6874	5.07641e-08	1.13174e-06
BGN	2.38228	2.15999	29.6654	5.13428e-08	1.14256e-06
NLRC5	0.999206	5.90211	29.6615	5.14474e-08	1.14282e-06
MIB2	-0.75607	4.32975	29.6514	5.17146e-08	1.14668e-06
NR1H4	-2.75514	3.03418	29.6387	5.20558e-08	1.15217e-06
TCIRG1	0.797257	5.15826	29.6328	5.22138e-08	1.15359e-06
EDEM1	0.766674	6.13134	29.5349	5.49183e-08	1.21116e-06
CTSE	1.82948	5.06053	29.5168	5.54337e-08	1.22034e-06
BCL2A1	2.49857	2.57425	29.4677	5.68565e-08	1.24723e-06
ANXA1	1.67688	6.48144	29.4607	5.70614e-08	1.24723e-06
RAC2	1.16937	4.41607	29.4627	5.70046e-08	1.24723e-06
GLB1L2	-1.00285	3.99347	29.4631	5.69927e-08	1.24723e-06
PRDX6	-1.26169	8.07138	29.4402	5.76675e-08	1.25601e-06
FXYD3	-1.38483	9.08465	29.4415	5.76309e-08	1.25601e-06
AIFM3	-1.44104	5.09334	29.3062	6.17984e-08	1.3436e-06
HSBP1L1	-0.981007	4.03652	29.2931	6.22184e-08	1.35034e-06
VIPR1	-1.38454	5.7599	29.2768	6.2741e-08	1.35928e-06
PGD	0.812033	6.63504	29.2451	6.37764e-08	1.37928e-06
SFXN1	-0.785373	5.65369	29.238	6.40113e-08	1.38192e-06
FYN	1.12454	4.94506	29.2214	6.45627e-08	1.39138e-06
PIM2	1.6414	4.98427	29.1584	6.66966e-08	1.43485e-06
ADGRE2	1.44477	3.38933	29.1542	6.68402e-08	1.43543e-06
MTMR11	-1.17771	6.38084	29.1478	6.70635e-08	1.43771e-06
MT1F	-2.2687	2.79375	29.0718	6.97461e-08	1.49262e-06
XDH	1.38515	7.28261	29.0279	7.13436e-08	1.5215e-06
NAAA	-1.10732	5.85345	29.0291	7.12999e-08	1.5215e-06
PITX2	-5.09375	1.39196	29.002	7.23018e-08	1.53926e-06
ZNF608	-0.79633	4.99422	28.9978	7.24598e-08	1.53996e-06
FADS1	1.71615	3.5233	28.965	7.36994e-08	1.5636e-06
RNU5E-4P	-1.8379	5.39368	28.9513	7.42227e-08	1.57199e-06
PEX26	-1.04065	6.66234	28.9405	7.46357e-08	1.57801e-06
TNC	2.32378	5.24123	28.8314	7.89589e-08	1.66655e-06
HYOU1	0.774051	7.20497	28.8168	7.95574e-08	1.6763e-06
ZNF768	-0.915689	4.5447	28.7695	8.15254e-08	1.71483e-06
JAK3	1.57335	4.00565	28.7603	8.1912e-08	1.72001e-06
MMP14	0.815924	6.06137	28.7383	8.28478e-08	1.73669e-06
RGS5	1.49083	5.74701	28.7192	8.36697e-08	1.75093e-06
PTAFR	1.5996	3.2038	28.71	8.40696e-08	1.75631e-06
AC019117.2	0.783256	5.4323	28.6998	8.45127e-08	1.76257e-06
IL2RA	1.82537	2.97951	28.6684	8.58952e-08	1.78837e-06
DMBT1	3.45355	7.99954	28.6388	8.72191e-08	1.81286e-06
TRIM40	2.13356	3.28091	28.6342	8.74259e-08	1.81409e-06
RARRES3	1.45732	4.34448	28.6121	8.84266e-08	1.83176e-06
PML	1.01805	4.40595	28.6023	8.88776e-08	1.838e-06
CDH11	1.10629	4.98917	28.4536	9.59736e-08	1.98141e-06
MGST3	-0.874173	6.47854	28.4313	9.70808e-08	2.00091e-06
CRYL1	-0.85818	5.63579	28.394	9.89722e-08	2.03647e-06
NEU1	-0.799651	4.77051	28.3848	9.94414e-08	2.04271e-06
DEFA5	6.55159	3.2562	28.228	1.07834e-07	2.2108e-06
TBC1D12	-0.624532	5.37948	28.2253	1.07984e-07	2.2108e-06
FAM3C2	1.19109	3.65971	28.2213	1.08206e-07	2.21166e-06
FAR2	-0.728983	5.90826	28.152	1.12152e-07	2.28849e-06
SCARNA2	-1.16911	5.80315	28.0835	1.16191e-07	2.36697e-06
ROBO1	1.42901	5.28685	28.0803	1.16388e-07	2.36706e-06
AL356488.2	-1.16887	5.80321	28.0754	1.16682e-07	2.36913e-06
HM13	0.729752	5.77825	28.0329	1.19269e-07	2.41767e-06
ASPH	0.87939	8.30148	28.0164	1.20293e-07	2.43439e-06
PMAIP1	1.46571	3.29728	27.9582	1.23966e-07	2.5046e-06
ANXA13	-0.865858	4.44169	27.9512	1.24414e-07	2.50952e-06
MDM2	0.700681	6.81132	27.9412	1.25059e-07	2.51841e-06
APBB1IP	1.38991	3.64183	27.9268	1.25993e-07	2.53305e-06
RPS4Y1	8.95372	5.51438	27.9222	1.26293e-07	2.53494e-06
VPS51	-0.638654	6.20507	27.9059	1.27358e-07	2.55215e-06
SUCLG1	-0.814246	6.91261	27.8682	1.29867e-07	2.59819e-06
CD40	1.6253	3.62558	27.8527	1.30909e-07	2.61477e-06
CLIP2	-0.973995	6.2058	27.8417	1.31659e-07	2.62549e-06
NEBL	0.953268	5.12232	27.7802	1.35908e-07	2.70582e-06
KANSL1L	0.855073	3.91965	27.6385	1.46237e-07	2.90675e-06
KIAA1551	0.827609	7.04229	27.6348	1.46519e-07	2.90765e-06
ECHDC2	-0.736974	4.55835	27.6291	1.46949e-07	2.91148e-06
PRRX1	2.75196	2.73951	27.6071	1.48632e-07	2.93537e-06
ASRGL1	1.19411	4.04486	27.6092	1.48474e-07	2.93537e-06
TMEM170A	-0.743931	5.58758	27.5914	1.49843e-07	2.95453e-06
PSME4	0.636694	6.1715	27.5785	1.50846e-07	2.96955e-06
SDHAP1	-0.910442	4.94303	27.5296	1.54706e-07	3.04065e-06
ATG4D	-1.09224	3.64735	27.4878	1.58091e-07	3.10222e-06
ID3	-1.16343	4.81289	27.3772	1.67397e-07	3.2796e-06
FAM3C	1.06417	5.16812	27.3619	1.68724e-07	3.30033e-06
PLCD3	-1.09968	6.49982	27.3548	1.69339e-07	3.3071e-06
VWF	1.33795	5.65887	27.3292	1.71603e-07	3.34599e-06
MEST	-0.800816	4.57739	27.3216	1.72274e-07	3.35376e-06
GUCA2A	-2.40573	7.872	27.2838	1.75679e-07	3.41462e-06
PPP2R3A	-1.08287	5.16898	27.2802	1.76005e-07	3.41556e-06
PPARG	-1.2505	6.43529	27.276	1.76386e-07	3.41754e-06
TRIM21	0.692254	5.61305	27.2568	1.78149e-07	3.44086e-06
PLXDC2	-0.772499	5.90479	27.2574	1.7809e-07	3.44086e-06
CASP4	0.936012	5.42214	27.2351	1.80157e-07	3.47418e-06
PRR5L	-0.86593	5.77156	27.1703	1.86296e-07	3.58693e-06
AQP8	-4.44459	7.9947	27.0857	1.94634e-07	3.7416e-06
FABP1	-2.01335	8.61734	27.0676	1.96462e-07	3.77084e-06
RAB17	-0.993536	3.72032	27.0425	1.99033e-07	3.81424e-06
SLFN13	1.25333	3.71945	27.0148	2.019e-07	3.85713e-06
PSD3	-0.806274	6.5316	27.0168	2.01691e-07	3.85713e-06
INPP5J	-1.4445	3.09488	27.0055	2.0288e-07	3.86984e-06
MIGA2	-0.788643	4.82668	26.9839	2.05153e-07	3.90162e-06
HR	-1.11985	5.16798	26.9837	2.05181e-07	3.90162e-06
HADHB	-0.699425	6.77265	26.9714	2.06491e-07	3.92046e-06
ENGASE	-0.894217	4.14171	26.9399	2.09884e-07	3.97872e-06
IGKV1-16	1.86789	4.04087	26.9057	2.13628e-07	4.04347e-06
SLC17A9	1.61189	2.93476	26.8963	2.14667e-07	4.05687e-06
SH3PXD2B	0.859929	4.47498	26.8639	2.18302e-07	4.1189e-06
CHKA	-0.726903	4.71356	26.8611	2.1862e-07	4.1189e-06
MAP4K4	0.85126	5.90195	26.8275	2.2245e-07	4.18465e-06
SLC20A1	-1.11644	5.97669	26.8136	2.24061e-07	4.2085e-06
CLIP1	0.618709	6.7736	26.7866	2.27211e-07	4.26116e-06
CROT	-0.879419	4.4756	26.7563	2.30804e-07	4.32194e-06
AC132008.2	-0.837171	4.40368	26.7386	2.3292e-07	4.35493e-06
IKBIP	1.16545	3.85285	26.6398	2.45144e-07	4.57653e-06
MAFF	1.26489	3.94049	26.6158	2.48202e-07	4.62658e-06
TDP2	-1.28236	8.36562	26.5984	2.50449e-07	4.66139e-06
ARSB	0.808103	4.34845	26.5931	2.51138e-07	4.66713e-06
CTSA	-0.996146	6.95387	26.5783	2.5307e-07	4.69593e-06
ATP2C1	0.628611	6.58539	26.5709	2.54041e-07	4.70685e-06
CDKN2B	-1.48927	6.56416	26.554	2.56268e-07	4.74096e-06
COX6A1	-0.787706	5.97648	26.5307	2.59383e-07	4.79137e-06
LIMS1	0.707916	4.9188	26.5273	2.59836e-07	4.79254e-06
HOXB6	-1.11289	4.41642	26.511	2.62038e-07	4.8259e-06
DPY19L1	0.820664	5.26984	26.4632	2.68612e-07	4.93956e-06
YBX2	-1.29112	3.57701	26.4511	2.70297e-07	4.96311e-06
APOBEC3G	1.18144	3.41368	26.4301	2.7325e-07	5.00239e-06
LPIN3	-0.988918	4.55013	26.4313	2.73081e-07	5.00239e-06
OVOL2	-0.756172	4.02917	26.4082	2.76361e-07	5.05181e-06
GATD3A	-0.701064	4.5427	26.3741	2.81292e-07	5.13431e-06
STARD4	0.951779	4.86205	26.3453	2.85518e-07	5.20371e-06
FBXL5	0.643828	6.47735	26.3278	2.8811e-07	5.24318e-06
HLA-F	1.19108	7.35776	26.3138	2.90213e-07	5.27363e-06
AFAP1L2	0.77495	4.31727	26.2642	2.97764e-07	5.40285e-06
MCOLN2	-1.44435	4.55315	26.2519	2.99654e-07	5.42913e-06
MGAT4B	-0.994296	7.77876	26.2227	3.04223e-07	5.50379e-06
FFAR2	2.53588	1.7005	26.2003	3.07774e-07	5.55168e-06
KIF21B	0.890088	4.44664	26.2004	3.07756e-07	5.55168e-06
ABAT	-1.00388	4.21945	26.1241	3.20163e-07	5.7667e-06
C1GALT1	0.665894	5.2945	26.0912	3.25668e-07	5.85725e-06
CHP2	-2.12196	7.60599	26.0661	3.2993e-07	5.92523e-06
SEC14L1	1.01717	4.68109	26.0547	3.31879e-07	5.94286e-06
SNORA74D	-1.59892	3.72373	26.0568	3.31524e-07	5.94286e-06
CCL11	1.95106	3.354	26.0414	3.34169e-07	5.97516e-06
MUC1	1.64852	6.36151	25.9812	3.44759e-07	6.15555e-06
RNF157	-1.48398	4.30809	25.9702	3.46725e-07	6.18167e-06
SESTD1	0.797659	5.13927	25.9396	3.52267e-07	6.27137e-06
SKIL	0.780019	6.55615	25.9314	3.53761e-07	6.28885e-06
TMC6	0.783258	5.69051	25.9151	3.56764e-07	6.33307e-06
XRN1	0.636132	7.14336	25.9011	3.59363e-07	6.37002e-06
CEMIP	2.93408	3.39487	25.8383	3.7125e-07	6.56177e-06
TMEM184A	-1.03606	4.86124	25.8395	3.71011e-07	6.56177e-06
PRDX4	0.918672	5.11144	25.8315	3.72568e-07	6.5756e-06
ADGRV1	-2.14004	3.20337	25.8283	3.73171e-07	6.5768e-06
CARD6	1.42094	3.32035	25.8018	3.78326e-07	6.65811e-06
SMOC2	1.13529	4.39736	25.7547	3.87689e-07	6.81313e-06
TRPM6	-1.91443	7.40126	25.7416	3.90323e-07	6.84962e-06
ERLEC1	0.638725	6.55256	25.7303	3.92608e-07	6.87988e-06
SELENOW	-0.623465	5.80338	25.7185	3.9502e-07	6.91229e-06
CREB3L2	0.935091	5.81929	25.7014	3.98544e-07	6.96403e-06
TRHDE	-1.80358	3.28955	25.6735	4.04339e-07	7.05526e-06
COL1A2	1.50406	6.92001	25.6652	4.06089e-07	7.07369e-06
TRABD2A	-0.848665	6.14149	25.663	4.06547e-07	7.07369e-06
STON2	-0.688367	4.30031	25.6452	4.10312e-07	7.1291e-06
BCL6	1.29509	3.43394	25.6336	4.12781e-07	7.16187e-06
CNTN3	-1.89381	3.34292	25.6306	4.13432e-07	7.16304e-06
LANCL3	-1.57651	2.49508	25.6144	4.16911e-07	7.21315e-06
PRKY	3.52465	2.24452	25.5682	4.27025e-07	7.37774e-06
ANO6	0.985058	5.67013	25.5458	4.32013e-07	7.45344e-06
BTBD3	-0.795756	5.61054	25.5351	4.34398e-07	7.48408e-06
RNF152	-1.32542	6.05877	25.5235	4.37033e-07	7.51892e-06
ENTPD7	0.804922	4.67151	25.5163	4.38657e-07	7.5363e-06
CKB	-2.04863	8.19589	25.5103	4.4003e-07	7.54934e-06
CYP27A1	-1.05511	4.71759	25.4856	4.45688e-07	7.63574e-06
GBP2	1.0888	6.98732	25.467	4.5002e-07	7.69923e-06
ZNF844	-0.747882	4.47492	25.4432	4.55599e-07	7.78383e-06
ELK3	1.25414	3.82859	25.4261	4.59649e-07	7.84212e-06
LINC01133	-1.31979	5.87529	25.4155	4.62179e-07	7.87434e-06
HIGD2A	-0.761741	4.66735	25.3509	4.77941e-07	8.13161e-06
PLEKHS1	2.38168	2.58128	25.2112	5.1384e-07	8.7303e-06
SOSTDC1	-1.35364	4.18008	25.2077	5.14768e-07	8.73398e-06
DGKD	-0.607832	6.0458	25.1675	5.256e-07	8.90547e-06
ATP11A	1.08353	4.60739	25.085	5.48578e-07	9.28199e-06
CR1	1.80434	3.52989	25.0406	5.61359e-07	9.48519e-06
CSF3R	2.50264	2.91261	25.0246	5.66037e-07	9.53799e-06
C4BPA	2.46238	2.437	25.0251	5.65896e-07	9.53799e-06
SLC25A37	0.832495	4.48873	25.0144	5.69033e-07	9.57534e-06
MIR3652	0.896207	5.64654	25.0053	5.71732e-07	9.60759e-06
LAX1	1.748	3.69968	24.991	5.7598e-07	9.66546e-06
AC004754.1	-0.78172	3.55523	24.9884	5.76749e-07	9.66546e-06
FCRL5	1.72074	4.58256	24.9751	5.80752e-07	9.71929e-06
FAM234A	-0.705763	4.5581	24.9724	5.81569e-07	9.71972e-06
CD74	1.22287	9.8598	24.9637	5.84211e-07	9.75062e-06
PEBP1	-0.695785	7.01635	24.9598	5.85368e-07	9.75666e-06
CPT1A	-0.920853	8.03295	24.9371	5.92324e-07	9.85923e-06
CDV3	0.703225	7.56069	24.9341	5.93239e-07	9.8611e-06
DIAPH1	0.817973	6.88341	24.9217	5.97072e-07	9.91139e-06
SEPHS2	-0.93746	6.30049	24.9146	5.99257e-07	9.93423e-06
PTGS2	2.37853	3.45343	24.8849	6.08572e-07	1.00751e-05
LAP3	0.737896	6.01719	24.8786	6.10577e-07	1.00947e-05
PLCL2	-0.723409	5.54134	24.8739	6.12049e-07	1.01054e-05
APOL6	0.869762	7.86877	24.8386	6.2336e-07	1.02783e-05
CHST3	1.60662	2.61753	24.8337	6.24961e-07	1.02909e-05
C15orf38-AP3S2	-0.649834	4.72441	24.8285	6.26651e-07	1.03049e-05
ECI1	-0.72743	4.88476	24.8203	6.29315e-07	1.03349e-05
DPY19L3	0.668364	4.34093	24.8028	6.35062e-07	1.04154e-05
PPA1	0.83582	6.44916	24.794	6.37964e-07	1.0449e-05
TPRN	-0.91094	5.75856	24.7646	6.47766e-07	1.05954e-05
ACKR4	3.23792	1.83908	24.7517	6.52108e-07	1.06523e-05
GBA2	-0.8449	5.66683	24.6934	6.72149e-07	1.0965e-05
MT1G	-2.00037	4.92537	24.6665	6.81571e-07	1.1104e-05
RNU5A-1	-1.53099	8.07959	24.6464	6.88726e-07	1.12057e-05
RNU12	-1.56298	5.98098	24.6098	7.01923e-07	1.14053e-05
HOXD13	5.63802	1.67174	24.5992	7.05815e-07	1.14534e-05
SPINT1-AS1	-0.963785	3.77004	24.5937	7.0783e-07	1.1471e-05
AL021546.1	-0.725844	5.33125	24.5906	7.08972e-07	1.14743e-05
ADH1C	-1.68516	7.20084	24.582	7.12147e-07	1.15105e-05
CHDH	-0.860635	5.20464	24.5732	7.15415e-07	1.15482e-05
Z93241.1	-1.55847	5.98267	24.5681	7.17282e-07	1.15631e-05
ENTPD3	2.67713	1.90014	24.5646	7.18592e-07	1.1569e-05
IKZF3	1.25581	5.3457	24.5124	7.38345e-07	1.18715e-05
FBXO32	-0.909226	5.83629	24.4978	7.43959e-07	1.19461e-05
AC243967.1	1.08798	8.07297	24.4464	7.64061e-07	1.22369e-05
MIR4449	-1.52341	3.29037	24.4464	7.64056e-07	1.22369e-05
SPCS3	0.74463	6.74187	24.427	7.71797e-07	1.23447e-05
FAM13A	-0.774341	6.57317	24.4082	7.79365e-07	1.24496e-05
METTL7B	-1.41616	3.99918	24.3989	7.83116e-07	1.24932e-05
SERF1A	-0.972432	3.77657	24.3911	7.86318e-07	1.25281e-05
PBLD	-1.45534	6.03275	24.3632	7.97794e-07	1.26944e-05
DUSP4	2.41161	2.00252	24.2932	8.27285e-07	1.31467e-05
UGT2A3	-2.59887	6.22291	24.2761	8.3469e-07	1.32472e-05
IGKV2-28	1.66523	4.6304	24.2299	8.54933e-07	1.35335e-05
ZNF124	-0.846702	5.09305	24.2319	8.54073e-07	1.35335e-05
TENT5C	0.989465	6.51743	24.2245	8.57359e-07	1.35544e-05
AP000439.2	-1.34582	2.9182	24.216	8.61141e-07	1.35967e-05
SLC7A1	0.839931	5.14761	24.1779	8.78345e-07	1.38506e-05
RETREG2	-0.666416	5.81074	24.158	8.87483e-07	1.39767e-05
CDX2	-1.18094	7.02881	24.1438	8.94056e-07	1.40622e-05
LRRC31	-1.04492	5.01913	24.1078	9.1092e-07	1.43091e-05
LINC00511	-0.85886	3.97293	24.0596	9.33987e-07	1.46527e-05
STRADB	-0.956754	4.54816	24.0561	9.3568e-07	1.46606e-05
CTDSPL	-0.796607	5.35156	24.0398	9.4363e-07	1.47291e-05
HIBCH	-0.801983	5.37676	24.0398	9.43649e-07	1.47291e-05
SLC16A5	-0.923784	3.19503	24.044	9.41596e-07	1.47291e-05
DNAJC3	0.680192	7.95192	24.0225	9.52157e-07	1.4843e-05
CTSC	0.760038	6.82165	24.018	9.54408e-07	1.48593e-05
HOXA5	-1.43202	2.70173	23.9641	9.81512e-07	1.52619e-05
TRIM3	-0.795185	3.84225	23.9563	9.85498e-07	1.53045e-05
TTC9	1.83665	2.31246	23.9409	9.93404e-07	1.54078e-05
AC092902.2	-1.32635	2.92479	23.8724	1.02939e-06	1.59458e-05
SERF1B	-0.964474	3.77269	23.8529	1.03986e-06	1.60878e-05
NECAB3	-0.883319	3.243	23.8382	1.04784e-06	1.61907e-05
SOD2	0.919988	7.97883	23.8348	1.04967e-06	1.61987e-05
AUH	-0.772993	4.43891	23.8184	1.05867e-06	1.6317e-05
MANF	0.882017	5.5828	23.805	1.06607e-06	1.64105e-05
CHSY1	0.870924	4.61149	23.7966	1.07071e-06	1.64613e-05
ECSIT	-0.668946	4.46468	23.793	1.07272e-06	1.64717e-05
SH2B1	-0.701197	4.61075	23.7906	1.07408e-06	1.64719e-05
ARID5A	1.21681	3.45258	23.7806	1.07967e-06	1.6537e-05
ASB13	-0.798407	4.08376	23.7381	1.10375e-06	1.68848e-05
GATD3B	-0.72226	3.8377	23.7325	1.10698e-06	1.69132e-05
BDH1	-0.830114	6.08016	23.7188	1.11489e-06	1.69946e-05
UGDH	-0.924195	7.24889	23.7185	1.11508e-06	1.69946e-05
FTH1P12	-1.39119	2.97405	23.6966	1.12783e-06	1.71676e-05
MUC5AC	3.4905	3.31603	23.6702	1.14338e-06	1.73828e-05
PEA15	1.03307	4.43367	23.6474	1.15701e-06	1.75683e-05
NGEF	-0.89272	4.7678	23.6383	1.16251e-06	1.763e-05
RDH5	-1.22992	2.792	23.6338	1.16523e-06	1.76495e-05
CD9	-0.800037	7.89555	23.6277	1.16895e-06	1.7684e-05
HHIP	-1.4306	4.14589	23.609	1.18036e-06	1.78346e-05
LCP2	1.08806	4.85186	23.5981	1.18707e-06	1.78728e-05
PAM	0.72171	6.66719	23.6003	1.18569e-06	1.78728e-05
MATN2	-0.769379	5.96796	23.5978	1.18725e-06	1.78728e-05
IL17RB	-0.94196	3.61953	23.5901	1.19198e-06	1.7922e-05
FRAT2	-0.708943	4.44632	23.5851	1.19507e-06	1.79465e-05
NDRG2	-0.838898	5.68017	23.5456	1.21986e-06	1.82964e-05
SPP1	2.46372	2.50873	23.5311	1.2291e-06	1.84125e-05
B4GALT1	0.809984	6.64568	23.4962	1.25162e-06	1.8727e-05
KRT17	4.29111	1.41308	23.4751	1.26541e-06	1.89104e-05
METTL7A	-0.968623	6.6722	23.463	1.27341e-06	1.90067e-05
PRKAR1A	0.617189	7.35152	23.455	1.2787e-06	1.90625e-05
REL	0.738267	5.10825	23.4458	1.28486e-06	1.91311e-05
ESRRA	-0.741423	6.00085	23.4158	1.30506e-06	1.94084e-05
CMBL	-1.04709	6.514	23.3731	1.33432e-06	1.98196e-05
ALPK3	1.98511	2.10016	23.3701	1.33639e-06	1.98263e-05
RNA5SP149	-4.37537	3.15195	23.3592	1.34398e-06	1.99148e-05
SUOX	-0.781428	3.77255	23.325	1.36807e-06	2.02474e-05
RNF149	0.660672	5.75982	23.3205	1.37134e-06	2.02714e-05
SQLE	1.03893	4.71661	23.2229	1.44267e-06	2.13002e-05
PGAP3	-1.04664	2.98334	23.1593	1.49123e-06	2.19907e-05
HK2	1.11516	7.60028	23.1366	1.50889e-06	2.22244e-05
TM4SF1	1.35942	5.47956	23.1237	1.51909e-06	2.23479e-05
TAPBP	0.747499	7.23862	23.1208	1.52138e-06	2.23549e-05
SSR1	0.609501	7.5411	23.1045	1.5343e-06	2.25177e-05
BEST4	-2.19664	4.88217	23.0832	1.55142e-06	2.27419e-05
WDR44	0.730773	5.08468	23.0678	1.56384e-06	2.28966e-05
IGKV3-11	1.41126	6.19384	23.0585	1.57142e-06	2.29802e-05
ST5	0.71211	5.39404	23.0544	1.57478e-06	2.30018e-05
CLU	1.62938	5.67533	23.0366	1.5895e-06	2.31893e-05
FAM219B	-0.671666	4.52254	22.9898	1.62866e-06	2.37324e-05
SPINK1	1.31032	6.41729	22.9574	1.65628e-06	2.407e-05
ACAD10	-0.662373	4.63402	22.9588	1.65512e-06	2.407e-05
SOWAHA	-1.19062	3.86774	22.9558	1.6577e-06	2.407e-05
SLC7A5	1.90199	2.40574	22.9272	1.68258e-06	2.44024e-05
ANPEP	-2.27556	8.27519	22.9008	1.70582e-06	2.47102e-05
CDH5	1.34784	3.64441	22.8912	1.71431e-06	2.4804e-05
ARHGAP25	1.22646	4.41302	22.8518	1.74984e-06	2.52883e-05
PPARGC1A	-1.20282	5.98358	22.8387	1.76184e-06	2.54318e-05
SERPINB3	7.33963	0.933831	22.8064	1.79169e-06	2.5802e-05
TMEM120A	-0.997933	4.21844	22.8077	1.79046e-06	2.5802e-05
TRAK2	-0.549715	6.5953	22.7964	1.801e-06	2.59058e-05
IGKJ5	1.52982	3.79226	22.7723	1.82375e-06	2.62023e-05
Z98752.3	-1.29226	3.0808	22.7672	1.82863e-06	2.62417e-05
SPPL2B	-0.627298	4.49648	22.7503	1.84479e-06	2.64427e-05
PRSS2	4.41411	1.63967	22.7405	1.85415e-06	2.65459e-05
IHH	-0.945319	4.75185	22.7358	1.85872e-06	2.65803e-05
STT3A	0.543105	6.63249	22.7228	1.87131e-06	2.67293e-05
THRB	-1.14356	5.15953	22.7197	1.87436e-06	2.67418e-05
ZNF267	0.665055	4.80683	22.6766	1.91687e-06	2.73165e-05
EHD1	0.654062	5.71918	22.6363	1.95755e-06	2.78639e-05
RIMKLA	-1.17826	4.42895	22.6202	1.97401e-06	2.80657e-05
ATP6V1F	0.608167	4.82459	22.5964	1.99857e-06	2.83821e-05
CPEB4	0.816098	6.12632	22.5481	2.04951e-06	2.90383e-05
CFD	-1.15403	3.90365	22.549	2.04852e-06	2.90383e-05
RILP	-0.806181	4.558	22.5265	2.0726e-06	2.93316e-05
SULT1C2	2.25003	2.611	22.5242	2.07514e-06	2.93337e-05
PALMD	1.3287	3.0221	22.5025	2.09869e-06	2.96326e-05
TBC1D2B	0.626936	5.55241	22.4682	2.13647e-06	3.01314e-05
CHPT1	-0.826632	5.73154	22.4387	2.16959e-06	3.05633e-05
AHR	0.703635	6.31646	22.4251	2.18502e-06	3.07455e-05
PFKL	-0.664613	7.22216	22.3952	2.21923e-06	3.11554e-05
SDHB	-0.719219	6.2215	22.3966	2.21771e-06	3.11554e-05
EOGT	0.65556	4.11054	22.3787	2.23841e-06	3.13889e-05
SLC25A25-AS1	-0.782515	5.93453	22.3649	2.25459e-06	3.15797e-05
FNDC3B	0.630932	7.09492	22.3594	2.26101e-06	3.16336e-05
PHF11	0.552354	5.40192	22.3445	2.27869e-06	3.18446e-05
SNORA21	-1.16674	6.24529	22.3254	2.30137e-06	3.21251e-05
SOD3	1.204	2.82449	22.3163	2.31232e-06	3.22412e-05
PECR	-0.778129	3.96505	22.2891	2.3453e-06	3.26641e-05
TDO2	2.30071	2.0431	22.2856	2.34967e-06	3.26878e-05
REEP4	-0.892083	3.60866	22.2517	2.39144e-06	3.31937e-05
APBA1	-0.942508	3.4547	22.2534	2.38932e-06	3.31937e-05
AVIL	-1.08156	3.40426	22.2417	2.40397e-06	3.33299e-05
MAP9	1.20724	3.03127	22.2363	2.41069e-06	3.33641e-05
CAPN13	-1.57104	3.91746	22.2354	2.41186e-06	3.33641e-05
IFITM1	1.12025	6.01873	22.2242	2.42601e-06	3.35221e-05
MYO1A	-0.961215	7.25745	22.1936	2.46491e-06	3.39986e-05
ARHGAP44	-1.01365	5.35042	22.1907	2.46861e-06	3.39986e-05
CNGA1	-1.9754	2.64854	22.1906	2.4688e-06	3.39986e-05
MAPKAPK5-AS1	-0.799275	3.67334	22.1549	2.51514e-06	3.45979e-05
FTH1P20	-1.30111	3.9738	22.1447	2.52856e-06	3.47437e-05
TTL	0.631414	5.05278	22.0794	2.61608e-06	3.59061e-05
AC135586.2	-0.749407	3.85208	22.0756	2.62118e-06	3.59359e-05
DQX1	-1.26101	3.45347	22.0719	2.62625e-06	3.59653e-05
PDIA3	0.783563	8.67305	22.0654	2.63516e-06	3.60472e-05
AKR1B10	-1.14456	6.97841	22.0555	2.64882e-06	3.61937e-05
PHYKPL	-0.608835	5.64882	22.0287	2.68602e-06	3.66612e-05
C8orf82	-0.819238	3.19088	22.0226	2.69461e-06	3.67376e-05
SNORA74B	-1.41618	4.01587	21.9967	2.73127e-06	3.71961e-05
MTHFD1L	0.92507	3.58402	21.9818	2.7525e-06	3.74437e-05
CXCL16	0.96844	3.76887	21.9694	2.77031e-06	3.76444e-05
TMIGD1	-2.38907	5.90811	21.9625	2.78032e-06	3.77387e-05
CLYBL	-1.15152	3.18851	21.959	2.78537e-06	3.77655e-05
PLAU	1.42851	4.16546	21.9488	2.80025e-06	3.78446e-05
ENPP1	-0.996737	5.1515	21.9496	2.79906e-06	3.78446e-05
PKDCC	-1.0956	4.60418	21.9486	2.80045e-06	3.78446e-05
CYC1	-0.676852	6.25566	21.9394	2.81394e-06	3.79435e-05
ETHE1	-0.956565	6.54207	21.9407	2.81213e-06	3.79435e-05
SORBS3	-1.04817	3.88518	21.9259	2.83377e-06	3.81689e-05
SELE	3.6137	1.60095	21.9106	2.85652e-06	3.84332e-05
PDIA6	0.810148	7.74765	21.8963	2.87784e-06	3.86776e-05
ADGRG6	1.04885	4.51055	21.8853	2.89447e-06	3.88586e-05
SELP	2.51117	2.27292	21.8605	2.93204e-06	3.93201e-05
STK10	0.670679	5.98433	21.8536	2.94267e-06	3.94196e-05
KIFC2	-0.873539	3.6427	21.8511	2.9465e-06	3.94278e-05
SLC40A1	0.961931	8.3502	21.814	3.00405e-06	4.01542e-05
TRERF1	0.870463	3.57067	21.8017	3.02338e-06	4.03686e-05
PSMB8	0.687506	6.68924	21.7992	3.02722e-06	4.0376e-05
FKBP11	1.10313	4.36683	21.79	3.04187e-06	4.05275e-05
FOXO4	-0.73384	4.51098	21.7782	3.06054e-06	4.07321e-05
PACS1	0.916058	4.18633	21.7591	3.09115e-06	4.10949e-05
UQCR11	-0.657323	4.86366	21.7359	3.12887e-06	4.15514e-05
DNAH7	-1.25491	3.17812	21.7312	3.13649e-06	4.16076e-05
IGHV3-30	1.69143	4.47412	21.6993	3.189e-06	4.22271e-05
ELOVL6	0.812709	5.66198	21.6987	3.19007e-06	4.22271e-05
TRAC	1.2721	3.99885	21.6904	3.20395e-06	4.23209e-05
TPRG1L	-0.675522	5.17848	21.6903	3.20404e-06	4.23209e-05
IFT140	0.881999	3.70107	21.6646	3.24722e-06	4.28156e-05
FP565260.2	-0.726255	3.60805	21.6639	3.24846e-06	4.28156e-05
MME	2.48918	2.75267	21.6507	3.27092e-06	4.30654e-05
AC002310.5	-0.870529	3.18387	21.6208	3.32234e-06	4.36955e-05
HINT2	-0.832056	3.17002	21.6052	3.34935e-06	4.40036e-05
AC254629.1	-1.11396	2.98808	21.5928	3.37108e-06	4.42419e-05
ANO9	-0.749697	5.19743	21.5853	3.38438e-06	4.4369e-05
IGKJ4	1.36756	4.58871	21.5801	3.39352e-06	4.44414e-05
HEATR5A	-0.577453	5.75515	21.5776	3.39793e-06	4.44517e-05
RRAS2	-0.635172	5.07594	21.5668	3.41725e-06	4.46569e-05
SYNPO	-0.856105	5.48215	21.5623	3.42515e-06	4.47126e-05
TSTD2	-0.612916	4.88699	21.5355	3.47344e-06	4.52948e-05
TNFRSF1B	0.976075	4.8073	21.5261	3.49044e-06	4.54683e-05
ITGAV	0.67862	7.15986	21.5066	3.52614e-06	4.58846e-05
TMX4	0.522577	5.52574	21.4978	3.54242e-06	4.60477e-05
CAPN9	-0.989091	4.71528	21.493	3.55116e-06	4.61125e-05
ERAP2	2.37684	6.57539	21.4817	3.5723e-06	4.62087e-05
HIP1	0.874633	3.77882	21.4809	3.57362e-06	4.62087e-05
ZNF281	0.686612	4.58188	21.4838	3.56831e-06	4.62087e-05
DTX4	-0.781514	6.31855	21.484	3.56796e-06	4.62087e-05
MTND4P12	-1.54942	3.42001	21.4751	3.58445e-06	4.63001e-05
MUTYH	-0.770075	3.21612	21.444	3.64319e-06	4.70094e-05
IGKJ2	1.48095	3.33441	21.4278	3.67399e-06	4.7357e-05
ADCY5	-1.00047	3.06714	21.417	3.69482e-06	4.75757e-05
AMOTL2	0.810809	3.78923	21.4138	3.70094e-06	4.76045e-05
TNFRSF9	2.4976	1.85206	21.3961	3.73523e-06	4.79953e-05
ZNF219	-0.745713	4.78944	21.3735	3.77965e-06	4.85153e-05
PHLDB1	-0.810846	5.75668	21.3653	3.79578e-06	4.86716e-05
PTP4A3	2.05032	2.07625	21.3501	3.8261e-06	4.90092e-05
TMEM220	-1.14103	3.52064	21.3451	3.83602e-06	4.90851e-05
MICB	1.41666	2.50852	21.3186	3.8894e-06	4.97164e-05
AC016027.1	-1.415	2.6982	21.2995	3.92829e-06	5.01613e-05
RALGPS2	0.629206	5.96409	21.2922	3.94328e-06	5.03004e-05
ARL2-SNX15	-0.662251	3.4609	21.2842	3.95983e-06	5.04343e-05
ACADVL	-0.72215	8.056	21.2832	3.96199e-06	5.04343e-05
C1orf210	-0.967706	3.25898	21.2728	3.98354e-06	5.06561e-05
COX6B1	-0.707072	7.19119	21.261	4.0081e-06	5.09157e-05
CHPF	0.976658	3.90841	21.2147	4.1061e-06	5.21068e-05
AC244205.1	1.47119	3.34242	21.1928	4.15324e-06	5.26505e-05
COL12A1	1.51246	5.44683	21.1838	4.17275e-06	5.28434e-05
ERI1	0.692976	4.45987	21.173	4.19645e-06	5.2871e-05
ALKBH7	-0.761427	4.59024	21.1761	4.18964e-06	5.2871e-05
UBBP4	-1.12741	4.78282	21.1802	4.18066e-06	5.2871e-05
PRR15	-1.15094	6.5711	21.1748	4.19249e-06	5.2871e-05
ANKDD1B	-1.1825	2.87294	21.1785	4.18424e-06	5.2871e-05
MYO1D	-1.00717	9.31871	21.139	4.2715e-06	5.37614e-05
CCDC9B	-1.09735	3.037	21.1228	4.30764e-06	5.41608e-05
PIK3CD	1.26414	3.60503	21.0858	4.3916e-06	5.516e-05
SCIN	-1.04373	6.30438	21.0701	4.42791e-06	5.55591e-05
GOLT1B	0.683382	4.15672	21.0631	4.44393e-06	5.57034e-05
NCF2	1.04153	4.24124	21.0468	4.48198e-06	5.59579e-05
CRLF3	0.726359	4.28633	21.0503	4.47386e-06	5.59579e-05
MARCKS	-0.705306	7.85964	21.0479	4.47949e-06	5.59579e-05
RAB40C	-0.73068	4.12156	21.0466	4.48246e-06	5.59579e-05
SMPDL3B	-0.762866	4.08324	21.0328	4.51482e-06	5.63046e-05
AC073610.2	0.827345	4.12553	21.0282	4.52574e-06	5.63836e-05
CCL2	1.46069	3.67016	20.991	4.61451e-06	5.74312e-05
DDX21	0.79974	6.54124	20.9788	4.64405e-06	5.77403e-05
G0S2	1.81298	3.11042	20.9486	4.71779e-06	5.85979e-05
MORC4	0.608117	4.72271	20.9397	4.73962e-06	5.88096e-05
MTCL1	1.26757	3.37676	20.9378	4.74441e-06	5.88096e-05
DDIT4	1.07358	4.47368	20.9059	4.82418e-06	5.97381e-05
CASP17P	1.53428	2.37153	20.8852	4.87652e-06	6.02867e-05
NBEAL2	0.692208	5.4614	20.8826	4.8832e-06	6.02867e-05
APPL2	-0.867849	6.90419	20.8837	4.88024e-06	6.02867e-05
CBX4	0.711081	4.09797	20.8772	4.89696e-06	6.03352e-05
RCN3	-1.11204	3.15738	20.8788	4.89276e-06	6.03352e-05
SLC25A32	0.718423	4.89819	20.8398	4.99336e-06	6.14331e-05
ZBTB18	0.556337	4.74173	20.8388	4.99606e-06	6.14331e-05
SYTL1	0.984203	3.85643	20.8251	5.0319e-06	6.17501e-05
DGKQ	-0.850869	4.66786	20.8269	5.0273e-06	6.17501e-05
PTPRC	1.28697	7.2994	20.8113	5.06832e-06	6.2135e-05
KPNA2	0.815434	5.87523	20.8017	5.09386e-06	6.23858e-05
RFX5	0.608015	5.511	20.7856	5.13687e-06	6.28499e-05
FAM160B1	0.582684	4.84855	20.7787	5.1553e-06	6.30126e-05
C2CD2L	-0.780845	4.45185	20.7187	5.3194e-06	6.49538e-05
LCP1	1.21766	6.89728	20.7145	5.33107e-06	6.50317e-05
TNFSF13B	1.20621	3.26511	20.7101	5.34347e-06	6.51182e-05
VTRNA1-2	-1.45759	2.51871	20.7044	5.35925e-06	6.52458e-05
FHL2	0.746531	5.51504	20.6977	5.3781e-06	6.53239e-05
CCSER2	0.719798	5.32006	20.6964	5.38161e-06	6.53239e-05
STIM2	0.540853	5.17758	20.6978	5.37785e-06	6.53239e-05
LYZ	1.28596	8.61928	20.6776	5.43474e-06	6.59036e-05
KIF22	-0.776513	5.7543	20.6701	5.45608e-06	6.60971e-05
KLC4	-0.76989	6.26458	20.6669	5.46534e-06	6.6144e-05
MNX1	-0.995508	2.89144	20.6568	5.49407e-06	6.64264e-05
FCHSD2	0.78141	5.20163	20.6286	5.57573e-06	6.73473e-05
MOGAT3	-0.931996	3.30811	20.6083	5.635e-06	6.79963e-05
MTCO1P40	-1.79733	4.58664	20.6018	5.65415e-06	6.81606e-05
IFITM2	1.19186	4.45344	20.5942	5.6767e-06	6.83652e-05
KCNJ2	-0.962687	4.69213	20.5878	5.69582e-06	6.85284e-05
KDR	1.0189	4.10552	20.5618	5.77371e-06	6.93975e-05
IL21R	2.05457	2.14674	20.5598	5.77984e-06	6.94032e-05
PPP4R1	0.602336	6.3108	20.5344	5.85679e-06	7.02586e-05
IGSF9	-1.46195	3.96651	20.5242	5.88813e-06	7.05656e-05
RECQL	0.698561	4.9626	20.5167	5.91124e-06	7.07735e-05
FAP	3.06315	1.0741	20.5034	5.95253e-06	7.11985e-05
GRK3	1.0165	4.0113	20.4807	6.02362e-06	7.19788e-05
GOLGA2P5	-0.843851	4.09794	20.4744	6.04343e-06	7.21074e-05
AHCYL2	-0.966239	8.53949	20.4731	6.04767e-06	7.21074e-05
B3GNT8	-1.40495	2.60126	20.4717	6.05199e-06	7.21074e-05
ACVR2A	-0.700939	4.72013	20.4487	6.12524e-06	7.29093e-05
TNFSF12-TNFSF13	0.894368	3.83084	20.4266	6.19628e-06	7.36123e-05
ETFB	-0.600165	5.78768	20.4274	6.19381e-06	7.36123e-05
MIEN1	-0.700038	4.10243	20.4145	6.23545e-06	7.4006e-05
TPST2	1.05654	3.0151	20.411	6.24704e-06	7.40721e-05
P4HB	0.804423	8.75112	20.3783	6.35471e-06	7.5276e-05
EPSTI1	1.08107	6.01389	20.3696	6.38357e-06	7.55451e-05
LRG1	1.04332	3.94066	20.3648	6.39955e-06	7.56524e-05
SNORA18	-1.05595	5.0757	20.3632	6.40496e-06	7.56524e-05
MAMDC4	-1.04766	3.04755	20.3496	6.4505e-06	7.61172e-05
GNPNAT1	0.632545	5.51757	20.3325	6.50867e-06	7.67298e-05
MST1L	-2.70642	2.45169	20.3099	6.58573e-06	7.75638e-05
FAM111A	0.508187	5.91141	20.3059	6.59954e-06	7.76521e-05
NXPE2	-1.03748	5.017	20.2934	6.64293e-06	7.80878e-05
D2HGDH	-0.651669	3.47751	20.2782	6.6959e-06	7.85601e-05
TUBAL3	-1.57863	4.51439	20.2795	6.69135e-06	7.85601e-05
TMEM129	-0.646223	3.89233	20.2752	6.70652e-06	7.86096e-05
NDUFA10	-0.65204	6.79605	20.266	6.73872e-06	7.89118e-05
RHOQ	0.907944	4.12023	20.2575	6.76864e-06	7.91866e-05
SRPX2	1.50743	2.75862	20.2217	6.89676e-06	8.06087e-05
DOCK4	0.818074	4.5658	20.2153	6.91989e-06	8.08022e-05
CFDP1	-0.564857	5.97802	20.2117	6.93266e-06	8.08744e-05
TLR8	1.49252	2.69791	20.1975	6.98433e-06	8.14e-05
SUCLG2	-0.757944	7.44497	20.1871	7.02242e-06	8.17663e-05
FGR	1.72511	2.51492	20.1806	7.04652e-06	8.18916e-05
RAB40B	-0.897746	4.16094	20.1821	7.04081e-06	8.18916e-05
HEG1	1.09154	4.75983	20.1625	7.11344e-06	8.25912e-05
TRIM5	0.67526	4.42618	20.1237	7.25914e-06	8.42033e-05
BID	0.658386	4.51286	20.1208	7.27002e-06	8.42499e-05
SWAP70	0.743564	5.72491	20.1098	7.31201e-06	8.4577e-05
RAP1B	0.498147	6.85217	20.1103	7.31017e-06	8.4577e-05
TRPV3	-1.20201	3.17186	20.1039	7.33472e-06	8.47598e-05
MKNK2	-0.626821	6.7008	20.0996	7.35139e-06	8.48727e-05
TLE2	-1.20608	3.78365	20.0872	7.39891e-06	8.5341e-05
DENND2D	0.567936	5.68898	20.0792	7.43001e-06	8.56194e-05
GPR15	-1.47547	3.08876	20.0742	7.44939e-06	8.57623e-05
KLHL5	1.27154	3.94333	20.0435	7.56999e-06	8.7069e-05
FTH1P8	-1.14391	3.50494	20.0236	7.64921e-06	8.78979e-05
PTPN14	0.981542	3.52479	19.9961	7.75997e-06	8.90874e-05
SELL	2.14043	3.79137	19.9934	7.77103e-06	8.9131e-05
LRRC19	-1.05306	7.36324	19.9896	7.78653e-06	8.92255e-05
LRRC8B	0.685458	4.35846	19.9765	7.83998e-06	8.97542e-05
RFLNA	-0.93029	4.94598	19.974	7.85043e-06	8.97902e-05
PKP4	0.51539	5.93903	19.9712	7.8618e-06	8.98366e-05
PLCE1	-0.930011	7.29463	19.96	7.90793e-06	9.02797e-05
TIGAR	0.735747	4.12751	19.9459	7.96636e-06	9.08623e-05
IGKV2D-28	1.59704	4.39648	19.9329	8.02062e-06	9.13963e-05
AREG	1.19891	4.43684	19.9263	8.0487e-06	9.15465e-05
MIER3	-0.997497	7.23336	19.9273	8.04435e-06	9.15465e-05
NECTIN2	0.690778	5.31158	19.9075	8.12824e-06	9.23387e-05
PDK4	-0.866238	6.1877	19.9063	8.13339e-06	9.23387e-05
EPB41L5	-0.607058	5.25044	19.8891	8.2068e-06	9.30862e-05
INSIG1	0.98053	5.35253	19.8823	8.23595e-06	9.33306e-05
NR6A1	-0.969557	3.29097	19.8636	8.3167e-06	9.41588e-05
PAPSS1	0.579116	5.16809	19.8547	8.35575e-06	9.44269e-05
VSTM2A	-2.03502	2.56773	19.8552	8.3537e-06	9.44269e-05
EXPH5	-1.09098	6.86127	19.8372	8.43266e-06	9.52084e-05
ATP8A1	-0.620945	6.73396	19.8249	8.48686e-06	9.57324e-05
NUAK2	-0.699162	4.76392	19.7831	8.67479e-06	9.76729e-05
AC108516.2	-0.952986	3.44036	19.7847	8.66722e-06	9.76729e-05
AL645941.2	1.07904	3.74008	19.7684	8.74164e-06	9.82455e-05
CCP110	0.609155	4.48495	19.7701	8.73373e-06	9.82455e-05
LRRK2	1.41723	3.84373	19.7609	8.77579e-06	9.85392e-05
SOX6	-1.15072	2.7435	19.7424	8.86143e-06	9.94098e-05
IGHV4-39	1.68435	3.38107	19.7263	8.93637e-06	0.000100159
TMEM154	1.22633	3.93038	19.7222	8.95533e-06	0.000100213
BEST2	-1.6759	4.18532	19.7218	8.95753e-06	0.000100213
TNFAIP8	0.936031	4.65812	19.7014	9.05365e-06	0.000101197
ADGRL2	1.1903	4.5923	19.6931	9.09279e-06	0.000101514
ETV3	0.575126	5.22029	19.6902	9.1068e-06	0.000101514
PLPBP	-0.567534	6.05939	19.6918	9.09887e-06	0.000101514
NFKB2	0.924596	4.78394	19.677	9.17005e-06	0.000102126
ADAM15	0.569774	5.68365	19.6555	9.27382e-06	0.000103188
RNU5E-1	-1.70249	6.1872	19.6503	9.29893e-06	0.000103374
SNORA40B	-1.14763	4.23239	19.6457	9.32142e-06	0.00010353
GPR39	-0.916414	4.01117	19.624	9.42791e-06	0.000104618
NOCT	1.33612	2.74082	19.616	9.46712e-06	0.000104959
MMRN1	2.19427	3.57423	19.6093	9.50064e-06	0.000105235
RNU5D-1	-1.68272	5.85552	19.6056	9.51903e-06	0.000105344
MX1	0.906833	5.85256	19.5933	9.58022e-06	0.000105926
BLOC1S1-RDH5	-0.668766	5.47554	19.5824	9.63509e-06	0.000106437
F3	0.84606	6.08015	19.5793	9.65114e-06	0.000106518
DNAJB11	0.639613	6.26634	19.5672	9.71241e-06	0.000107098
HSD11B2	-1.07164	6.78476	19.5646	9.72558e-06	0.000107147
CELSR1	1.29382	3.52992	19.5625	9.73593e-06	0.000107165
PAPSS2	-0.752856	7.67333	19.5519	9.79009e-06	0.000107665
ITGA1	0.554892	6.22013	19.5345	9.88016e-06	0.000108558
CGAS	1.11754	3.03046	19.5296	9.90543e-06	0.000108738
PARP3	0.735879	4.30474	19.5102	1.00065e-05	0.00010975
BAIAP2L1	0.725405	6.68477	19.5079	1.00184e-05	0.000109783
CENPV	-0.683642	4.08133	19.4967	1.00776e-05	0.000110333
ATPAF1	-0.623884	5.69115	19.4725	1.02057e-05	0.000111536
ZFAND2B	-0.624722	4.44021	19.4728	1.02044e-05	0.000111536
IL1R2	-1.19234	5.629	19.4516	1.03184e-05	0.000112668
ANKRD36BP2	1.2161	6.41306	19.4359	1.04035e-05	0.000113396
NUDT16L1	-0.699722	3.44877	19.4369	1.03979e-05	0.000113396
MIR7703	0.944917	3.06245	19.4149	1.05183e-05	0.000114545
EIF5A2	1.53375	2.25222	19.4125	1.05315e-05	0.000114587
FASN	0.723213	5.80119	19.3802	1.07114e-05	0.000116441
LILRB2	1.36738	2.75123	19.3781	1.07232e-05	0.000116467
RNASE1	-1.24261	6.71531	19.3726	1.07541e-05	0.000116699
COL14A1	1.03685	5.762	19.3525	1.0868e-05	0.00011783
PODXL	0.938228	4.9771	19.342	1.09278e-05	0.000118375
PKIB	-1.54916	7.09687	19.3393	1.09428e-05	0.000118433
HGF	1.54544	2.69063	19.3329	1.09797e-05	0.000118728
LDLR	1.08635	5.47907	19.3241	1.10304e-05	0.000119026
SEMA4D	0.950707	4.88863	19.3235	1.10342e-05	0.000119026
FMO4	-1.01439	2.93785	19.3231	1.10363e-05	0.000119026
ANXA3	0.904195	5.38176	19.3026	1.11552e-05	0.000120097
SLC25A20	-0.697073	4.64674	19.3031	1.11527e-05	0.000120097
FTH1P11	-1.17107	3.31624	19.2996	1.11728e-05	0.000120181
OSTC	0.55699	6.08307	19.2913	1.12215e-05	0.000120599
P3H2	1.21743	4.07984	19.2789	1.12947e-05	0.000121222
F13A1	-1.36954	5.47337	19.2782	1.12992e-05	0.000121222
GSTM3	-0.848207	3.24115	19.2756	1.13145e-05	0.00012128
COTL1	0.699583	6.64184	19.2501	1.14664e-05	0.000122694
SULT1A2	-1.38176	5.07272	19.2517	1.14569e-05	0.000122694
SAMSN1	1.1116	4.43703	19.2325	1.15727e-05	0.000123724
HDHD3	-0.683016	4.8856	19.2263	1.16104e-05	0.000124019
SEC22C	0.706271	3.83824	19.202	1.17593e-05	0.000125501
AC016876.2	0.62851	7.13735	19.154	1.20587e-05	0.000128585
GJA1	1.15528	3.92318	19.1501	1.20831e-05	0.000128665
IFI30	0.840273	5.76477	19.1494	1.20872e-05	0.000128665
VOPP1	0.585331	5.56085	19.1466	1.21052e-05	0.000128711
MPC2	-0.603042	5.57407	19.1455	1.21125e-05	0.000128711
SAMD9	0.827523	7.26252	19.1401	1.21468e-05	0.000128964
FMO5	-1.00071	6.35806	19.1364	1.21702e-05	0.000129101
ATP5MC1	-0.646641	4.5879	19.1322	1.21967e-05	0.000129228
PLA2R1	-0.862217	4.62237	19.1312	1.22032e-05	0.000129228
PKM	0.832883	8.46176	19.1052	1.23705e-05	0.000130886
ITGA5	1.1552	4.0515	19.0991	1.24107e-05	0.000131198
NEURL1	-1.02782	3.77311	19.0807	1.25304e-05	0.00013235
DEGS1	0.806235	3.91014	19.0729	1.25821e-05	0.000132783
SIRT5	-0.60944	3.88906	19.0588	1.26751e-05	0.000133649
ABCA2	-0.817816	4.71984	19.0152	1.29684e-05	0.000136625
CSGALNACT2	0.924599	4.26083	19.0122	1.29882e-05	0.000136716
MSN	0.956777	6.40748	19.0007	1.30671e-05	0.000137428
DISP2	-1.74458	3.0019	18.9988	1.30803e-05	0.00013745
MAP3K5	0.56292	5.38526	18.9851	1.31742e-05	0.000138317
PWWP2B	-0.682642	4.76052	18.9745	1.32474e-05	0.000138849
MT-TV	-1.25603	9.94876	18.9756	1.32401e-05	0.000138849
SERPINE1	2.53878	2.43367	18.9716	1.3268e-05	0.000138946
TRAF3IP2	-0.601027	5.5283	18.9555	1.33805e-05	0.000140005
NLN	-0.547608	4.93295	18.9461	1.34462e-05	0.000140573
RIPOR2	1.75611	3.65092	18.938	1.35034e-05	0.000141051
EVI2B	1.10099	4.53327	18.9167	1.36551e-05	0.000142514
GLUL	0.746926	7.96911	18.9064	1.37293e-05	0.000143045
MGLL	-0.790303	7.24188	18.907	1.37252e-05	0.000143045
HSP90B1	0.841618	10.2283	18.8967	1.37988e-05	0.000143641
NDUFA1	-0.724528	5.85047	18.8952	1.38098e-05	0.000143641
MT-TA	-1.59262	4.62139	18.8813	1.39109e-05	0.000144569
KIFAP3	-0.584637	5.33197	18.8716	1.39821e-05	0.000145187
SLC9A3R1	-0.887465	6.10452	18.8693	1.39987e-05	0.000145236
UBE2D1	0.590475	4.61392	18.8642	1.40366e-05	0.000145506
MGAT4A	-0.675142	7.16774	18.8363	1.4243e-05	0.000147398
STOX2	-1.0392	2.97248	18.8363	1.42428e-05	0.000147398
ANXA5	0.805934	6.71323	18.8255	1.43236e-05	0.000148107
MACROD1	-0.840815	3.17116	18.8231	1.43419e-05	0.000148172
TRAM1	0.558935	6.69191	18.8152	1.44016e-05	0.000148663
PPP1R18	1.02599	4.56877	18.8122	1.44239e-05	0.000148676
EPS8L1	0.809732	4.46377	18.8118	1.44271e-05	0.000148676
KLK10	4.22052	1.23673	18.8087	1.44508e-05	0.000148796
NXPE3	1.1774	3.07593	18.7953	1.45529e-05	0.000149722
SAR1A	0.476924	5.9438	18.7854	1.4628e-05	0.000150368
ATP10D	0.60988	4.92322	18.7824	1.46512e-05	0.000150481
PLAUR	1.06348	5.0494	18.7692	1.47534e-05	0.000151404
FOXN2	0.541741	4.81304	18.7534	1.48759e-05	0.000152439
AL355987.2	-0.622685	3.70507	18.753	1.48791e-05	0.000152439
ACBD3	0.7022	6.29829	18.7461	1.49327e-05	0.000152734
MTCO2P2	-1.9442	2.59495	18.7466	1.49291e-05	0.000152734
FANCC	-0.575284	3.50252	18.7437	1.49517e-05	0.000152801
RMND1	-0.63827	3.74847	18.681	1.54512e-05	0.000157775
ENKUR	2.16085	1.39026	18.6758	1.54935e-05	0.000158074
CNTNAP2	-0.972536	3.01161	18.6715	1.55289e-05	0.000158304
CITED2	-0.663713	5.50748	18.6601	1.56214e-05	0.000159115
HOXA10	-0.636414	3.906	18.6582	1.56376e-05	0.000159149
CBFB	0.616413	5.03925	18.6536	1.56752e-05	0.000159399
BTNL8	-1.19031	5.8827	18.6452	1.57443e-05	0.000159969
CAMK2N1	-1.01568	7.12505	18.611	1.60294e-05	0.000162731
RFX7	0.643107	4.71714	18.5753	1.6332e-05	0.000165667
FLVCR1	-0.641843	3.98517	18.5708	1.63708e-05	0.000165923
GPN2	-0.575603	4.02426	18.5681	1.63939e-05	0.000166021
MYO1F	0.915982	4.42699	18.5654	1.64171e-05	0.000166118
ACAA1	-0.694222	5.98554	18.5427	1.66145e-05	0.000167839
TMEM171	-1.13137	4.23428	18.5427	1.6614e-05	0.000167839
MT-TC	-1.41075	3.61417	18.5212	1.68021e-05	0.000169595
ADAM12	2.20264	1.30091	18.5129	1.68758e-05	0.000170199
RPS29	-0.65379	6.97798	18.4952	1.70333e-05	0.000171647
THEMIS2	1.165	3.73263	18.4898	1.70816e-05	0.000171992
SRBD1	0.470607	5.19581	18.4872	1.71049e-05	0.000172086
LIF	0.919302	3.2533	18.4646	1.73092e-05	0.000173998
TNFAIP3	0.659807	6.18888	18.4598	1.73523e-05	0.000174289
RPS6KA2	0.715456	4.17498	18.4525	1.74194e-05	0.000174678
SMIM22	-0.769998	5.06839	18.4532	1.74126e-05	0.000174678
CKAP4	0.693019	6.34833	18.4481	1.74592e-05	0.000174934
OSBPL7	-0.599683	4.56079	18.4427	1.75093e-05	0.000175293
COL4A1	0.918976	6.45862	18.439	1.75428e-05	0.000175365
NDUFB2	-0.635537	5.27804	18.4388	1.75451e-05	0.000175365
IRF9	0.774282	3.63817	18.4262	1.76616e-05	0.000176386
BLOC1S1	-0.630757	5.45942	18.4141	1.77742e-05	0.000177367
GIMAP4	0.949191	5.26489	18.3868	1.80302e-05	0.000179775
USP30	-0.765179	3.54457	18.3781	1.81127e-05	0.000180452
SCARA3	1.16551	3.26795	18.3553	1.83309e-05	0.000182477
BLVRA	1.1181	3.06852	18.3514	1.83686e-05	0.000182704
AC068587.4	1.04955	3.35003	18.3346	1.85309e-05	0.00018417
GORASP2	0.483199	5.76525	18.3125	1.87471e-05	0.000186167
PLEKHG6	-0.923723	5.70392	18.3046	1.88252e-05	0.000186792
CFAP36	0.588366	4.79094	18.2897	1.89726e-05	0.000188103
IFNAR2	0.993332	3.8604	18.2722	1.91478e-05	0.000189687
NCALD	1.07159	3.01966	18.2697	1.91732e-05	0.000189785
SERPINB8	1.04578	3.59057	18.2639	1.92319e-05	0.000190213
PSMD12	0.526023	4.90962	18.2507	1.93656e-05	0.000191382
SNORA52	-1.25407	3.43542	18.242	1.94538e-05	0.000192098
NQO2	0.835128	3.52134	18.1877	2.00171e-05	0.000197502
AQP1	0.877315	5.27557	18.1774	2.0125e-05	0.000198408
VLDLR	-1.54401	2.71246	18.169	2.02137e-05	0.000199122
TBC1D8	0.678156	4.58092	18.1636	2.02713e-05	0.00019953
ZDBF2	0.715139	4.05929	18.1508	2.04084e-05	0.000200558
PNPLA7	-0.896425	3.28789	18.1516	2.03996e-05	0.000200558
WIPF1	0.995315	5.04148	18.1219	2.0721e-05	0.000203466
GPR65	1.14888	3.02689	18.0916	2.10531e-05	0.000206562
CXCR2	3.44659	1.53694	18.0695	2.12982e-05	0.000208801
37316	-0.682194	3.76048	18.0637	2.13638e-05	0.000209276
FOXD2	-0.954505	3.73153	18.0519	2.14959e-05	0.000210403
STC1	2.87943	2.03599	18.0362	2.16743e-05	0.000211976
ITGB2	1.03492	5.13271	18.0332	2.17084e-05	0.000211976
SNORD49A	-1.25666	4.95201	18.0339	2.17009e-05	0.000211976
OCRL	-0.542221	5.44921	18.0299	2.17468e-05	0.000212182
SEC22B	0.494146	5.29559	18.0183	2.18795e-05	0.000213308
ZG16	-1.67371	8.60464	18.0098	2.1977e-05	0.000214088
TNFSF13	0.837937	4.0694	18.0001	2.20898e-05	0.000215017
DOCK11	0.863699	5.23452	17.9978	2.21157e-05	0.000215098
PSMA3	0.665993	5.72117	17.9914	2.21909e-05	0.000215659
COX5B	-0.856117	8.09958	17.9594	2.25667e-05	0.000219137
RASGRF2	1.0332	3.15188	17.9572	2.25929e-05	0.000219219
SLC2A3P1	-0.580249	5.04037	17.9498	2.26803e-05	0.000219893
KBTBD2	0.538108	4.78495	17.9443	2.27471e-05	0.000220193
FGFR2	-1.13888	6.11742	17.9451	2.27375e-05	0.000220193
NOMO2	0.533702	6.35868	17.9248	2.29812e-05	0.000222285
SACS	0.818914	4.5512	17.9102	2.31576e-05	0.000223814
SMIM8	-0.774293	3.0736	17.9068	2.31993e-05	0.000224041
AC021218.1	2.07389	3.04349	17.8983	2.33032e-05	0.000224868
AC007240.1	1.00187	3.91555	17.8886	2.34219e-05	0.000225174
CCND1	0.655193	5.94866	17.8934	2.33628e-05	0.000225174
ARRDC4	-0.743323	5.62672	17.8901	2.3403e-05	0.000225174
CLDN23	-1.05656	5.7717	17.8882	2.34266e-05	0.000225174
AP000763.2	-1.87395	4.20455	17.8896	2.341e-05	0.000225174
ZHX2	0.818117	4.04331	17.8815	2.35097e-05	0.000225796
NRARP	-0.872123	5.62986	17.8788	2.35431e-05	0.00022594
CES2	-0.97441	8.49576	17.8732	2.36119e-05	0.000226424
MAP3K21	-0.597431	4.84625	17.856	2.38272e-05	0.00022831
GSTM4	-0.73531	4.32249	17.8315	2.41359e-05	0.000231088
SYT11	1.133	3.01279	17.8133	2.43675e-05	0.000233123
NR2F6	-0.696415	5.88439	17.8079	2.44369e-05	0.000233605
TBRG4	-0.474701	4.89125	17.7764	2.4844e-05	0.000237312
RASSF5	1.03774	4.31668	17.7681	2.49538e-05	0.000238176
IFI44	1.26386	2.85157	17.7561	2.51114e-05	0.000239494
CCDC88A	0.877418	5.09392	17.7496	2.51966e-05	0.000240121
HADH	-0.735115	6.44612	17.743	2.52852e-05	0.000240778
PHKA2	-0.707115	4.15076	17.7351	2.53898e-05	0.000241586
EDN1	-1.07816	4.71573	17.7301	2.54567e-05	0.000242035
ING4	-0.650718	3.74316	17.7237	2.55425e-05	0.000242649
RAD52	-0.675105	3.64268	17.7223	2.55608e-05	0.000242649
LRRC75A	-0.833195	4.74828	17.7147	2.56642e-05	0.000243443
EYA2	-2.02938	3.47794	17.6974	2.58986e-05	0.000245477
AC083843.2	-1.03124	2.92583	17.6947	2.59345e-05	0.000245628
CTLA4	2.31163	1.38166	17.6896	2.60049e-05	0.000246105
IGHV3-33	1.39932	4.28162	17.6706	2.62657e-05	0.000248382
COX7B	-0.646385	6.8319	17.6604	2.64071e-05	0.000249526
ZNF35	0.653756	3.15116	17.6375	2.6727e-05	0.000252162
NDUFB7	-0.60377	6.031	17.6385	2.67129e-05	0.000252162
PCSK9	1.78471	2.406	17.6167	2.70205e-05	0.000254671
SYNGR2	0.50115	6.36186	17.6157	2.70345e-05	0.000254671
ATP5PO	-0.527817	5.84298	17.6036	2.72071e-05	0.000256101
CWH43	-1.65052	4.67632	17.5894	2.74114e-05	0.000257827
ARAP2	0.528999	5.75301	17.5852	2.74722e-05	0.000258201
RUNX1	0.735473	4.49333	17.5783	2.75714e-05	0.000258935
SULF2	0.650591	6.54764	17.5566	2.78879e-05	0.000261707
GUCY1B1	1.42504	3.05381	17.5493	2.79947e-05	0.000262509
LGALS4	-1.08437	10.5721	17.536	2.81924e-05	0.000264162
HMGCL	-0.654759	5.0039	17.5232	2.83822e-05	0.000265737
NAALADL2	-0.74318	4.90301	17.5208	2.84187e-05	0.000265876
SLC2A3	1.37703	3.97466	17.5106	2.85705e-05	0.000267093
HYAL1	1.80668	3.06625	17.4894	2.88907e-05	0.000269675
TYSND1	-0.553596	3.6574	17.4903	2.88772e-05	0.000269675
SLC52A3	-0.768834	3.58772	17.4768	2.90842e-05	0.000271276
ABCD3	-0.669631	7.34721	17.4699	2.91885e-05	0.000272042
HSD17B11	-0.766843	6.74895	17.4579	2.93747e-05	0.00027357
MAP3K6	0.732754	3.62307	17.4547	2.94242e-05	0.000273824
INSL5	3.48323	3.59558	17.4427	2.96097e-05	0.000275341
SNHG11	-1.06996	3.02892	17.4338	2.97494e-05	0.000276431
PRKAB2	-0.664826	4.92101	17.4309	2.97936e-05	0.000276632
GBP1P1	1.48326	2.35421	17.3973	3.03263e-05	0.000281366
LATS2	0.718724	3.79823	17.3937	3.03832e-05	0.000281681
BCLAF3	-0.595822	5.4396	17.3775	3.06439e-05	0.000283884
IGHD	2.66168	2.71	17.3756	3.06736e-05	0.000283944
TMEM184B	0.647031	4.77603	17.3627	3.0882e-05	0.000285658
MT1E	-1.18953	5.12408	17.3412	3.12339e-05	0.000288696
SNX20	1.32705	2.81029	17.3349	3.13384e-05	0.000289444
RPN2	0.612992	7.76847	17.326	3.14844e-05	0.000290575
PPP1R3B	-0.737516	5.46925	17.3201	3.1583e-05	0.000291266
HAGLR	-0.866055	4.06183	17.3087	3.1773e-05	0.000292798
ETFA	-0.621525	7.38858	17.3027	3.18728e-05	0.000293498
LPCAT3	-0.670096	4.64682	17.2977	3.1958e-05	0.000294062
SDR16C5	1.3015	3.56124	17.2442	3.28704e-05	0.00030223
IGHV6-1	2.28623	2.27227	17.2365	3.30035e-05	0.000303228
CLSTN3	0.96091	3.59458	17.2267	3.31734e-05	0.000304561
TANK	0.49609	5.8755	17.2185	3.3318e-05	0.000305659
CEP135	0.700335	4.24553	17.173	3.41249e-05	0.000312829
C5orf15	0.529458	5.23724	17.1596	3.43667e-05	0.00031481
ASAP1	0.768548	4.72726	17.1575	3.44044e-05	0.000314921
AC007683.1	-1.21269	2.77335	17.1489	3.45611e-05	0.000316119
COL9A2	0.826387	3.30123	17.1394	3.47342e-05	0.000317466
NUBPL	-0.642454	3.64312	17.1275	3.49518e-05	0.000319218
ARHGAP29	1.09336	3.42346	17.1159	3.51668e-05	0.000320943
SLAMF7	1.08268	5.85993	17.1008	3.54478e-05	0.000323267
MTCH2	-0.555084	6.24524	17.0974	3.55112e-05	0.000323605
SLFN11	1.02995	4.41453	17.0799	3.58404e-05	0.000326363
ZBTB7C	-0.844859	5.8356	17.0532	3.6348e-05	0.00033074
AL139353.1	-0.531133	4.35067	17.0511	3.63866e-05	0.000330846
MARVELD1	-0.7169	4.32821	17.0337	3.67226e-05	0.000333654
VARS	0.544604	5.03689	17.0282	3.68285e-05	0.000333875
GOT1	-0.660646	5.59682	17.0287	3.68192e-05	0.000333875
MPND	-0.788901	4.8641	17.0287	3.68191e-05	0.000333875
MRPL48	-0.540588	4.89778	17.0223	3.69436e-05	0.000334672
RNA5SP145	-3.89751	1.43064	17.0145	3.70961e-05	0.000335806
MGP	1.4056	3.43549	17.0101	3.71813e-05	0.000336329
ARMCX3	0.572026	5.1445	16.9898	3.75802e-05	0.000339529
HSD3B2	-3.59955	1.79996	16.9893	3.75904e-05	0.000339529
SIL1	0.560262	5.41452	16.9862	3.76533e-05	0.000339848
BAHD1	-0.610785	3.92231	16.9712	3.79507e-05	0.000342281
NDUFS3	-0.541623	5.52485	16.9649	3.80781e-05	0.000343178
CCNYL1	0.665192	5.39165	16.9448	3.84821e-05	0.000346564
ZNF326	-0.652233	5.22262	16.9404	3.85711e-05	0.000347112
NIT1	-0.575133	4.63408	16.9346	3.86902e-05	0.000347929
FZD5	-0.767912	7.04391	16.9263	3.88599e-05	0.000349199
SRP72	0.49317	6.54842	16.9117	3.91601e-05	0.000351639
SLA	1.0253	4.38638	16.8949	3.95081e-05	0.000354505
SLAMF1	1.37309	2.84673	16.8626	4.01864e-05	0.000360328
MPI	-0.621076	4.61435	16.8608	4.02233e-05	0.000360396
RPL9	-0.682832	8.2583	16.8528	4.03944e-05	0.000361665
PAG1	-0.785165	6.89942	16.8474	4.05095e-05	0.000362431
MEP1A	-1.25544	8.02078	16.8245	4.09998e-05	0.000366552
CES3	-0.948909	6.66669	16.7731	4.2127e-05	0.000376355
C1orf115	-0.952734	6.61693	16.7626	4.23596e-05	0.000378158
AP3D1	0.597049	7.48174	16.7598	4.24225e-05	0.000378444
NIPSNAP3A	-0.714436	4.81343	16.7465	4.27221e-05	0.00038084
GABRA2	-1.3633	2.83404	16.7311	4.30688e-05	0.000383653
TBK1	0.444568	5.34783	16.7271	4.31603e-05	0.000384189
SCUBE1	-1.37719	2.71283	16.7221	4.32739e-05	0.000384921
MRPL13	-0.590798	5.13899	16.6963	4.3866e-05	0.000389906
FXYD5	0.858113	4.56585	16.6891	4.40336e-05	0.000391113
SDHAP2	-0.695074	3.64805	16.6824	4.41894e-05	0.000392213
AC004656.1	-0.601083	4.49168	16.674	4.43843e-05	0.000393658
TRAF1	1.09762	3.81295	16.6726	4.44175e-05	0.000393668
HADHA	-0.61528	8.1059	16.6594	4.4727e-05	0.000395675
C6orf222	-0.749515	4.35818	16.6589	4.47406e-05	0.000395675
EPB41L4B	-0.934342	7.65704	16.6598	4.4719e-05	0.000395675
SIK1B	1.75368	2.59735	16.6481	4.49946e-05	0.000397636
PBX1	-0.533852	5.6723	16.6454	4.50583e-05	0.00039778
MSRB2	-0.612086	3.68947	16.6447	4.50757e-05	0.00039778
CDK10	-0.529314	4.8506	16.6276	4.54839e-05	0.000401094
HSPB1	-0.602564	5.44978	16.6151	4.57842e-05	0.000403452
PPIB	0.697234	8.25717	16.6109	4.58862e-05	0.000404062
PDE4C	-1.19649	3.03921	16.6066	4.59903e-05	0.000404689
SCARNA11	-1.39988	4.57895	16.6051	4.60266e-05	0.000404718
CLDN1	2.21828	1.09514	16.5976	4.62101e-05	0.00040604
ENOSF1	-0.539867	5.29228	16.5945	4.62856e-05	0.000406413
TLN2	-0.758085	6.86259	16.5804	4.66307e-05	0.000409151
TIFA	0.832198	3.89204	16.5719	4.68399e-05	0.0004104
SHROOM1	-0.788413	4.34882	16.5721	4.6836e-05	0.0004104
PRKD3	0.616432	5.71058	16.564	4.70366e-05	0.00041183
STAT5A	0.789843	4.34012	16.5461	4.74803e-05	0.000415419
TMEM80	-0.843161	2.79355	16.54	4.76342e-05	0.000416469
IGHV4-4	2.18854	1.98153	16.5353	4.77518e-05	0.0004172
FAM160A2	-0.656889	4.46388	16.5314	4.78511e-05	0.00041777
SFXN3	0.672349	3.40743	16.5277	4.79448e-05	0.000418291
PTCH1	-0.807928	4.91761	16.5241	4.80352e-05	0.000418783
SRGN	1.18054	5.3024	16.5174	4.82066e-05	0.000419681
GARS	0.50409	6.27123	16.5175	4.82022e-05	0.000419681
CD36	-0.8761	4.12144	16.5081	4.84424e-05	0.000421435
AC006064.5	-0.804672	6.21552	16.4537	4.98527e-05	0.000433397
ALAD	-0.62094	4.95255	16.4412	5.01832e-05	0.000435962
MR1	0.783164	3.65351	16.4387	5.02498e-05	0.000436233
LAMC1	0.696983	6.64084	16.4363	5.03122e-05	0.000436465
MYCBP2	0.730432	6.98556	16.3999	5.12893e-05	0.00044433
TLDC2	-0.772915	4.41512	16.3998	5.12911e-05	0.00044433
PFKFB2	-0.583565	6.68367	16.3967	5.13733e-05	0.000444416
TAC3	-1.03001	2.7074	16.3975	5.13523e-05	0.000444416
C11orf54	-0.578083	5.22402	16.3732	5.20168e-05	0.000449665
PANX1	0.729614	3.91932	16.3663	5.22059e-05	0.000450983
PTPN12	0.656723	5.21618	16.3601	5.23762e-05	0.000452136
SCARNA22	-0.701884	4.68197	16.358	5.24347e-05	0.000452323
FLOT2	0.56194	5.36104	16.3518	5.26069e-05	0.00045349
NOSIP	-0.470073	4.92967	16.3272	5.32938e-05	0.000459089
PTGR1	-0.792873	5.10637	16.3154	5.36274e-05	0.000461639
RXRA	-0.559178	5.61541	16.314	5.3667e-05	0.000461656
PCSK5	-1.07638	6.30427	16.2925	5.42777e-05	0.000466583
SENP3-EIF4A1	0.681452	6.08784	16.2911	5.43186e-05	0.000466609
ISX	-1.10181	5.72056	16.2727	5.4848e-05	0.000470826
AIM2	1.68707	2.43965	16.2685	5.49693e-05	0.000471538
RSRP1	-0.610629	7.06059	16.2659	5.50454e-05	0.000471862
EIF4EBP2	-0.654106	7.47905	16.2615	5.51751e-05	0.000472644
39508	-0.49872	5.74469	16.2386	5.5845e-05	0.000478048
C1S	1.16458	6.11904	16.2189	5.64291e-05	0.000482713
PDZK1	-2.68308	2.23226	16.2174	5.64725e-05	0.000482748
PWWP2A	-0.469506	5.46602	16.2157	5.65223e-05	0.000482837
PHTF1	0.696519	3.36806	16.2085	5.67379e-05	0.000484342
CEACAM5	0.994737	11.3483	16.1951	5.71418e-05	0.000486775
PITPNB	0.577018	4.99304	16.1955	5.7129e-05	0.000486775
FDX1	-0.545026	4.94356	16.1954	5.71339e-05	0.000486775
VSNL1	0.967991	3.11109	16.1894	5.73133e-05	0.000487898
DNAJB9	0.886421	4.3034	16.1858	5.74225e-05	0.000488489
CRAT	-0.675409	4.68738	16.1795	5.76133e-05	0.000489773
ULK3	-0.595851	4.66056	16.1471	5.86088e-05	0.000497891
RLIM	0.45558	6.16755	16.1456	5.86551e-05	0.00049794
DENND3	0.776975	4.81655	16.1434	5.87227e-05	0.00049817
CDKL1	-0.834513	3.94647	16.1391	5.88572e-05	0.000498966
IGKJ1	1.21454	4.47729	16.1283	5.91926e-05	0.000500433
MXRA5	1.02875	6.55483	16.1283	5.91932e-05	0.000500433
SLC39A6	0.679655	4.73783	16.1311	5.91045e-05	0.000500433
UQCR10	-0.600255	5.95805	16.1285	5.91875e-05	0.000500433
MMP28	-0.916275	4.54215	16.1213	5.94134e-05	0.000501949
CXCL13	2.65178	3.2059	16.1177	5.95262e-05	0.000502186
OLFM1	1.35329	3.00671	16.1175	5.95303e-05	0.000502186
NT5DC2	0.835052	3.84799	16.1155	5.95934e-05	0.000502186
MAPKAPK2	0.520238	5.95088	16.1152	5.96049e-05	0.000502186
IGHV2-26	2.37263	1.54414	16.113	5.9672e-05	0.000502407
CALR	0.784168	9.6194	16.1117	5.97146e-05	0.000502421
NMT1	0.439894	5.65135	16.1004	6.00719e-05	0.000505081
PP7080	-1.49813	6.5552	16.0951	6.02382e-05	0.000506133
SNHG18	-0.960081	3.88452	16.0931	6.03048e-05	0.000506346
PLAGL1	-0.702507	4.0468	16.083	6.06261e-05	0.000508696
HSPA5	0.898104	8.43403	16.0807	6.06983e-05	0.000508717
ZCCHC14	-0.64043	5.21235	16.0803	6.07114e-05	0.000508717
AKAP1	-0.605206	7.07621	16.0722	6.09719e-05	0.000510551
STAB1	-0.865361	6.16761	16.0708	6.10172e-05	0.000510582
SNORA71E	-1.27259	2.64653	16.0631	6.12647e-05	0.000512305
CTPS1	0.778678	3.79936	16.0596	6.13783e-05	0.000512906
AC068631.2	0.613007	4.79186	16.0508	6.16642e-05	0.000514944
DNTTIP1	0.656952	4.08741	16.0474	6.17765e-05	0.000515532
SH3BP1	-0.66288	4.83182	16.0319	6.2284e-05	0.000519414
TRIM8	0.483091	5.45945	16.0293	6.23714e-05	0.00051979
MEOX1	2.21431	1.71246	16.0262	6.24706e-05	0.000520263
FTH1P2	-0.942344	3.60452	16.0233	6.25666e-05	0.00052071
DSG3	3.20523	1.82451	16.015	6.2844e-05	0.000522311
SORD2P	0.921698	2.8426	16.016	6.2808e-05	0.000522311
LRRFIP1	0.620982	7.51443	16.0039	6.32116e-05	0.000525011
CD177	-1.76829	8.06888	15.9965	6.34591e-05	0.000526711
MAOA	-0.941699	8.79864	15.9946	6.3522e-05	0.000526876
SLAMF6	1.06487	3.45069	15.9838	6.38852e-05	0.000529175
IBTK	0.50396	6.90554	15.984	6.38817e-05	0.000529175
TXNIP	-0.743309	9.52016	15.9768	6.41225e-05	0.000530782
TRBC2	1.10251	3.51503	15.9649	6.45276e-05	0.000533776
KCNN4	0.654563	3.83072	15.9453	6.51979e-05	0.000538957
SEC13	0.543122	6.83368	15.9356	6.55347e-05	0.000541377
TRIM36	-0.85659	4.99312	15.9321	6.56552e-05	0.000542008
PLAT	-0.776608	5.18277	15.9289	6.57683e-05	0.000542578
TUFT1	-0.673423	4.35052	15.9234	6.59581e-05	0.000543778
MRPL34	-0.641242	3.97391	15.9157	6.62283e-05	0.000545639
COX7A2	-0.579394	6.21508	15.9035	6.66562e-05	0.000548797
SHISA5	0.547518	4.61267	15.8834	6.73684e-05	0.000554289
DOCK1	-0.525934	7.28395	15.8814	6.74395e-05	0.000554503
CEP170	0.74421	4.65089	15.8775	6.7578e-05	0.00055527
CD83	1.34197	3.7245	15.8645	6.80436e-05	0.000558631
KCTD14	1.01224	2.7024	15.8635	6.8078e-05	0.000558631
GDPD2	-1.54929	3.07445	15.8516	6.85076e-05	0.00056178
COX5A	-0.650577	6.01242	15.8434	6.88051e-05	0.000563844
IMPDH1	0.640617	4.6354	15.8419	6.88601e-05	0.000563918
PRAG1	-1.00149	3.84232	15.8311	6.92559e-05	0.000566781
ECT2	0.595145	6.0584	15.8221	6.9586e-05	0.000568725
PALLD	0.556567	6.44017	15.8227	6.95623e-05	0.000568725
SNORA25	-1.06294	4.75064	15.8009	7.03697e-05	0.000574748
IGKV3-15	1.49852	4.55307	15.7972	7.05079e-05	0.000575495
AC005943.1	-0.496899	5.03122	15.783	7.10376e-05	0.000579433
ACOT9	0.594028	4.20522	15.7747	7.13505e-05	0.000581599
MUC20-OT1	-0.726082	5.91506	15.7729	7.142e-05	0.00058178
TMEM236	-1.39215	6.23609	15.7693	7.15531e-05	0.000582477
NCBP2-AS2	-0.745083	3.15742	15.7644	7.17402e-05	0.000583613
ZNF787	-0.598089	4.02311	15.7578	7.19888e-05	0.000585248
LINC01515	-1.01009	2.5642	15.7454	7.24638e-05	0.00058872
MT-TS2	-1.20137	9.6176	15.7432	7.25497e-05	0.000589029
PDGFD	-1.0628	3.61728	15.7404	7.26541e-05	0.000589486
IGHV4-34	2.10493	2.40482	15.7357	7.28376e-05	0.000590258
ACOT11	-0.719176	5.90846	15.7355	7.28452e-05	0.000590258
NDE1	0.540347	4.33322	15.733	7.29418e-05	0.000590466
UGGT1	0.476473	7.39872	15.7323	7.2967e-05	0.000590466
KBTBD11	-0.651889	5.57079	15.7267	7.31823e-05	0.000591818
A1CF	-0.952963	6.69047	15.7254	7.3234e-05	0.000591846
IGKV1-9	1.31632	4.26184	15.7095	7.38513e-05	0.000596443
SUCO	0.488736	5.9057	15.699	7.42623e-05	0.000599368
UQCRFS1P1	-0.830393	3.05109	15.6953	7.44089e-05	0.000600157
ZNF704	-0.886038	5.98938	15.6875	7.47166e-05	0.000602243
UQCRFS1	-0.593093	6.5461	15.6773	7.51203e-05	0.000605101
MSANTD3	0.72835	3.22481	15.6554	7.59964e-05	0.000611756
BPNT1	-0.573527	5.26119	15.6489	7.62576e-05	0.000613457
ARHGDIB	0.901851	6.14082	15.6359	7.67841e-05	0.000617288
CLINT1	0.733979	7.5065	15.6319	7.69462e-05	0.000617972
CYCSP55	-0.821505	4.81184	15.6313	7.69698e-05	0.000617972
CAT	-0.622341	7.2783	15.624	7.7267e-05	0.000619953
INPP5D	0.888642	4.94749	15.6161	7.75923e-05	0.000622157
DGCR2	-0.467642	5.89903	15.606	7.80061e-05	0.000625067
SEL1L3	0.59237	7.95102	15.5974	7.83602e-05	0.000627495
AC009133.5	-0.728999	2.96608	15.5945	7.84844e-05	0.000627671
SCARNA16	-1.09364	3.8645	15.5956	7.84379e-05	0.000627671
NDUFA11	-0.574825	3.85405	15.5725	7.94031e-05	0.000634605
SNORA71A	-0.761618	4.97554	15.5548	8.01476e-05	0.000640139
ABHD11	-0.584884	4.70238	15.5519	8.02726e-05	0.00064072
NDUFS7	-0.496152	5.00651	15.5472	8.04689e-05	0.000641454
CDIPT	-0.531109	4.17838	15.5481	8.04327e-05	0.000641454
ITGA6	0.68796	8.76812	15.5352	8.09826e-05	0.00064513
SPATS2	0.628695	4.59143	15.5274	8.13192e-05	0.000647391
JPX	-0.7145	4.70666	15.5197	8.16496e-05	0.000649601
FAM83G	-0.564421	5.24737	15.5155	8.18317e-05	0.000650628
AP003419.1	-0.584216	4.28873	15.5061	8.22406e-05	0.000653456
NAT2	-0.880436	3.79877	15.5021	8.24135e-05	0.000654407
OTC	-1.52834	2.46084	15.4995	8.25271e-05	0.000654885
ERRFI1	0.896948	5.25476	15.4905	8.29214e-05	0.00065759
MYH10	0.849326	4.20107	15.485	8.31616e-05	0.00065892
SMIM2-AS1	-1.04924	3.04138	15.483	8.32501e-05	0.00065892
BTNL3	-1.08093	6.22036	15.4833	8.32379e-05	0.00065892
NOL4L	-0.731445	5.69583	15.4801	8.33803e-05	0.000659526
MARS	0.663569	4.9463	15.4583	8.43437e-05	0.000666717
TSR1	0.558788	5.04709	15.4549	8.44966e-05	0.000667496
PMFBP1	-1.06676	2.71327	15.4501	8.47146e-05	0.000668788
SCARA5	-0.977095	4.72581	15.4472	8.48419e-05	0.000669363
ZNF439	-0.72904	3.50533	15.438	8.52561e-05	0.000672199
SNORD22	-1.03877	6.33345	15.4367	8.53159e-05	0.000672239
LRP6	-0.56029	5.93383	15.4303	8.56057e-05	0.000673924
AL161787.1	-1.28788	4.42083	15.4295	8.56394e-05	0.000673924
RHBDF2	0.926845	3.49244	15.4247	8.58596e-05	0.000675224
CLUH	-0.536855	6.23771	15.4176	8.61839e-05	0.000676908
SNORA62	-0.874567	6.51325	15.4185	8.61395e-05	0.000676908
TAGAP	1.21128	3.63074	15.4029	8.68561e-05	0.000681751
SLC9A3	-1.62842	7.04534	15.3995	8.70132e-05	0.000682548
HNF1A-AS1	-1.36173	2.7636	15.3921	8.73517e-05	0.000684766
NOMO1	0.473723	5.9604	15.3813	8.78513e-05	0.000688243
RNA5SP429	-3.48876	1.44422	15.3756	8.81184e-05	0.000689896
PRR26	-1.08614	3.80032	15.3742	8.81839e-05	0.000689969
GJB3	1.12969	2.79767	15.3672	8.8511e-05	0.000691891
ZBED1	-0.451113	4.81355	15.3665	8.85422e-05	0.000691891
TMEM30A	0.506043	7.23974	15.364	8.86634e-05	0.000692398
SNHG20	-0.989546	4.03244	15.3623	8.87403e-05	0.000692558
ZBED1	-0.451021	4.8135	15.358	8.89423e-05	0.000693693
IFIT2	0.978896	4.20979	15.3505	8.92989e-05	0.000696033
LILRB4	1.18803	3.4564	15.3422	8.96893e-05	0.000698632
GNAI2	0.63634	6.46321	15.3346	9.00501e-05	0.000700998
TUT7	0.42095	6.82378	15.3317	9.01884e-05	0.00070163
TMEM98	-0.58958	4.83687	15.3246	9.05296e-05	0.000703839
CARD16	0.782447	4.37022	15.3206	9.07216e-05	0.00070444
AP004608.1	-1.50919	3.22028	15.3211	9.06967e-05	0.00070444
CD93	0.953131	4.87044	15.3049	9.14777e-05	0.000709862
FMNL1	1.03772	3.88523	15.3004	9.1699e-05	0.000711131
POLD4	-0.538623	4.74339	15.2921	9.21032e-05	0.000713814
SLC6A19	-2.95761	2.09497	15.2763	9.28764e-05	0.000719353
SPSB3	-0.585018	3.78724	15.2675	9.33066e-05	0.00072223
LINC01559	-0.986942	6.26474	15.2562	9.38696e-05	0.00072613
CD68	0.661941	6.00479	15.253	9.40286e-05	0.000726902
TXLNA	0.434341	6.58165	15.2384	9.47548e-05	0.000732056
MAST2	-0.757569	6.07917	15.236	9.48758e-05	0.000732529
LRRC75A-AS1	-0.640912	7.2104	15.2297	9.51944e-05	0.000734528
EPHA10	-0.719357	4.59272	15.228	9.52781e-05	0.000734712
GLDN	2.33579	3.6944	15.2259	9.53864e-05	0.000735086
GPX8	0.991859	2.93605	15.1935	9.70389e-05	0.000747352
POC1B-GALNT4	0.565946	5.96302	15.1632	9.86045e-05	0.000758934
GIMAP6	0.820996	3.99635	15.1589	9.88311e-05	0.000760201
ZNF395	-0.510851	4.96363	15.1564	9.89619e-05	0.000760731
DERA	-0.56743	5.68767	15.1534	9.91179e-05	0.000761454
IKZF1	0.963266	4.73867	15.1516	9.92145e-05	0.00076172
SCARNA10	-0.786098	6.28411	15.1464	9.94861e-05	0.000763327
C3	1.5464	6.60865	15.1373	9.9966e-05	0.000766531
ADCY6	-0.699423	6.3576	15.1361	0.000100032	0.00076656
ALDH5A1	-0.579806	4.33749	15.1237	0.00010069	0.000771122
PNPLA2	-0.747962	4.6067	15.116	0.000101102	0.000773789
AC009084.1	-0.920077	6.0425	15.0848	0.000102789	0.000786211
ACSS2	-0.757893	6.77374	15.0748	0.000103332	0.000789876
CD84	0.896865	4.16053	15.0539	0.000104482	0.000798169
RCCD1	-0.589715	3.58171	15.0496	0.000104722	0.000799507
AP000311.1	-0.51382	4.38609	15.0423	0.000105127	0.000802101
SATB2	-0.939977	7.48387	15.0357	0.000105496	0.000804414
AC022034.1	1.61131	1.63532	15.0281	0.00010592	0.000807146
TMEM72	-1.58138	3.65015	15.0268	0.000105997	0.000807234
WASH2P	-0.59975	3.35915	15.0239	0.000106156	0.000807943
PPP1R12B	0.636297	6.80419	15.0143	0.000106699	0.000811576
PPP1R14C	-0.913521	4.01091	15.0121	0.000106825	0.000812028
SLC16A4	2.03364	1.50516	15.0107	0.000106902	0.000812113
ABCA5	-0.659977	6.36205	14.9935	0.000107882	0.000819052
COX14	-0.632145	3.43691	14.9913	0.000108007	0.000819495
RNU2-3P	-1.78498	5.88275	14.9821	0.000108534	0.000822985
CRLS1	-0.50235	4.94731	14.9713	0.000109158	0.000827202
PPM1H	0.631275	3.54141	14.9633	0.000109622	0.000830211
HLA-E	0.8174	9.64421	14.9443	0.000110733	0.000838104
ACSF3	-0.573042	4.52567	14.9324	0.000111431	0.00084287
RAVER2	-0.735226	6.39656	14.9255	0.000111842	0.000845457
PLPP1	-0.569714	5.57479	14.9188	0.000112241	0.000847951
PLPP3	-0.707801	4.66886	14.9091	0.000112815	0.000851763
HAS3	-1.76296	2.16402	14.8994	0.000113399	0.000855648
THY1	1.28507	3.5001	14.8879	0.000114092	0.000860346
SNORA53	-0.969677	3.90549	14.8782	0.000114678	0.000864237
NPY1R	-1.87364	1.89416	14.8755	0.000114843	0.000864947
AC008750.8	-0.60603	3.95864	14.8604	0.000115767	0.000871373
HCLS1	0.899536	5.02934	14.8586	0.000115878	0.000871679
DIRC2	0.786957	4.83967	14.8303	0.000117628	0.0008843
TBX2	-1.08576	2.71571	14.8282	0.000117764	0.000884778
TMED9	0.497567	6.47194	14.8155	0.000118555	0.00089018
SLC29A1	0.971781	2.64577	14.8102	0.000118888	0.000891681
EXOC5	0.443033	6.30141	14.81	0.0001189	0.000891681
MRPL2	-0.534159	3.7749	14.8032	0.000119332	0.000894371
CAMSAP1	0.582457	4.3646	14.7872	0.000120347	0.000901431
MORF4L1	0.483582	6.49588	14.7768	0.000121013	0.000905867
SATB2-AS1	-1.69956	3.95803	14.7666	0.000121671	0.000910233
THNSL2	-1.09934	3.15037	14.7446	0.000123102	0.00092038
ARL5B	0.569911	5.17503	14.7369	0.000123604	0.000923575
MITF	0.770203	3.11799	14.7264	0.000124293	0.000928155
PPP1R16B	1.00602	4.1766	14.7239	0.000124458	0.000928823
OGFOD1	0.479104	4.95381	14.7035	0.000125814	0.000938374
NRXN1	-1.31045	2.56965	14.698	0.000126181	0.000940536
HDHD5	-0.541659	3.61367	14.6923	0.000126565	0.000942827
RF00019	-1.75294	2.06066	14.6899	0.000126723	0.000943437
SDCBP2	-0.772554	7.28528	14.6845	0.000127084	0.00094555
AARS	0.605727	6.06999	14.6798	0.000127401	0.000947321
PPFIA3	-0.753981	3.22083	14.6787	0.000127477	0.000947321
USO1	0.477484	7.39211	14.6698	0.00012808	0.000951227
MCTP1	0.837633	4.30253	14.6671	0.000128269	0.000952055
RF00024	-0.623358	3.99541	14.6638	0.000128493	0.000953144
ADAMDEC1	-1.18603	8.89058	14.6625	0.000128577	0.000953189
QTRT1	-0.627892	3.44415	14.6587	0.000128836	0.000954538
IDH2	0.63849	7.3271	14.6481	0.000129567	0.000959373
RN7SKP230	-1.21853	4.27281	14.6447	0.000129799	0.000960513
ADAM19	1.06417	4.26385	14.6094	0.000132255	0.000978097
RNF125	-0.708557	4.30335	14.6001	0.000132906	0.000982324
CCDC115	-0.520704	4.41866	14.5989	0.000132995	0.000982384
PTPRG	0.495739	6.05797	14.5942	0.000133328	0.000984253
TERC	-0.620308	3.9995	14.5867	0.000133856	0.000987559
CCSER1	-0.547066	4.4574	14.5718	0.00013492	0.000994812
FASTKD1	-0.480174	5.1353	14.5696	0.000135077	0.000995371
HK1	0.706422	6.27094	14.5676	0.00013522	0.000995826
AGRN	0.705624	5.18058	14.5637	0.000135497	0.000996801
BBX	0.474153	6.13029	14.5635	0.000135514	0.000996801
VPS13C	0.557986	7.83973	14.5577	0.000135929	0.000998796
CDK2AP1	0.549306	5.15724	14.5575	0.000135948	0.000998796
GALNT4	0.556423	6.01057	14.5523	0.000136321	0.00100093
ARSJ	1.13906	3.33345	14.5282	0.000138076	0.00101322
CYFIP2	0.652196	5.06429	14.52	0.000138676	0.00101701
MTSS1	-0.615144	4.98026	14.5184	0.000138801	0.00101732
SEL1L	0.550362	7.49412	14.5134	0.000139166	0.00101939
SLC30A7	0.510082	6.06256	14.5084	0.000139536	0.00102149
NBN	0.456761	6.50995	14.504	0.000139861	0.00102326
PNMA1	0.666389	3.73524	14.502	0.000140014	0.00102377
RASSF7	-0.60529	4.74518	14.4946	0.000140565	0.00102719
SIK1	1.72168	2.46348	14.4863	0.00014118	0.00103046
SSX2IP	0.565309	4.66378	14.487	0.000141127	0.00103046
NCOA3	0.520319	6.42356	14.4667	0.000142657	0.00104062
GCG	1.22465	6.14913	14.459	0.000143245	0.00104429
XYLT2	0.695642	4.26352	14.4505	0.000143891	0.00104837
SLC35F2	-0.501699	5.07359	14.4318	0.000145325	0.00105819
IGKJ3	1.53579	2.02793	14.4281	0.000145614	0.00105967
LTF	2.2722	2.30563	14.4117	0.000146884	0.00106828
USP32	0.421779	5.35559	14.3984	0.00014793	0.00107524
SCARNA6	-0.641102	5.0192	14.3973	0.000148016	0.00107524
SLC9A2	-0.867662	6.79283	14.3937	0.000148296	0.00107664
CD47	0.439872	6.28617	14.3909	0.000148515	0.00107759
CD177P1	-1.70675	3.60561	14.3847	0.000149009	0.00108054
AC007969.1	-0.681956	5.39884	14.3638	0.000150672	0.00109195
ARHGAP42	-0.601232	5.29082	14.3452	0.000152164	0.00110211
TMEM94	-0.546618	5.18682	14.3381	0.000152739	0.00110562
PPIL1	0.681858	3.44826	14.3296	0.000153435	0.00111001
SNORA47	-0.811437	3.76574	14.3251	0.000153803	0.00111202
ACVR1	0.652977	3.40155	14.3208	0.000154153	0.00111352
REPIN1	-0.472428	6.09705	14.3203	0.000154192	0.00111352
ANO10	-0.573566	5.55632	14.3167	0.000154484	0.00111497
PLSCR1	0.52765	6.30745	14.3075	0.000155248	0.00111983
NEU4	-1.09019	2.96972	14.3005	0.00015582	0.00112329
RRM2	0.834808	4.86283	14.2994	0.000155915	0.00112332
CALCRL	1.09717	3.3356	14.2876	0.000156897	0.00112928
CLPTM1L	0.476918	6.59688	14.2872	0.000156926	0.00112928
MDK	1.03793	4.92863	14.2816	0.000157392	0.00113197
SULF1	1.02088	4.76398	14.2793	0.000157584	0.00113203
IQGAP2	-0.594265	7.95232	14.2797	0.000157558	0.00113203
HLA-DRB1	1.54518	7.79934	14.2654	0.000158759	0.0011398
RHOU	-1.01261	5.55646	14.2563	0.000159524	0.00114462
ALPK2	2.11891	2.04914	14.2549	0.000159644	0.00114482
SHROOM2	-0.966289	3.73136	14.2501	0.00016005	0.00114705
CA2	-1.40108	8.84924	14.2278	0.000161956	0.00116004
CAPN15	-0.477159	5.50637	14.2218	0.000162481	0.00116312
SNTB2	0.401214	5.6662	14.2138	0.000163172	0.00116738
ARHGEF40	-0.70765	5.24702	14.2079	0.000163678	0.00116965
RF00561	-1.30177	2.99005	14.2086	0.00016362	0.00116965
ST3GAL2	0.92397	3.52075	14.203	0.000164112	0.00117207
ARSD	-0.8695	5.97301	14.1945	0.000164856	0.00117669
IGHV2-5	1.65435	3.0629	14.1904	0.000165212	0.00117855
RAB5A	0.451667	5.52505	14.1716	0.000166873	0.00118971
MAP7D1	0.603229	5.60336	14.1625	0.000167678	0.00119476
ZNF275	0.670349	3.7241	14.1564	0.00016822	0.00119792
PALM2-AKAP2	0.892027	4.69186	14.148	0.00016898	0.00120264
AKAP2	0.899512	4.67244	14.1442	0.000169316	0.00120363
ALDH1A1	-0.835189	7.04323	14.1451	0.000169235	0.00120363
HPSE	0.659038	3.94173	14.1344	0.000170201	0.00120922
FASTK	-0.522523	4.14601	14.1313	0.000170483	0.00121053
IGSF8	-0.498367	4.33433	14.1164	0.000171839	0.00121945
MTCO3P12	-1.25348	7.44402	14.1018	0.000173181	0.00122827
EDN3	-1.05881	5.61191	14.0801	0.00017519	0.00124179
EHHADH	-0.650452	5.19077	14.073	0.000175846	0.00124573
TENM4	1.79702	1.75044	14.0718	0.000175958	0.00124581
IGHM	1.89221	8.76474	14.0699	0.000176145	0.00124641
IGHV3-15	1.34895	3.24915	14.0606	0.000177016	0.00125185
SULT1A1	-0.99669	5.88696	14.0403	0.00017893	0.00126466
PLXNA3	0.731297	4.2741	14.0363	0.000179311	0.0012659
ERMAP	-0.575318	3.98158	14.0369	0.000179259	0.0012659
SSR3	0.499193	7.24004	14.0342	0.000179513	0.00126659
HEPACAM2	-0.999823	6.69178	14.023	0.000180592	0.00127347
SNORD67	-1.08938	4.42001	14.0212	0.00018076	0.00127393
SERPINB4	4.74067	-0.423428	14.0076	0.000182076	0.00128173
RPL22L1	0.666044	4.09952	14.0077	0.000182067	0.00128173
VPS53	0.479762	5.49172	14.0015	0.000182667	0.00128515
VPS28	-0.515565	4.60673	13.9978	0.000183027	0.00128695
DNAJC1	0.459584	6.10632	13.9855	0.000184223	0.00129404
CCNB1IP1	-0.53353	3.85915	13.9853	0.000184245	0.00129404
SLC41A1	0.96285	3.0521	13.9842	0.000184357	0.00129408
HDAC5	-0.515738	5.0483	13.9721	0.00018554	0.00130164
HLA-DMB	0.959059	4.98405	13.9698	0.000185769	0.0013025
CPA6	-1.7681	2.31343	13.9673	0.000186014	0.00130348
BCAR3	-0.505621	4.70667	13.9601	0.000186729	0.00130774
TTC38	-0.608061	6.0712	13.9502	0.000187714	0.00131389
MFSD2A	1.18322	2.92953	13.9385	0.000188889	0.00132136
C19orf70	-0.584503	3.44622	13.9276	0.00018999	0.00132831
PLP1	-1.4611	2.55887	13.9264	0.000190105	0.00132836
SDC3	0.694123	4.61557	13.9249	0.000190261	0.00132869
ZBTB7B	-0.684878	6.6376	13.9164	0.000191119	0.00133392
ADGRL3	-0.662629	4.48735	13.9147	0.000191301	0.00133444
AP002884.3	-0.708822	3.37983	13.8939	0.000193427	0.0013485
LFNG	-0.618001	4.75286	13.8743	0.000195453	0.00136185
AL136295.5	0.570144	4.19929	13.8669	0.000196223	0.00136567
USP14	0.514206	5.10956	13.8677	0.00019614	0.00136567
METTL17	-0.46227	4.61856	13.8537	0.000197609	0.00137454
FER1L4	1.29378	2.92914	13.8467	0.000198349	0.0013789
ZNF3	-0.391473	5.09167	13.8418	0.00019886	0.00138167
PIEZO1	0.506508	6.00454	13.84	0.000199052	0.00138223
CACNB2	-0.80126	2.89664	13.8361	0.000199469	0.00138433
GTF2E2	0.496319	5.22858	13.8232	0.00020084	0.00139307
ENDOG	-0.646347	3.16841	13.8044	0.000202863	0.0014063
GLCCI1	0.938564	4.26263	13.7941	0.000203975	0.00141242
RNU6-144P	-1.96521	2.41356	13.7947	0.000203914	0.00141242
AFG3L2	-0.607685	7.44854	13.7904	0.000204382	0.00141444
ALDOB	2.70245	4.42467	13.785	0.000204972	0.00141772
CYTIP	0.965654	4.65809	13.7762	0.000205929	0.00142206
MICALL2	-0.528219	4.78031	13.776	0.000205947	0.00142206
PCK2	-0.571939	5.97574	13.778	0.000205731	0.00142206
AC125807.1	-0.967214	4.45705	13.775	0.000206064	0.00142207
SCARNA18	-0.953233	3.72097	13.7712	0.00020648	0.00142414
SEC11C	0.591756	5.88072	13.7537	0.000208411	0.00143665
C2orf88	-1.06574	6.81476	13.7513	0.00020868	0.0014377
SDHD	-0.560389	5.80414	13.7495	0.000208871	0.00143822
ATP5ME	-0.552899	6.77471	13.7425	0.000209651	0.00144277
NBEAL1	-0.59756	7.14179	13.7386	0.000210097	0.00144504
HDAC7	0.79879	3.90337	13.7289	0.000211178	0.00145084
RPS2P55	-0.853319	3.16364	13.7279	0.000211296	0.00145084
RN7SKP9	-1.23054	3.64418	13.7283	0.000211245	0.00145084
KCTD20	0.4485	5.79711	13.7245	0.000211676	0.0014525
RF00004	-1.31422	5.28296	13.7236	0.000211773	0.0014525
SLC25A6	-0.552755	6.56185	13.7088	0.000213456	0.00146322
SLC25A6	-0.552755	6.56185	13.7061	0.000213763	0.00146399
SLC27A4	-0.626957	4.33675	13.7057	0.000213806	0.00146399
TEF	-0.749019	4.41229	13.7034	0.000214061	0.00146492
GLRX5	-0.556264	4.25163	13.6876	0.000215877	0.00147652
TM9SF4	0.453283	6.369	13.6859	0.00021607	0.00147702
RASGRP1	1.01773	3.11503	13.6829	0.000216414	0.00147855
AC016026.1	-0.628158	3.2365	13.6674	0.000218208	0.00148997
DNASE2	0.712628	3.7007	13.6645	0.000218547	0.00149146
TMCC1	0.417724	5.05291	13.6541	0.000219757	0.00149888
TUBB2A	0.861437	4.17718	13.6385	0.000221593	0.00151057
MICU2	-0.440956	5.9099	13.6368	0.000221798	0.00151113
UBLCP1	0.512792	4.593	13.627	0.000222952	0.00151815
CASC19	1.76987	2.51283	13.6217	0.000223585	0.0015211
TXNDC15	0.608837	5.05783	13.6213	0.000223632	0.0015211
IL2RB	1.06495	2.66562	13.6176	0.000224073	0.00152307
PPRC1	0.558718	4.21793	13.6168	0.000224171	0.00152307
FSTL1	0.87887	6.09024	13.6079	0.000225231	0.00152859
BCAP29	0.56556	6.2538	13.608	0.000225225	0.00152859
DYSF	1.1648	3.19947	13.6042	0.000225679	0.00153078
PIK3C2A	0.420523	6.73901	13.6015	0.000226006	0.00153215
ENAH	0.524582	5.92977	13.5973	0.000226512	0.00153351
PQLC1	-0.547702	4.00785	13.5967	0.00022658	0.00153351
SNORA51	-1.18959	4.52822	13.5968	0.00022657	0.00153351
JCAD	1.17293	3.10289	13.5933	0.000226993	0.00153461
CLEC7A	1.04536	2.83009	13.5935	0.000226968	0.00153461
PPAT	0.636792	3.41703	13.5907	0.000227306	0.00153588
MUC4	0.988306	7.89115	13.589	0.000227511	0.00153642
GPRC5C	-0.733423	4.50233	13.585	0.000227994	0.00153884
ABHD5	-0.614664	4.52971	13.5822	0.000228339	0.00154032
PLA2G2D	2.49745	1.19924	13.5769	0.000228983	0.00154239
SPINK5	1.05707	4.67063	13.5785	0.000228786	0.00154239
FAM98C	-0.67868	3.01448	13.5766	0.000229024	0.00154239
AAMDC	-0.860002	2.73351	13.5712	0.000229686	0.00154601
ROMO1	-0.543047	3.97514	13.5638	0.000230595	0.00155128
ANKRD20A5P	1.02531	2.70759	13.5605	0.000230996	0.0015523
UTP11	0.458492	4.84001	13.5605	0.000231	0.0015523
MAGI1	-0.689945	5.88923	13.5588	0.000231206	0.00155284
IGKV1-17	1.3372	3.81641	13.5464	0.000232735	0.00156225
ST8SIA4	0.881545	4.74974	13.5414	0.000233354	0.0015651
C1RL	0.525625	4.97402	13.541	0.000233414	0.0015651
SURF4	0.453133	6.74894	13.5363	0.00023399	0.0015681
PJA1	0.589692	3.78555	13.5351	0.000234143	0.00156827
CSGALNACT1	1.58269	2.2979	13.521	0.000235904	0.0015792
FILIP1L	0.849862	5.55609	13.5102	0.000237276	0.00158752
KRT8P3	-0.759281	6.09657	13.5019	0.000238324	0.00159367
GSAP	0.635351	3.90775	13.4842	0.000240582	0.00160789
AC010733.2	0.758246	2.95146	13.4637	0.000243229	0.00162382
C1orf198	0.522437	4.35997	13.4641	0.000243167	0.00162382
RN7SKP176	-1.20948	6.56843	13.4574	0.000244038	0.00162833
HINFP	-0.642098	3.61555	13.4554	0.000244308	0.00162856
MIR6516	-0.916428	3.08798	13.4551	0.000244337	0.00162856
UQCRC1	-0.593717	7.72315	13.4503	0.000244961	0.00163183
AC080112.1	-0.785708	3.21434	13.4461	0.000245514	0.00163463
CLCN2	-0.93347	5.15221	13.4429	0.000245939	0.00163657
GNA14	0.754369	3.63617	13.4323	0.000247331	0.00164494
HNMT	-0.559637	6.33915	13.4245	0.000248358	0.00165088
CALHM6	1.4402	2.21062	13.4208	0.00024885	0.00165326
TULP3	0.51121	3.9692	13.4041	0.000251076	0.00166715
MAP3K20	0.706875	4.65387	13.4002	0.000251598	0.00166971
SPOCK2	0.974236	4.2112	13.393	0.000252565	0.00167522
GON7	-0.657737	3.85037	13.3902	0.000252947	0.00167594
CD163L1	-0.792615	5.73917	13.3909	0.000252852	0.00167594
VRK2	0.413361	4.60169	13.3886	0.00025316	0.00167645
CD34	0.88011	2.99565	13.3861	0.000253491	0.00167774
LARGE1	-0.597053	4.96189	13.3825	0.000253987	0.00168012
IFIH1	0.474849	5.26229	13.3799	0.000254329	0.00168147
GPX3	-0.70999	3.6811	13.3716	0.000255459	0.00168803
FER	0.419782	5.00101	13.357	0.000257466	0.00170038
MRPS33	-0.480912	5.24003	13.3382	0.000260055	0.00171656
ATP2B4	0.697326	5.71993	13.3176	0.000262932	0.00173462
GSTZ1	-0.564077	4.00793	13.3156	0.000263206	0.00173549
BTBD6	-0.439774	5.13809	13.31	0.000263994	0.00173975
FAF2	0.562531	5.2046	13.3081	0.000264257	0.00174056
NUDT22	-0.517506	3.50728	13.3027	0.00026502	0.00174464
HNF4A	-0.762502	7.47939	13.2983	0.000265646	0.00174783
FYB1	0.873912	6.25263	13.2941	0.000266239	0.00175079
FTH1P10	-0.889009	3.45111	13.2736	0.000269165	0.00176909
CDC42BPG	-0.698529	4.83254	13.2715	0.000269467	0.00177013
THAP4	-0.446878	5.03719	13.2684	0.000269923	0.00177217
GUCY1A1	1.27964	3.9814	13.2558	0.000271742	0.00178237
ARL2	-0.549737	3.20694	13.2556	0.000271767	0.00178237
VNN2	1.80397	2.48555	13.2368	0.000274509	0.0017994
RAB3IP	-0.44142	5.00938	13.2285	0.000275717	0.00180539
GLTP	-0.603005	6.05919	13.2288	0.000275687	0.00180539
LINC00261	1.04503	4.04753	13.226	0.000276097	0.00180691
RILPL2	0.8753	3.04017	13.209	0.000278606	0.00182139
MAGED2	0.487899	5.08836	13.2096	0.000278523	0.00182139
SPART	0.669342	4.07884	13.2066	0.000278967	0.00182278
CA7	-1.56325	5.36474	13.1956	0.000280602	0.00183249
TMEM161B-AS1	-0.759177	3.69699	13.1946	0.000280754	0.00183251
MAP1LC3A	-0.689776	3.07638	13.1915	0.000281219	0.00183457
PDE8A	-0.618189	6.57819	13.1884	0.000281684	0.00183663
MET	0.569314	6.3811	13.1666	0.000284984	0.00185716
AL162258.1	0.685226	3.7398	13.1587	0.00028619	0.00186403
IGHV4-59	1.46995	3.49012	13.1552	0.000286716	0.00186647
BICD1	1.01109	3.0814	13.1472	0.000287945	0.0018728
MS4A12	-1.66822	7.20681	13.1469	0.000287994	0.0018728
DNAJA1	0.533766	7.14393	13.1425	0.000288672	0.00187565
GHR	-1.52604	2.85127	13.1421	0.000288737	0.00187565
SLC39A8	0.717938	6.91304	13.1403	0.000289011	0.00187643
PXMP4	-0.563659	3.992	13.1373	0.000289474	0.00187845
ADGRE5	0.689708	5.95336	13.1297	0.000290647	0.00188407
PSMC2	0.463864	5.71968	13.13	0.000290597	0.00188407
RAB12	0.581862	4.1579	13.127	0.000291073	0.00188584
RHOH	1.16885	2.95891	13.119	0.000292312	0.00189286
DERL1	0.381881	5.58263	13.1126	0.000293311	0.00189833
OSMR	1.13031	3.75284	13.0993	0.000295409	0.0019109
AL121722.1	1.02017	4.07815	13.0954	0.000296026	0.00191388
RUNX3	0.926852	2.88633	13.0941	0.000296223	0.00191415
PMEPA1	0.679309	4.7963	13.0874	0.000297294	0.00192006
SYDE2	-0.640714	3.35169	13.0715	0.000299819	0.00193535
CAMK1D	-0.772808	5.43433	13.0594	0.000301763	0.00194688
RPAP3	0.458086	5.01855	13.0492	0.00030341	0.00195545
MAN1A2	0.436433	7.35415	13.0499	0.000303303	0.00195545
DCTN2	-0.428279	6.18252	13.0408	0.000304773	0.0019632
AGMAT	-0.591072	4.34353	13.0298	0.000306572	0.00197376
CTDSP1	-0.452089	4.98117	13.0283	0.00030682	0.00197432
OVOL1	-0.679558	5.05629	13.0137	0.000309218	0.00198871
SERINC2	-0.736153	5.71604	13.0055	0.000310582	0.00199644
SNORA27	-1.12034	2.58612	12.9944	0.000312419	0.00200719
DPF3	-0.718322	3.50769	12.9884	0.00031343	0.00201263
ARL4C	0.774808	3.7525	12.9834	0.000314263	0.00201693
HSPA13	0.691833	4.96458	12.9798	0.000314863	0.00201973
ACSL3	0.506562	6.45936	12.9709	0.00031637	0.00202833
ADGRL4	1.20716	2.50614	12.9676	0.000316922	0.00202975
CYLD	0.521913	6.03036	12.9685	0.00031678	0.00202975
TMEM39A	0.510422	4.76453	12.9553	0.000319009	0.00204206
AEN	0.792744	3.92324	12.9543	0.000319183	0.00204211
TOR3A	0.51111	4.46627	12.9527	0.000319459	0.00204281
MAMDC2	-1.16553	2.90111	12.9471	0.000320418	0.00204787
PRKAR2B	0.702217	4.39233	12.9387	0.000321859	0.00205601
MTCO2P12	-1.2818	6.33892	12.9365	0.000322245	0.00205741
CAPN12	1.15662	2.88662	12.9326	0.000322911	0.00205873
KITLG	-0.465773	6.05047	12.9323	0.000322955	0.00205873
PLOD2	-0.617774	6.77088	12.9327	0.000322897	0.00205873
AL117348.2	0.678806	4.35694	12.9174	0.000325544	0.00207416
SYNC	-0.659286	3.71564	12.9098	0.000326866	0.00208151
PCDHGC3	0.78367	3.02981	12.9038	0.000327908	0.00208705
ADGRF5	0.986504	3.01545	12.8958	0.000329319	0.00209387
GAS8	0.481752	3.91435	12.8965	0.000329195	0.00209387
TGFBR2	0.597854	6.0974	12.8946	0.00032953	0.00209413
NEK6	0.436753	5.74817	12.8821	0.000331736	0.00210706
WASHC1	-0.714582	3.0061	12.8796	0.000332188	0.00210883
NUP50	0.399559	6.56855	12.8765	0.000332733	0.00211121
SAMHD1	0.616817	6.69808	12.8753	0.000332943	0.00211144
SPCS2	0.637266	4.48515	12.8622	0.000335283	0.00212519
TRIM38	0.476134	5.7006	12.848	0.000337835	0.00213806
MAPRE3	-0.92104	3.36816	12.8481	0.00033782	0.00213806
PDE9A	-1.06364	6.07238	12.8499	0.000337499	0.00213806
WDR13	-0.464055	4.64142	12.8445	0.000338479	0.00214103
COL15A1	0.800733	4.94318	12.8423	0.000338875	0.00214243
EPS8L2	-0.588673	6.91297	12.8306	0.000340995	0.00215472
PTGDS	1.86175	2.20449	12.8236	0.000342283	0.00216175
NOP14	0.610916	5.79179	12.8212	0.000342706	0.00216331
GNA11	-0.716867	7.52384	12.811	0.000344592	0.0021741
DOCK8	0.795425	5.64086	12.8057	0.00034557	0.00217915
PYHIN1	1.32338	2.22496	12.7967	0.000347232	0.0021885
SNRK	0.444337	6.04157	12.7953	0.00034749	0.00218901
CCL18	2.30466	1.81493	12.7927	0.000347981	0.00218925
ANKMY2	-0.455931	5.02995	12.7922	0.000348063	0.00218925
MT-TH	-1.28732	6.10681	12.7924	0.000348032	0.00218925
RF00561	-1.43301	2.14659	12.788	0.000348855	0.00219311
WEE1	-0.519392	4.53617	12.7842	0.000349552	0.00219637
IL4I1	1.07964	2.91686	12.7798	0.000350387	0.00219824
AC007192.1	0.510328	6.25886	12.7809	0.00035017	0.00219824
WASHC4	0.406453	6.48059	12.7803	0.000350293	0.00219824
LRRC8C	0.852841	3.59997	12.7783	0.000350665	0.00219837
MRTFA	0.503015	4.38521	12.7772	0.000350875	0.00219837
PLEKHH1	-0.628502	5.51812	12.7768	0.000350945	0.00219837
CNST	-0.401017	5.7534	12.7749	0.000351293	0.00219943
IGKV4-1	1.26804	5.83794	12.7658	0.000353006	0.00220903
SYNPO2	0.783725	5.71198	12.7578	0.00035452	0.0022165
CAMTA1	-0.485516	4.33046	12.7576	0.00035456	0.0022165
CBLC	-0.706287	4.556	12.7519	0.000355645	0.00222215
SNORA4	-1.12104	5.00801	12.7508	0.000355862	0.00222238
INO80E	-0.476034	4.51108	12.7412	0.000357693	0.00223268
PRKAB1	-0.498189	5.20029	12.7359	0.000358707	0.00223787
RNF138	-0.485105	5.14555	12.72	0.000361756	0.00225574
RF00100	-1.14966	4.28184	12.7146	0.000362808	0.00226115
ATP5MD	-0.539687	5.89037	12.7129	0.000363136	0.00226205
VSIG4	-1.02884	2.91136	12.7108	0.000363559	0.00226354
ME2	-0.472399	6.87823	12.706	0.000364488	0.00226817
SNX13	-0.464766	6.81582	12.7043	0.000364806	0.002269
FP565260.6	-0.531404	3.82531	12.6923	0.000367171	0.00228255
HIST1H2AC	-0.504741	7.05082	12.6902	0.000367573	0.00228348
FH	-0.540156	6.39516	12.6896	0.000367692	0.00228348
FGF7	1.27994	3.61011	12.6846	0.000368681	0.00228555
VAV1	0.793182	4.26956	12.6832	0.000368955	0.00228555
ABHD2	0.554234	7.32063	12.6839	0.000368823	0.00228555
CADPS2	0.475459	5.23399	12.6843	0.000368743	0.00228555
CTSO	0.472479	5.24	12.6841	0.000368784	0.00228555
SNORA40	-0.887376	3.81624	12.6729	0.000370997	0.00229704
THG1L	-0.504541	4.01297	12.6687	0.00037183	0.00230104
C6orf136	-0.760851	3.00744	12.6581	0.000373935	0.00231203
CA12	-0.92909	8.04951	12.6579	0.000373982	0.00231203
SETX	0.490514	7.86179	12.654	0.000374762	0.00231568
PHLDA2	1.06707	2.89822	12.6448	0.000376609	0.00232593
KLHL18	0.491021	3.96582	12.6438	0.000376818	0.00232605
ZSWIM5	-0.69835	3.82247	12.63	0.000379614	0.00234213
ACO1	0.43698	5.54903	12.6158	0.000382503	0.00235877
SCAP	-0.537611	5.19498	12.6113	0.000383422	0.00236325
PAQR4	0.661356	4.08323	12.6092	0.000383853	0.00236472
FICD	1.02562	2.79976	12.5954	0.000386707	0.0023811
SLC25A23	-0.827906	5.99486	12.5803	0.000389835	0.00239917
RORA	0.766286	4.03056	12.5776	0.000390391	0.00240138
STAM	0.471805	4.22111	12.5703	0.000391927	0.00240963
DAP	0.595028	5.91392	12.5672	0.00039257	0.00241237
[truncated: 2,313 more rows]

## Sheet: PSC-IBD vs UC DEGs
Gene name	logFC	logCPM	LR	PValue	FDR
PITX2	7.51561	3.46441	193.424	5.68853e-44	6.9565e-40
CYP2B6	4.2439	3.73288	177.53	1.67794e-40	6.83983e-37
PRAC1	-8.28923	3.10961	178.057	1.28749e-40	6.83983e-37
SLC38A4	5.85115	3.66035	163.635	1.818e-37	5.55807e-34
SLC51A	5.71537	3.21837	114.065	1.26133e-26	3.08495e-23
HMGCS2	3.9399	8.25612	79.9567	3.827e-19	6.68577e-16
SLC20A1	1.93743	6.61127	80.1324	3.50139e-19	6.68577e-16
LCN2	-3.20001	8.43887	74.5739	5.84109e-18	8.92883e-15
ADIRF	1.8892	3.42119	70.7833	3.98692e-17	5.17764e-14
PI3	-4.69795	7.31402	70.6648	4.2339e-17	5.17764e-14
SLPI	-2.44297	4.14106	70.2995	5.09494e-17	5.58208e-14
VNN1	-4.06953	4.9903	70.1567	5.47755e-17	5.58208e-14
CCL13	2.86093	3.00319	68.9153	1.02786e-16	9.66896e-14
PCSK1	-2.81431	3.63496	67.4166	2.19788e-16	1.91985e-13
SLC6A14	-5.23739	5.62845	67.1338	2.5369e-16	2.06825e-13
PDZK1IP1	-2.14602	5.23238	66.8465	2.935e-16	2.24325e-13
STS	-1.9315	5.53401	65.9629	4.59489e-16	3.30535e-13
GXYLT2	1.54604	3.71213	64.812	8.23972e-16	5.59797e-13
WSCD1	2.10978	4.83869	64.1908	1.12937e-15	7.26898e-13
ZNF511-PRAP1	1.53911	4.61813	61.6516	4.09943e-15	2.5066e-12
KDELR3	-1.82655	3.57073	61.0276	5.62805e-15	3.2774e-12
SLC16A1	2.10953	7.6029	60.706	6.62665e-15	3.68351e-12
YBX2	1.78375	3.99595	59.8351	1.03148e-14	5.48433e-12
CXCL3	-3.06218	4.32572	59.3538	1.31726e-14	6.71197e-12
ME3	1.25623	4.08139	56.25	6.3817e-14	3.12167e-11
SGMS1	-1.13014	5.30574	56.1656	6.66181e-14	3.13336e-11
PP7080	2.44098	7.36474	54.6294	1.45539e-13	6.59185e-11
TMEM263	-1.03292	5.17437	54.0793	1.92557e-13	8.40995e-11
UGT1A7	2.56847	2.8003	53.7291	2.30125e-13	9.70413e-11
ADM	-1.86771	5.89168	53.2579	2.92509e-13	1.19237e-10
PTGDR2	2.45467	2.32338	51.9782	5.61199e-13	2.21384e-10
ANKH	1.04454	5.84595	50.2919	1.32496e-12	5.06342e-10
ZG16B	-1.56782	3.78972	50.0278	1.51583e-12	5.61729e-10
HSD17B2	2.2995	6.21868	49.5387	1.94501e-12	6.79588e-10
GLDN	-3.56745	3.37297	49.5651	1.91896e-12	6.79588e-10
UGT1A6	2.13342	2.85979	48.1334	3.98189e-12	1.35263e-09
UGT1A10	2.14481	4.98112	47.9524	4.36688e-12	1.44331e-09
IRS1	-1.34666	4.55765	47.8402	4.62408e-12	1.46463e-09
TNIP3	-4.12404	4.98453	47.8205	4.6709e-12	1.46463e-09
MEP1B	3.38314	3.77426	47.4864	5.53877e-12	1.62498e-09
SEMA5A	1.33365	6.5897	47.5336	5.40682e-12	1.62498e-09
CXCL2	-3.03371	4.19014	47.4715	5.58092e-12	1.62498e-09
UGT1A8	2.40538	3.4465	47.3172	6.03788e-12	1.71715e-09
TSPAN13	-0.999206	5.86343	47.092	6.77306e-12	1.88245e-09
NCKAP5	1.66088	3.27135	46.7198	8.18969e-12	2.22559e-09
SPINK5	-1.99752	4.46363	46.305	1.01206e-11	2.69054e-09
SLC9A3	2.55763	7.84023	46.1331	1.10487e-11	2.87477e-09
HOXB13	-4.89692	4.68294	45.6616	1.40548e-11	3.58074e-09
TRIM29	-3.10396	3.44749	45.3398	1.65649e-11	4.13412e-09
PRAP1	2.79579	4.25052	44.1113	3.10219e-11	7.43856e-09
MOCS1	1.82584	3.65487	44.1164	3.09413e-11	7.43856e-09
UGT1A9	2.41132	2.57821	43.9881	3.30374e-11	7.7695e-09
ARFGAP3	-1.23123	5.96661	43.488	4.26573e-11	9.84257e-09
CXCL1	-3.26609	6.13456	43.2898	4.72027e-11	1.06897e-08
SLC7A11	-1.92733	4.34814	43.1338	5.11223e-11	1.13668e-08
PRXL2A	1.11342	5.96483	42.7037	6.36903e-11	1.39084e-08
PAQR5	1.5821	5.0203	41.9784	9.22873e-11	1.97997e-08
ETNK1	1.43112	7.54544	41.5154	1.16948e-10	2.46578e-08
LPCAT1	-1.58182	5.36393	41.363	1.26428e-10	2.62049e-08
PARP8	-1.28632	5.12428	41.1554	1.40592e-10	2.8655e-08
FFAR4	-1.52695	4.19638	40.5763	1.89086e-10	3.7907e-08
SERPINB5	-3.80528	4.73064	40.3692	2.10232e-10	4.14666e-08
TWSG1	-1.07047	4.39531	40.127	2.37981e-10	4.61947e-08
B4GALNT2	2.91176	6.82801	40.068	2.45272e-10	4.68661e-08
AC087379.1	3.40867	2.70248	39.9517	2.60324e-10	4.8977e-08
PDZD3	1.68569	3.67621	39.8167	2.7895e-10	5.1686e-08
AL360012.1	1.44607	5.81626	39.4263	3.40678e-10	6.03791e-08
RNU11	1.44607	5.81626	39.4279	3.40393e-10	6.03791e-08
KCND3	-1.67294	4.46486	39.469	3.33312e-10	6.03791e-08
ALCAM	-0.79329	5.4137	39.2898	3.6535e-10	6.38266e-08
ACOX1	1.36573	8.12645	39.1596	3.90538e-10	6.72661e-08
CCDC9B	1.43885	3.32621	39.0705	4.08769e-10	6.94283e-08
NFKBIZ	-1.25093	7.00744	38.2648	6.17664e-10	1.03471e-07
UGT1A1	2.21538	2.71862	38.208	6.359e-10	1.05087e-07
FAM3C2	-1.14982	3.64104	38.1139	6.67341e-10	1.0832e-07
CXCL5	-5.95677	3.78401	38.0969	6.73181e-10	1.0832e-07
TRHDE	1.78204	3.31096	38.0075	7.04747e-10	1.1082e-07
NR1I2	1.41991	4.79282	38.0017	7.06839e-10	1.1082e-07
SFXN5	0.914158	3.81537	37.8418	7.6721e-10	1.18762e-07
ADAM9	-0.98374	7.21596	37.621	8.59139e-10	1.3133e-07
FCGRT	1.05101	6.53993	37.5353	8.97748e-10	1.35538e-07
SLC16A14	-1.55426	3.15936	37.3981	9.63173e-10	1.43642e-07
ALDH1A2	-3.9189	2.8429	37.0425	1.15584e-09	1.70298e-07
TFF1	-2.59881	6.66434	36.9399	1.21826e-09	1.77359e-07
FSIP2	1.57913	6.30949	36.8412	1.28151e-09	1.80134e-07
ACADS	1.18369	5.76993	36.8431	1.28031e-09	1.80134e-07
MMP7	-4.81336	3.58583	36.8817	1.25519e-09	1.80134e-07
ARHGEF3	-1.03733	4.59974	36.7845	1.31934e-09	1.83344e-07
LRP12	0.973485	3.58993	36.6358	1.42393e-09	1.95654e-07
ASRGL1	-1.21456	4.02986	36.3592	1.64101e-09	2.22977e-07
GBA3	2.28707	3.6591	36.2387	1.7457e-09	2.34595e-07
MT-ND6	2.02658	6.92916	36.2158	1.76632e-09	2.34787e-07
FREM1	1.99245	2.66151	36.1491	1.82781e-09	2.40348e-07
SOX6	1.42927	2.96395	35.9635	2.01046e-09	2.61552e-07
F13A1	1.66163	5.71346	35.8646	2.11517e-09	2.72278e-07
SEC24D	-1.00583	6.29364	35.4096	2.67167e-09	3.40332e-07
NOS2	-2.52929	7.47224	35.3525	2.75112e-09	3.4684e-07
AVIL	1.27702	3.57626	35.261	2.88356e-09	3.59827e-07
ADAMTSL1	1.57949	3.7163	34.8008	3.65222e-09	4.51142e-07
TMCO3	-0.795955	5.7648	34.7103	3.82597e-09	4.67878e-07
PDP1	-1.20574	5.20134	34.6903	3.86559e-09	4.68042e-07
FAM3C	-1.06796	5.14658	34.5879	4.07439e-09	4.88488e-07
HOXD13	-6.33457	1.55492	34.3365	4.63611e-09	5.50437e-07
SCUBE2	1.87216	2.89216	34.1847	5.01223e-09	5.89371e-07
TNFRSF6B	-2.92473	2.85407	33.9505	5.65325e-09	6.58416e-07
ANK3	1.32793	6.52771	33.7201	6.36397e-09	7.34198e-07
HAS3	2.734	2.90966	33.5969	6.78004e-09	7.74889e-07
CKAP4	-0.82719	6.3161	33.2922	7.92986e-09	8.9791e-07
APOBEC3B	1.90085	2.97179	33.2435	8.13126e-09	9.07022e-07
SLC22A5	1.51102	5.73841	33.2193	8.23285e-09	9.07022e-07
CFB	-1.77693	6.07459	33.2218	8.22219e-09	9.07022e-07
AL645922.1	-1.6407	6.36437	32.8595	9.90647e-09	1.08166e-06
NR1H4	2.98892	3.26758	32.8362	1.00258e-08	1.085e-06
SERPINA1	-1.77464	8.26472	32.5723	1.1484e-08	1.23191e-06
GALNT5	-1.23822	7.03626	32.4071	1.25027e-08	1.32953e-06
DAPK2	0.974595	4.8825	32.2501	1.35549e-08	1.41678e-06
AC108865.1	-5.23026	2.17143	32.2601	1.34852e-08	1.41678e-06
SNPH	-2.00191	2.32094	32.1922	1.39652e-08	1.4473e-06
DNAH7	1.53062	3.41957	32.1363	1.43724e-08	1.47698e-06
ZC3H12A	-1.27638	5.29752	32.0607	1.49427e-08	1.52278e-06
RPP25	0.991384	4.81096	31.7096	1.79038e-08	1.79463e-06
DUOXA2	-3.2731	5.5501	31.7235	1.7776e-08	1.79463e-06
HPGDS	1.72251	3.11221	31.6406	1.85514e-08	1.81051e-06
RNU5B-1	1.64765	8.13592	31.6523	1.84395e-08	1.81051e-06
AP3S2	0.798923	5.31269	31.6298	1.86544e-08	1.81051e-06
ABCA12	-3.9884	3.5386	31.669	1.82822e-08	1.81051e-06
ANPEP	2.62859	8.60372	31.3946	2.10565e-08	2.02756e-06
BCAP29	-0.831895	6.17806	31.3617	2.14169e-08	2.04612e-06
B3GNT7	-2.05572	6.43982	31.3466	2.15839e-08	2.04612e-06
MTCO1P40	1.81031	4.67365	31.1094	2.43892e-08	2.29427e-06
CDH3	-3.20301	3.654	31.029	2.54198e-08	2.37297e-06
ENGASE	0.975589	4.23407	30.811	2.84421e-08	2.63499e-06
REG4	-3.65259	7.94432	30.7591	2.92135e-08	2.6861e-06
AC092902.2	1.48604	3.08351	30.5648	3.22908e-08	2.94689e-06
GJB3	-1.54299	2.69562	30.4877	3.35991e-08	3.04358e-06
ACSF2	1.49003	5.41476	30.446	3.43294e-08	3.08687e-06
RUNDC3B	1.84621	2.58099	30.4316	3.45855e-08	3.0872e-06
COLCA1	1.45447	3.10856	30.3479	3.61102e-08	3.19994e-06
MIGA2	0.860344	4.91076	30.1211	4.05891e-08	3.57096e-06
QSOX1	-0.998983	6.96349	30.084	4.13735e-08	3.61397e-06
SLC6A20	-2.97123	2.90853	29.9295	4.48038e-08	3.88586e-06
TIMP1	-1.82306	5.32695	29.8053	4.77688e-08	4.08507e-06
SAA1	-3.40214	1.98119	29.8171	4.74786e-08	4.08507e-06
WDR78	1.18254	4.58457	29.7323	4.9601e-08	4.21229e-06
S100A11	-1.31967	5.8737	29.6758	5.10692e-08	4.30707e-06
FOXA2	-1.35186	3.67393	29.6549	5.16228e-08	4.32101e-06
ARNTL2	-1.64273	4.49272	29.643	5.19412e-08	4.32101e-06
SERPINB7	-6.26739	3.19226	29.6229	5.2482e-08	4.3365e-06
ARSJ	-1.45142	3.24741	29.4655	5.692e-08	4.67164e-06
DNAJC10	-0.84862	7.34603	29.1999	6.52835e-08	5.32235e-06
SNORA74A	1.29957	4.01408	29.028	7.13385e-08	5.77748e-06
MAPRE3	1.39222	3.7373	28.9961	7.25241e-08	5.83485e-06
COL6A5	2.6425	2.53417	28.9413	7.46047e-08	5.88607e-06
SLC35G1	1.36182	3.75068	28.9482	7.43407e-08	5.88607e-06
ASPHD2	-1.40571	2.76836	28.9482	7.43388e-08	5.88607e-06
HSD3B2	5.00588	3.15481	28.7549	8.21414e-08	6.39959e-06
MT-TP	1.45326	3.5682	28.7545	8.21601e-08	6.39959e-06
NEURL1B	1.15032	5.82247	28.2512	1.06546e-07	8.24654e-06
INSL5	-5.48694	3.63623	28.1582	1.11795e-07	8.59838e-06
FRMD3	-1.16187	5.41192	28.0874	1.1596e-07	8.86297e-06
NEBL	-1.17833	5.12298	28.0286	1.19533e-07	9.0793e-06
GCNT2	1.47075	4.23782	27.9877	1.22088e-07	9.21614e-06
ANKDD1B	1.3344	3.01909	27.9017	1.27637e-07	9.53336e-06
SDR42E1	0.939194	4.00948	27.8985	1.27849e-07	9.53336e-06
LHFPL3-AS2	2.62157	2.2324	27.7477	1.38216e-07	1.02424e-05
NR6A1	1.09799	3.41894	27.7362	1.39033e-07	1.02424e-05
HOXB6	1.11698	4.46346	27.6805	1.43096e-07	1.04786e-05
MCFD2	-0.736293	5.88722	27.541	1.53798e-07	1.11952e-05
SCIN	1.2018	6.46623	27.5036	1.56806e-07	1.13467e-05
OSBPL8	-0.724576	6.74351	27.3541	1.69407e-07	1.21863e-05
MIR3936HG	1.93338	2.3187	27.3069	1.73588e-07	1.24141e-05
CEBPA	0.799905	5.39864	27.2883	1.75269e-07	1.24614e-05
ACSL3	-0.694875	6.41025	27.1544	1.87837e-07	1.32778e-05
SLC3A1	2.12717	4.61337	27.0751	1.95704e-07	1.37544e-05
SLC9A3-AS1	1.22345	3.59867	27.0368	1.99616e-07	1.39492e-05
AL121722.1	-1.58408	3.93113	26.7135	2.35962e-07	1.63909e-05
LINC00261	-1.62149	3.90182	26.7031	2.37239e-07	1.63909e-05
MATN2	0.812886	6.03094	26.5938	2.51051e-07	1.72477e-05
SETD7	-0.65962	6.10234	26.5097	2.62223e-07	1.79146e-05
MPV17L	1.05677	3.27308	26.4419	2.71588e-07	1.84211e-05
BAG3	-0.804987	4.85431	26.4343	2.72649e-07	1.84211e-05
TMEM173	-0.881422	4.26608	26.3973	2.77934e-07	1.8675e-05
MMP3	-4.17096	4.48701	26.3554	2.8402e-07	1.89797e-05
SNORA50C	1.04872	5.02101	26.1317	3.18908e-07	2.10865e-05
RF00407	1.04872	5.02102	26.1311	3.18996e-07	2.10865e-05
CD274	-1.70745	4.29732	25.9898	3.43232e-07	2.25666e-05
CYP2B7P	2.90742	1.91436	25.9614	3.48314e-07	2.27783e-05
CTSE	-1.79738	5.12207	25.9259	3.54783e-07	2.30779e-05
KCNK5	1.09163	4.64898	25.8963	3.60264e-07	2.33104e-05
P2RY1	1.08889	5.3619	25.8541	3.68216e-07	2.36051e-05
SNHG25	1.03997	5.04466	25.8517	3.68679e-07	2.36051e-05
NUCB2	-0.969936	6.86019	25.7903	3.8059e-07	2.42408e-05
VWA1	-1.11917	4.88998	25.5181	4.38242e-07	2.77682e-05
CNTN4	1.58441	3.13692	25.4514	4.53673e-07	2.85978e-05
TP53TG1	1.05885	3.1801	25.3798	4.7083e-07	2.95271e-05
CROT	0.932162	4.55357	25.3525	4.77541e-07	2.97951e-05
PEX11A	1.04205	4.35807	25.3162	4.86601e-07	3.02063e-05
SGK2	1.36472	6.1846	25.233	5.08061e-07	3.13792e-05
MIR194-2HG	1.19936	4.32732	25.1341	5.34789e-07	3.2864e-05
AQP8	4.17168	7.75477	25.1146	5.4022e-07	3.30318e-05
AGFG2	1.02609	4.89964	25.0945	5.4587e-07	3.32112e-05
NSMF	0.805728	4.79805	24.9299	5.94521e-07	3.5992e-05
SLC26A2	2.81025	10.3126	24.7766	6.43751e-07	3.86668e-05
CLIP2	0.9074	6.19111	24.7728	6.45026e-07	3.86668e-05
GNA14	-0.912428	3.6002	24.752	6.52004e-07	3.88944e-05
SYNPO	0.971025	5.60994	24.6855	6.749e-07	4.00648e-05
PER3	1.17222	4.78969	24.5184	7.36023e-07	4.34823e-05
ETFDH	0.804725	6.08933	24.4978	7.43961e-07	4.37399e-05
SNORA21	0.940482	6.12225	24.4825	7.49877e-07	4.38768e-05
TGFA	0.940641	4.93472	24.4623	7.57797e-07	4.41291e-05
SLC28A2	-2.0405	4.13692	24.4321	7.69745e-07	4.46124e-05
CXCL8	-3.49931	3.57742	24.3818	7.9011e-07	4.55767e-05
HMGA2	1.30584	3.19355	24.27	8.37332e-07	4.78492e-05
RTEL1-TNFRSF6B	-1.18543	4.50651	24.2743	8.35472e-07	4.78492e-05
TNIK	0.824447	5.89178	24.2475	8.47166e-07	4.8186e-05
FABP1	2.00323	8.65766	24.188	8.73767e-07	4.9469e-05
RNF157	1.43195	4.30558	24.1691	8.82362e-07	4.96935e-05
SLC9A7	-1.13528	3.89969	24.1439	8.93988e-07	4.96935e-05
SNORD14B	-1.22249	2.86478	24.1565	8.88176e-07	4.96935e-05
SAA2	-3.02868	2.20796	24.1482	8.91991e-07	4.96935e-05
PADI2	2.08209	6.82179	24.1255	9.02555e-07	4.99427e-05
PGM3	-0.645205	5.69811	24.1126	9.08627e-07	5.00523e-05
OTUD7A	1.78975	2.41859	24.0455	9.40854e-07	5.13647e-05
AC231533.2	1.06638	3.13039	24.0486	9.39354e-07	5.13647e-05
SRI	1.06972	7.57191	23.8894	1.0203e-06	5.54544e-05
CPT1A	0.97714	8.10044	23.8469	1.0431e-06	5.64427e-05
AC083843.2	1.18211	3.06524	23.7552	1.09401e-06	5.86781e-05
MCRIP2	0.78122	4.10719	23.7605	1.091e-06	5.86781e-05
PTGS2	-2.21694	3.47117	23.7088	1.12072e-06	5.98482e-05
ECT2	-0.723765	6.03215	23.5624	1.20927e-06	6.42965e-05
AQP9	-3.53672	2.16229	23.5449	1.22034e-06	6.46039e-05
PHGR1	1.42947	8.59725	23.4949	1.25242e-06	6.60167e-05
SLC27A4	0.832801	4.50214	23.4696	1.26906e-06	6.66065e-05
LPCAT3	0.904922	4.83553	23.4426	1.287e-06	6.72595e-05
SLC17A4	1.71361	5.28826	23.3553	1.34671e-06	7.00804e-05
CASP5	-1.29264	5.96109	23.3091	1.37943e-06	7.14791e-05
PLAT	0.854572	5.27085	23.2332	1.43498e-06	7.40438e-05
STT3A	-0.587888	6.64202	23.2251	1.44105e-06	7.40443e-05
PHLPP2	1.43691	6.50379	23.1727	1.48086e-06	7.57716e-05
AC005697.1	-2.17521	2.40815	23.032	1.59326e-06	8.11832e-05
ASS1	-1.22457	8.22282	23.0175	1.60537e-06	8.1461e-05
TMEM165	-0.645023	6.09806	22.9998	1.62021e-06	8.18742e-05
RNU5E-4P	1.36637	5.0816	22.9588	1.65514e-06	8.3295e-05
AP002026.1	1.61976	2.46831	22.95	1.66268e-06	8.33316e-05
CYP4F12	1.10067	4.94991	22.9229	1.68631e-06	8.39846e-05
PDK3	0.626846	4.34591	22.9193	1.68944e-06	8.39846e-05
LYN	-0.902156	6.02209	22.8925	1.71315e-06	8.48185e-05
FMOD	-1.178	4.96461	22.8811	1.72339e-06	8.4981e-05
MPST	0.872696	5.53945	22.8664	1.73662e-06	8.52895e-05
CLDN12	-0.878213	6.13668	22.8309	1.76894e-06	8.61849e-05
SLC5A1	-1.15007	5.40135	22.8331	1.76695e-06	8.61849e-05
TCN1	-4.00852	3.00658	22.7934	1.80381e-06	8.75348e-05
DUOX2	-2.59515	8.73018	22.6617	1.93175e-06	9.33732e-05
GLYCTK	0.881268	3.66991	22.6474	1.94624e-06	9.37031e-05
ATP2C1	-0.605007	6.62575	22.5885	2.00682e-06	9.62407e-05
PITPNC1	-0.930948	4.53288	22.5396	2.05855e-06	9.8336e-05
AC132008.2	0.876183	4.47124	22.5296	2.06928e-06	9.84638e-05
RMDN2	1.02376	4.64259	22.484	2.11904e-06	0.000100441
IL1RN	-2.24396	2.7269	22.4437	2.16395e-06	0.000102174
SH3BP1	0.811928	4.96777	22.3931	2.2217e-06	0.000104497
DAPP1	-1.14981	5.09773	22.3684	2.25047e-06	0.000105445
SLC22A18AS	1.13516	3.19563	22.3531	2.26848e-06	0.00010548
HSBP1L1	0.821733	3.97091	22.3598	2.2606e-06	0.00010548
CD55	-1.91026	7.47463	22.3377	2.28674e-06	0.000105926
PFKFB3	-1.13704	5.24603	22.3254	2.30139e-06	0.000106202
ANKRD9	0.959777	5.58994	22.2241	2.42613e-06	0.000111538
AGR2	-1.19981	9.59647	22.1543	2.51592e-06	0.000115233
GLUL	-0.847984	7.96772	22.0641	2.63701e-06	0.000120328
SRD5A3	-1.19813	4.42469	22.0376	2.67357e-06	0.000120646
MMP12	-1.92985	5.91655	22.0417	2.66788e-06	0.000120646
ST3GAL4	-2.01819	6.15548	22.0503	2.65599e-06	0.000120646
SUOX	0.706699	3.76501	21.9715	2.7673e-06	0.000124022
SPTBN2	-1.03726	3.55113	21.9705	2.76867e-06	0.000124022
ST6GALNAC6	-1.31108	6.18115	21.9321	2.8247e-06	0.00012607
C2CD4A	-2.82993	1.91681	21.9058	2.86366e-06	0.000127344
METTL7B	1.17388	3.88321	21.882	2.89936e-06	0.000128465
BACE2	-1.22977	6.6447	21.8713	2.91566e-06	0.000128721
ATP8A1	0.681465	6.80172	21.8643	2.92623e-06	0.000128723
DISP2	1.92346	3.20788	21.8496	2.94873e-06	0.000129247
LGI4	1.48868	2.55143	21.7028	3.18329e-06	0.00013903
EPB41L1	1.02546	4.91928	21.6923	3.2007e-06	0.000139279
BHLHE40	-0.930244	5.85878	21.6857	3.21177e-06	0.000139279
IL1B	-2.51964	3.92905	21.6333	3.30069e-06	0.000142629
PLS3	-0.936504	5.53514	21.5722	3.40751e-06	0.000146727
OXCT1	-0.809298	5.0516	21.5384	3.46805e-06	0.00014881
CCNJL	1.19613	3.73373	21.5162	3.50853e-06	0.00015002
GOLT1B	-0.720895	4.16261	21.4699	3.59434e-06	0.000153154
GNA15	-1.34566	3.07183	21.3888	3.74957e-06	0.000159214
OASL	1.58493	4.48584	21.3589	3.80853e-06	0.000161158
AP000763.2	1.98134	4.36054	21.3401	3.846e-06	0.000162182
EFNA1	1.12969	5.36686	21.3304	3.86544e-06	0.000162441
TP53INP2	1.0859	5.34567	21.3051	3.91686e-06	0.000164039
TST	0.868127	6.09111	21.268	3.99345e-06	0.000166676
LANCL3	1.57093	2.55005	21.2272	4.07925e-06	0.000169102
PLA2G2A	-2.75038	7.33685	21.2322	4.06876e-06	0.000169102
GCG	-1.72141	6.07451	21.1949	4.14866e-06	0.000171399
NAALADL2	0.860362	5.0166	21.1672	4.2091e-06	0.00017331
ERLEC1	-0.677705	6.5748	21.1354	4.27953e-06	0.000175619
AKR1B10	1.2005	7.057	21.1232	4.30686e-06	0.000176149
PBLD	1.22249	5.89856	21.0852	4.39305e-06	0.000179075
ANO6	-1.00065	5.68983	21.064	4.44201e-06	0.00018047
VLDLR	1.75241	2.89786	21.0474	4.48053e-06	0.000181432
HEBP1	1.20472	3.52951	21.0131	4.56145e-06	0.000183585
PMM1	0.830558	4.22448	21.0059	4.57873e-06	0.000183585
MTHFD2	-0.806284	5.63698	21.0113	4.5658e-06	0.000183585
PDK4	1.14774	6.39693	20.9895	4.61813e-06	0.000184559
SOCS3	-1.87957	4.758	20.9616	4.68574e-06	0.000186651
FRMD1	1.72922	4.25591	20.928	4.76882e-06	0.000189344
AL356488.2	0.805454	5.57679	20.9161	4.79843e-06	0.000189796
SCARNA2	0.805359	5.57651	20.9048	4.82676e-06	0.000189796
ANXA3	-1.18602	5.37193	20.9089	4.81662e-06	0.000189796
CMBL	0.994425	6.51493	20.8247	5.03288e-06	0.000197266
OSBPL1A	0.855927	5.44198	20.7522	5.22723e-06	0.00020423
HIF1A	-1.06889	8.15352	20.7235	5.30598e-06	0.000206646
PDIA5	-0.615633	4.8669	20.7137	5.3334e-06	0.000207055
MYL5	0.855212	3.01058	20.6872	5.40763e-06	0.000209272
BIRC3	-1.18635	7.39512	20.5981	5.66537e-06	0.000218555
TMX4	-0.548901	5.54753	20.5415	5.83518e-06	0.000224398
IDO1	-2.78089	5.59115	20.5191	5.90383e-06	0.000226326
SLC39A8	-0.940068	6.85344	20.4654	6.07182e-06	0.000232038
SNORA74D	1.28689	3.54826	20.4394	6.15505e-06	0.000234486
MYZAP	1.00341	4.76614	20.3809	6.34609e-06	0.000239526
TBC1D8	-0.709899	4.60293	20.3898	6.31644e-06	0.000239526
PMAIP1	-1.19866	3.38729	20.3831	6.33858e-06	0.000239526
TSPAN7	0.99397	4.11593	20.3698	6.38291e-06	0.000240174
PCK1	2.64403	7.67575	20.3564	6.42764e-06	0.000241115
MT-TQ	1.04235	5.05559	20.3277	6.52478e-06	0.000243267
NDRG1	0.986449	8.1939	20.328	6.52398e-06	0.000243267
RNU5E-1	1.46539	6.07696	20.3085	6.59078e-06	0.000243501
TEN1-CDK3	0.91893	2.83556	20.3104	6.58409e-06	0.000243501
OAF	0.892901	5.85175	20.3201	6.55098e-06	0.000243501
CCL20	-1.60994	4.09833	20.2813	6.68496e-06	0.000246236
CATSPERB	-1.11703	3.42743	20.2741	6.71022e-06	0.000246424
CELSR1	-1.23243	3.54077	20.2471	6.80577e-06	0.000249185
C7orf31	1.31136	2.90491	20.1394	7.2e-06	0.000262832
ABCG2	2.31579	6.13591	20.1119	7.30409e-06	0.000265838
GORASP2	-0.492077	5.78887	20.0975	7.35925e-06	0.000266261
TSTA3	-0.877878	5.5597	20.0982	7.35642e-06	0.000266261
SNX30	0.799419	6.24589	20.09	7.38837e-06	0.000266526
ALDH1L1	1.21818	4.5527	20.0585	7.51079e-06	0.000268562
SLC52A3	0.926833	3.71557	20.0606	7.50276e-06	0.000268562
CHKA	0.681321	4.72031	20.053	7.53265e-06	0.000268562
MTCL1	-1.24124	3.40067	20.0695	7.46775e-06	0.000268562
MTND6P3	1.0944	4.68861	20.0221	7.65516e-06	0.000271348
ERVK13-1	0.848906	4.35725	20.0265	7.63768e-06	0.000271348
SLC1A1	1.08173	5.35282	19.9634	7.89372e-06	0.000278191
PPA1	-0.830626	6.49472	19.9642	7.8905e-06	0.000278191
RNU5D-1	1.40482	5.71263	19.9372	8.00279e-06	0.000281224
LINC01559	1.41317	6.67063	19.8746	8.269e-06	0.000289747
AC007780.1	-0.618166	5.51172	19.8541	8.35837e-06	0.000292041
LPIN3	0.861463	4.50167	19.8358	8.43864e-06	0.000293844
CALU	-0.858854	6.63868	19.8314	8.45803e-06	0.000293844
PCSK5	1.25199	6.47418	19.8255	8.48441e-06	0.000293926
TMC5	-0.95267	7.342	19.7953	8.61964e-06	0.000297767
PAM	-0.768689	6.7082	19.683	9.14109e-06	0.000314891
PPARD	0.755244	5.43023	19.6729	9.18943e-06	0.000315667
MMRN1	-1.62437	3.60186	19.6271	9.41261e-06	0.000322428
SDHAP2	0.808622	3.75576	19.6002	9.54608e-06	0.000326087
RNU5A-1	1.25905	7.92647	19.5052	1.00326e-05	0.000341752
LINC01515	1.1791	2.70971	19.4929	1.00973e-05	0.00034205
ABAT	0.961159	4.23406	19.4934	1.00946e-05	0.00034205
BAHD1	0.644182	3.97578	19.3952	1.06275e-05	0.000359015
APOL2	-0.875191	5.62591	19.3738	1.07473e-05	0.000362063
FAM177B	-1.19123	2.9368	19.3171	1.10712e-05	0.000371192
MMP10	-3.80563	2.79246	19.3157	1.1079e-05	0.000371192
ARSB	-0.718011	4.42835	19.2996	1.1173e-05	0.000373317
TC2N	-0.793446	7.49532	19.1819	1.18837e-05	0.00039531
ACPP	-1.05272	4.17193	19.1799	1.18958e-05	0.00039531
GOLGA2P5	0.958623	4.22875	19.0915	1.24597e-05	0.0004116
IFI16	-0.856727	6.57373	19.0951	1.24366e-05	0.0004116
KCTD14	-1.15579	2.68854	19.0873	1.2487e-05	0.0004116
AL133370.1	1.82382	3.37152	18.925	1.35957e-05	0.000445742
ERO1A	-1.04246	7.35731	18.9253	1.35939e-05	0.000445742
PTGDR	1.35542	3.02956	18.9075	1.3721e-05	0.000448647
MOGAT3	0.905643	3.33244	18.8821	1.39051e-05	0.000453456
PHLDA1	-1.24688	4.49753	18.8766	1.39452e-05	0.000453552
TRIM3	0.720944	3.83306	18.8593	1.40726e-05	0.000456482
LMAN1	-0.647214	7.60985	18.8297	1.42925e-05	0.00046239
ANO9	0.663521	5.18122	18.8205	1.43613e-05	0.000463387
PTCH1	0.913408	5.02872	18.8113	1.44313e-05	0.000464423
EPHX2	0.738297	5.75975	18.7823	1.46521e-05	0.000470289
PDE6A	2.68957	2.63639	18.758	1.48396e-05	0.000475063
FGGY	0.696568	3.60762	18.697	1.53224e-05	0.000489236
Z98752.3	1.26622	3.09657	18.6856	1.54146e-05	0.000490136
BMF	0.928658	4.00514	18.6836	1.54307e-05	0.000490136
PLIN2	0.872683	5.19454	18.6605	1.56186e-05	0.000494818
SCUBE1	1.41395	2.7744	18.6387	1.57983e-05	0.000497635
CIPC	0.718322	5.4378	18.6349	1.58296e-05	0.000497635
AL137129.1	-0.829286	3.41037	18.6444	1.57509e-05	0.000497635
DUOX1	-1.96056	3.33911	18.6243	1.59177e-05	0.000499123
PIGZ	1.21254	3.64561	18.6022	1.61036e-05	0.00050366
SLC30A10	2.01914	5.07186	18.5896	1.621e-05	0.000505693
TMEM63C	1.37912	2.82834	18.5567	1.64922e-05	0.000510387
CRYL1	0.839022	5.65203	18.5527	1.65274e-05	0.000510387
FBXL5	-0.562872	6.54219	18.5623	1.6444e-05	0.000510387
ELL2	-0.785513	5.92597	18.5528	1.65264e-05	0.000510387
NADSYN1	0.567747	6.28349	18.5269	1.67523e-05	0.00051603
STRIP2	-1.82124	2.52327	18.5188	1.68233e-05	0.000516915
RPS6KA6	1.13601	3.73011	18.4684	1.72745e-05	0.000528123
ADAM15	-0.650813	5.69774	18.4707	1.7254e-05	0.000528123
SUCO	-0.514855	5.92085	18.4579	1.73698e-05	0.000529714
SLC51B	1.30182	4.70997	18.4334	1.75947e-05	0.000535239
C11orf54	0.637558	5.29646	18.4268	1.76559e-05	0.000535768
PPFIA3	0.817927	3.30169	18.4141	1.77741e-05	0.000538019
GCOM1	0.755634	5.31978	18.408	1.78304e-05	0.000538389
PDGFD	0.95841	3.61295	18.3687	1.82025e-05	0.000548271
PLCE1	1.07058	7.43161	18.3478	1.84028e-05	0.00055024
PCCA	0.734233	5.38897	18.3566	1.83185e-05	0.00055024
SH2B1	0.641114	4.60608	18.3521	1.83613e-05	0.00055024
FGFR2	1.25905	6.23092	18.3306	1.85704e-05	0.000552161
TPRN	0.784039	5.71294	18.3253	1.86219e-05	0.000552161
DNAJC3	-0.636104	7.99972	18.323	1.86441e-05	0.000552161
SCG2	-1.63821	2.77115	18.3227	1.86477e-05	0.000552161
HOXA5	1.37956	2.71234	18.2851	1.90188e-05	0.000561788
EIF5A2	-1.45984	2.28222	18.2783	1.90871e-05	0.000562449
HHIP	1.3875	4.16591	18.243	1.94435e-05	0.000568839
SULT1A1	1.18463	6.0579	18.2471	1.94016e-05	0.000568839
ANXA1	-1.48983	6.63363	18.2437	1.94368e-05	0.000568839
STAB1	0.900826	6.22655	18.2365	1.95105e-05	0.000569438
ARL2BP	-0.580888	4.39261	18.2267	1.96106e-05	0.000570098
DRAM1	-1.05001	4.24507	18.2252	1.96264e-05	0.000570098
LRP8	-1.23928	3.01932	18.1613	2.02962e-05	0.000588157
HOXB3	0.847629	3.84418	18.1244	2.06937e-05	0.000598258
SLC39A5	1.03925	5.1477	18.068	2.13149e-05	0.00061247
SAMD9L	-0.972824	7.14442	18.0673	2.13231e-05	0.00061247
G0S2	-1.71178	3.17293	18.0662	2.13355e-05	0.00061247
FLVCR1	0.687151	4.04095	18.0278	2.17697e-05	0.00062347
TMEM220	1.05095	3.49866	18.0133	2.19364e-05	0.000625417
MGLL	0.858286	7.3188	18.013	2.194e-05	0.000625417
RNF135	0.653679	3.46088	17.9765	2.23653e-05	0.000636058
PLA2R1	0.971482	4.72061	17.9509	2.26674e-05	0.000641667
GLRX	-0.725731	5.47216	17.9546	2.26237e-05	0.000641667
MCUB	-0.942106	3.61863	17.9367	2.28372e-05	0.00064498
P3H2	-1.11571	4.12296	17.9115	2.31422e-05	0.000652086
PPP1R14C	1.00482	4.11826	17.8336	2.41089e-05	0.000677765
ARF4	-0.736714	7.24438	17.7782	2.48216e-05	0.000696201
BMP3	2.27019	4.9171	17.7606	2.50522e-05	0.000698592
EMP1	1.12956	8.03023	17.7597	2.50633e-05	0.000698592
SESTD1	-0.783654	5.18962	17.7586	2.50782e-05	0.000698592
SLCO4A1	-1.23771	2.91085	17.7441	2.52703e-05	0.000702343
DHRS11	1.18511	5.13989	17.7182	2.56167e-05	0.000710355
MTMR11	0.942819	6.24466	17.6973	2.58995e-05	0.000716571
ADGRL3	0.748121	4.57605	17.5984	2.72816e-05	0.000753108
CD36	0.959705	4.19538	17.5926	2.73651e-05	0.000753711
SH2D7	2.10617	2.26782	17.5777	2.75807e-05	0.000757942
ARL14	0.949857	4.88103	17.5718	2.76664e-05	0.000758593
ZCCHC14	0.771019	5.33567	17.5601	2.78362e-05	0.00076028
EXOC6B	0.713801	5.11923	17.559	2.78523e-05	0.00076028
AIFM3	1.09644	4.87565	17.548	2.80152e-05	0.000763025
SNORA40B	0.935161	4.13307	17.5329	2.82386e-05	0.0007674
UGDH	0.90039	7.2497	17.518	2.84599e-05	0.000771699
ST6GALNAC4	-0.852016	3.75831	17.482	2.90048e-05	0.000784735
ARHGEF40	0.83164	5.35485	17.464	2.92807e-05	0.000790449
ARL1	-0.472637	6.06984	17.454	2.94343e-05	0.000792846
DQX1	1.10629	3.37583	17.4346	2.97363e-05	0.000797467
DOC2B	-1.67648	2.93466	17.4355	2.97215e-05	0.000797467
TRIM47	-0.724305	3.60804	17.3969	3.03325e-05	0.000811677
NQO2	-0.896894	3.53973	17.3597	3.09318e-05	0.000825905
RNASE4	-0.78454	5.11617	17.3334	3.13622e-05	0.000835573
AL355987.4	0.771366	3.36259	17.3134	3.1694e-05	0.000842578
MPP7	0.799119	5.94189	17.2438	3.28767e-05	0.000872123
LRRN2	2.53925	2.70756	17.2142	3.33932e-05	0.000883908
USP2	1.39493	4.01706	17.1987	3.36674e-05	0.000887324
OSTC	-0.581324	6.10273	17.2021	3.3606e-05	0.000887324
PGD	-0.578854	6.74293	17.1731	3.41228e-05	0.000897236
FCGR3B	-2.22806	2.99707	17.1694	3.41902e-05	0.000897236
MAST2	0.869239	6.18971	17.1638	3.42917e-05	0.000897973
NOL4L	0.797721	5.7794	17.1289	3.49263e-05	0.000912635
AL163636.2	-0.783735	5.16842	17.0933	3.5587e-05	0.000927919
CD82	-0.937561	4.12087	17.084	3.57629e-05	0.000930519
OLFM1	-1.40978	3.01811	17.0374	3.66501e-05	0.000951578
GDF15	-1.31798	3.09367	17.0101	3.71807e-05	0.000963311
SLC12A8	-0.742732	3.33775	16.9886	3.76056e-05	0.00097226
PGAP3	0.928878	2.94372	16.9581	3.82141e-05	0.000985908
MT-TL1	1.11687	6.33624	16.9187	3.90157e-05	0.00100447
NECAB3	0.716683	3.17739	16.9078	3.924e-05	0.00100812
SLFN5	-0.881654	6.1089	16.8954	3.94976e-05	0.00101261
NBPF1	1.03353	6.13548	16.8914	3.95814e-05	0.00101264
GALNT2	-0.583274	6.19453	16.8746	3.99325e-05	0.00101949
LEFTY1	-0.984433	4.77071	16.8575	4.02943e-05	0.00102658
FABP6	4.25796	1.4121	16.8057	4.14078e-05	0.00105213
SDCBP	-0.589253	6.41433	16.802	4.14891e-05	0.00105213
PDIA6	-0.677558	7.81757	16.799	4.15552e-05	0.00105213
SNORA18	0.886029	5.00519	16.7791	4.19922e-05	0.00105664
MAP3K6	-0.768451	3.64199	16.7791	4.19924e-05	0.00105664
LRG1	-0.840595	4.02569	16.7868	4.18226e-05	0.00105664
AF241726.2	0.775424	3.5132	16.77	4.21951e-05	0.00105956
ASPH	-0.769391	8.37735	16.7214	4.32888e-05	0.00108479
SERPINA3	-2.85249	2.42659	16.6648	4.4602e-05	0.00111541
PLLP	-2.06747	1.87778	16.6241	4.55678e-05	0.00113724
APOBEC3C	-0.848114	3.60156	16.5984	4.61895e-05	0.00115041
BDH1	0.709693	6.0393	16.5866	4.64783e-05	0.00115525
AMOTL2	-0.766735	3.8426	16.5601	4.71314e-05	0.00116911
CRELD2	-0.775887	5.28945	16.5563	4.72276e-05	0.00116912
RAB27A	-0.633921	5.63915	16.5451	4.75058e-05	0.00117363
STK3	-0.593736	4.68428	16.5393	4.76531e-05	0.0011749
SLC25A34	1.43906	2.59075	16.5146	4.82771e-05	0.00118789
LYSMD2	-0.699931	3.66658	16.5075	4.84574e-05	0.00118993
TRIM22	-0.960682	6.39773	16.4922	4.88501e-05	0.00119717
ZNF703	0.917665	3.79623	16.463	4.9608e-05	0.00121331
MORC4	-0.551923	4.77947	16.4484	4.99912e-05	0.00122024
TPK1	-0.839522	3.76407	16.4384	5.02561e-05	0.00122427
AL049839.2	-2.87017	2.44085	16.4136	5.09182e-05	0.00123793
PRR5L	0.743443	5.70534	16.363	5.2295e-05	0.00126888
GLP2R	1.70557	2.27023	16.3432	5.28444e-05	0.00127967
CA8	-0.851969	3.15338	16.3393	5.29553e-05	0.00127982
SLC44A3-AS1	0.74327	3.22746	16.2986	5.41033e-05	0.00130456
SNORD45A	-0.85206	5.06851	16.2955	5.41921e-05	0.00130456
EDIL3	0.896795	5.45229	16.2912	5.43151e-05	0.00130495
NT5DC3	-0.86929	3.61372	16.2726	5.48526e-05	0.00131528
PPP2R3A	0.981865	5.12885	16.2598	5.52245e-05	0.00132029
PTGR1	0.831295	5.16056	16.2579	5.52773e-05	0.00132029
TUSC3	-1.25732	2.6299	16.2537	5.54018e-05	0.00132068
BSG	0.887579	8.65925	16.2453	5.56485e-05	0.00132398
CXCR2	-2.668	1.49668	16.2366	5.5905e-05	0.0013275
MAP3K8	-0.819998	4.17204	16.1982	5.7049e-05	0.00135204
SLC37A2	2.07456	4.28242	16.1761	5.77166e-05	0.00136522
AUH	0.699199	4.43043	16.1486	5.8562e-05	0.00138254
C15orf38-AP3S2	0.563371	4.70935	16.1283	5.91917e-05	0.00139308
DNAJA1	-0.659399	7.12786	16.1269	5.92365e-05	0.00139308
TMEM161B-AS1	0.908577	3.82944	16.1024	6.00083e-05	0.00140853
RIPK2	-0.86113	3.43803	16.0936	6.02874e-05	0.00141236
PECR	0.621038	3.90497	16.0871	6.0496e-05	0.00141454
MUC5B	-1.34249	7.49096	16.0565	6.14801e-05	0.00143481
OTC	1.60094	2.54615	16.0512	6.16509e-05	0.00143606
DDC	0.82805	5.4671	16.017	6.27769e-05	0.0014595
INPP5J	1.17646	2.94035	15.9976	6.3422e-05	0.0014717
MME	-1.67822	2.83795	15.9795	6.40309e-05	0.00148302
LINC02086	0.846776	3.78985	15.9655	6.45089e-05	0.00149126
ECHDC2	0.658969	4.55173	15.9558	6.48388e-05	0.00149325
SULT1C2	-1.92162	2.7001	15.9562	6.48236e-05	0.00149325
KYNU	-1.58833	3.50271	15.8918	6.70685e-05	0.00154169
PELI2	0.694771	4.56645	15.8813	6.74434e-05	0.00154451
SLC28A3	-1.51482	2.32733	15.8823	6.74048e-05	0.00154451
PLPP3	0.678951	4.68374	15.8763	6.76201e-05	0.00154566
SLC16A5	0.766947	3.13708	15.8472	6.8669e-05	0.0015667
ALOX15	1.61503	2.30567	15.8289	6.93363e-05	0.00157356
FGFR3	1.04783	4.6225	15.8291	6.93295e-05	0.00157356
MEST	0.593825	4.49242	15.8283	6.93558e-05	0.00157356
RAB40C	0.620688	4.09265	15.8205	6.9643e-05	0.00157497
IL33	-1.13941	3.74922	15.8197	6.96751e-05	0.00157497
CCL28	-0.744978	6.86563	15.7673	7.16283e-05	0.00161613
EOGT	-0.593787	4.17379	15.7598	7.19133e-05	0.00161957
ALDH18A1	0.69327	6.75034	15.7082	7.39036e-05	0.00166134
PIM3	-0.77347	4.71759	15.7016	7.4161e-05	0.00166406
TMEM141	0.651849	5.15893	15.6964	7.43646e-05	0.00166558
PAPSS1	-0.700326	5.16996	15.6869	7.47415e-05	0.00167096
FUT8	-0.70188	6.31213	15.6807	7.49863e-05	0.00167337
PDE4B	-1.16999	4.79534	15.6719	7.53348e-05	0.00167809
RAPGEFL1	0.817093	5.21549	15.6681	7.54869e-05	0.00167842
CACNA1D	1.00961	4.08469	15.6603	7.57982e-05	0.00168228
EPB41L5	0.580913	5.27204	15.6551	7.60092e-05	0.00168391
RASGEF1B	-0.578275	5.25354	15.6236	7.72849e-05	0.00170907
LIAS	0.612601	3.50551	15.5925	7.85645e-05	0.00173423
ABCB11	1.65947	1.97989	15.5823	7.89903e-05	0.00174049
SNORA74B	1.0554	3.80412	15.5628	7.98105e-05	0.0017554
SULT1A2	1.28194	5.03444	15.5501	8.03479e-05	0.00176405
MIER3	0.967821	7.25364	15.5309	8.11686e-05	0.00177569
IKBIP	-0.977208	3.97626	15.5336	8.10513e-05	0.00177569
SDHAP1	0.784691	4.90762	15.4996	8.25218e-05	0.00180207
MIR4449	1.06771	3.0288	15.4908	8.29087e-05	0.00180729
IFIT2	-0.879613	4.2288	15.4871	8.30707e-05	0.0018076
SYNGR2	-0.556832	6.38256	15.4806	8.3355e-05	0.00181057
CEACAM6	-1.33387	9.84792	15.441	8.51232e-05	0.00184569
MT-TN	1.01201	4.74964	15.4138	8.63535e-05	0.00186906
SEC22B	-0.46214	5.33751	15.381	8.78695e-05	0.00189851
ACAD10	0.611465	4.64009	15.3761	8.80978e-05	0.00190008
UNC13D	-0.95732	4.8386	15.3415	8.97232e-05	0.00193173
LAMC2	-1.11978	7.15952	15.3205	9.07251e-05	0.00194645
TNFRSF11B	-1.36983	3.13247	15.3209	9.07052e-05	0.00194645
RILP	0.63103	4.48276	15.301	9.16659e-05	0.00195992
AC068768.1	-0.70459	3.25382	15.3009	9.16733e-05	0.00195992
ENTPD5	1.00361	7.53526	15.284	9.24957e-05	0.00197405
SPHK2	0.78761	3.0236	15.2337	9.49926e-05	0.00202192
NAMPT	-0.953221	7.52427	15.2322	9.50696e-05	0.00202192
AGPAT4	-0.963644	2.89963	15.2122	9.6079e-05	0.00203984
CENPW	-0.982025	3.51807	15.1949	9.69647e-05	0.00205508
ADGRA3	0.726752	6.19772	15.1709	9.82055e-05	0.00207778
CYCSP55	0.856066	4.87918	15.1363	0.000100024	0.00210532
CBLC	0.747613	4.62521	15.1371	9.99775e-05	0.00210532
S100A9	-2.07767	4.45963	15.1385	9.99027e-05	0.00210532
KCNE3	-0.904584	5.44616	15.1043	0.000101732	0.00213759
FAM234A	0.559535	4.50491	15.0955	0.000102204	0.00214383
C9orf3	0.632432	4.93723	15.0834	0.000102863	0.00215396
PBX1	0.624774	5.75605	15.0453	0.000104964	0.00219419
CDC27	-0.431976	5.61591	15.0036	0.000107308	0.00223512
CGNL1	-0.847456	3.22462	15.0058	0.000107181	0.00223512
UBD	-1.91603	5.16979	15.0007	0.00010747	0.00223512
ZNF608	0.698065	4.9534	14.9875	0.000108224	0.00224691
AL117348.2	-0.715382	4.35743	14.9844	0.000108404	0.00224691
DNAH1	0.757752	4.7147	14.962	0.000109701	0.00226675
TNFRSF9	-1.73397	1.90919	14.9614	0.000109732	0.00226675
APMAP	0.580755	5.66451	14.9511	0.000110335	0.00227536
TVP23B	-0.516637	5.44032	14.9287	0.000111651	0.00229476
ME1	-1.10835	4.81853	14.9295	0.000111603	0.00229476
SCARNA11	1.08575	4.41399	14.9214	0.000112085	0.00229981
ADH1C	1.39659	7.01686	14.8804	0.000114547	0.00234639
ACBD3	-0.54216	6.3743	14.8704	0.000115157	0.00235494
UBE2L6	-0.921802	5.10919	14.8589	0.000115862	0.0023654
ARMCX3	-0.520012	5.18662	14.8468	0.000116605	0.0023766
PPP4R1	-0.563091	6.37505	14.839	0.000117091	0.00237887
ATP13A2	-0.664024	4.50861	14.8387	0.000117105	0.00237887
YIPF5	-0.548456	5.93796	14.8266	0.000117862	0.00239027
RCN1	-0.70321	6.70199	14.816	0.000118527	0.00239979
AGPAT2	0.73651	5.66005	14.8094	0.000118939	0.00240017
SPPL2B	0.528714	4.47348	14.8112	0.000118827	0.00240017
AP004608.1	1.5655	3.30112	14.7831	0.000120613	0.00241943
PGM2L1	-0.664064	5.12123	14.782	0.000120685	0.00241943
TTC39A	-0.778205	5.76054	14.7859	0.000120435	0.00241943
NCALD	-0.849118	3.08911	14.7889	0.000120243	0.00241943
ZSCAN31	0.827791	3.01532	14.771	0.000121388	0.00242822
BPNT1	0.606845	5.32266	14.7659	0.000121719	0.00242822
RGS2	-1.07007	4.71695	14.7676	0.000121604	0.00242822
CHP2	1.76059	7.36052	14.7456	0.000123033	0.00245043
AXDND1	1.23335	3.79112	14.7393	0.000123445	0.00245464
VIPR1	0.957461	5.49422	14.6993	0.000126093	0.00250323
PTPN13	-0.954352	4.76514	14.6674	0.000128242	0.00254177
SPIRE2	0.712023	5.2876	14.6432	0.000129905	0.00257057
RHOB	-0.80024	5.25276	14.6092	0.000132271	0.00261314
CLIP1	-0.454702	6.86916	14.5915	0.000133518	0.00263354
AC004656.1	0.68229	4.57223	14.5712	0.00013496	0.00265769
BTBD3	0.746116	5.58933	14.5667	0.000135284	0.00265979
ELMSAN1	0.647775	6.42414	14.5275	0.000138131	0.00270706
ACVR2A	0.614932	4.70029	14.5299	0.000137955	0.00270706
CNN2	-0.617699	5.81872	14.5191	0.000138747	0.00271478
BDH2	0.62454	4.13891	14.4765	0.000141919	0.00277241
EEPD1	0.677394	3.23	14.4619	0.000143022	0.00278949
XDH	-1.04055	7.45731	14.4573	0.000143369	0.00279182
ACSF3	0.576271	4.56098	14.4472	0.000144141	0.00280035
ABCC5	0.5212	4.60577	14.4456	0.000144265	0.00280035
AL358075.4	-0.950279	2.64014	14.4179	0.000146401	0.00283731
GLB1L2	0.887879	3.95065	14.4098	0.000147032	0.00284503
PMFBP1	1.0516	2.74084	14.3958	0.000148132	0.00286178
GSTM3	0.880387	3.27778	14.3715	0.00015006	0.00289199
KIFC2	0.672798	3.55917	14.3701	0.000150169	0.00289199
PDK2	0.851324	4.03225	14.3652	0.000150562	0.002895
EMB	-0.976209	5.01877	14.3565	0.00015126	0.00290387
ENC1	-0.631451	5.35626	14.3516	0.00015165	0.00290679
PDIA4	-0.665542	8.34865	14.3364	0.000152882	0.00291667
SYTL5	-0.952888	4.62944	14.3388	0.000152688	0.00291667
KRT17	-3.58845	1.56752	14.3386	0.000152698	0.00291667
MT-TT	1.22184	4.13919	14.3273	0.000153621	0.00292506
SLC25A33	0.771695	3.18917	14.3251	0.0001538	0.00292506
SERPINB4	-4.32866	-0.558392	14.306	0.000155369	0.00295033
LRP4	1.07714	5.34877	14.3029	0.000155623	0.00295056
AL583836.1	1.242	3.16955	14.2845	0.000157151	0.00297492
ABHD5	0.619063	4.57168	14.2789	0.000157624	0.00297926
NPY1R	1.96846	1.9889	14.2354	0.000161308	0.00303016
ABCA8	1.44206	4.25387	14.2393	0.00016097	0.00303016
RETSAT	0.733894	7.36847	14.2367	0.000161199	0.00303016
AC004754.1	0.595989	3.48037	14.2416	0.000160777	0.00303016
SLC15A1	-1.73753	2.87257	14.2234	0.00016234	0.00304487
PIK3R3	-0.751811	3.9721	14.2191	0.00016271	0.00304713
CCDC115	0.543785	4.46846	14.1912	0.000165138	0.00308789
LIPG	-0.796548	5.08564	14.184	0.000165777	0.0030951
STARD4	-0.721086	4.97293	14.148	0.000168979	0.00315006
AIFM2	0.570264	4.41	14.1362	0.000170041	0.00316504
KLF8	1.17453	2.66539	14.1222	0.000171306	0.00317891
DNAJC12	-1.00891	3.35983	14.1239	0.000171153	0.00317891
HPSE	-0.692724	3.95504	14.1073	0.000172669	0.00319935
COPB2	-0.556061	7.98357	14.0716	0.000175985	0.00325585
RETREG2	0.507085	5.74624	14.0218	0.0001807	0.003333
TNFRSF10A	-0.58173	4.02262	14.0232	0.000180573	0.003333
PLEKHH2	0.764546	4.35828	14.0093	0.00018191	0.00334523
SELENOF	-0.434923	6.05224	14.0101	0.000181835	0.00334523
ADRA2A	0.927279	4.00924	13.9992	0.000182884	0.00335809
MT-TE	1.02602	7.55187	13.9933	0.000183465	0.00336371
IGSF9	1.30861	3.89185	13.9868	0.000184098	0.00336765
SNORA25	0.874586	4.6483	13.9855	0.000184231	0.00336765
CATSPER2	1.09202	2.53452	13.9802	0.000184748	0.00337207
LINC00668	1.4972	4.89849	13.9757	0.00018519	0.0033751
TNFRSF10C	-1.77401	2.2396	13.9664	0.000186103	0.00338669
SELE	-2.98183	1.77151	13.9626	0.000186482	0.00338854
TRPM4	0.746664	6.23657	13.9499	0.000187744	0.0034064
SCARNA16	1.00177	3.84135	13.9321	0.000189533	0.00343377
PARM1	-0.742339	8.62178	13.9271	0.000190035	0.00343779
SNHG20	0.900463	4.01335	13.9082	0.000191956	0.0034674
KANSL1L	-0.612586	4.03667	13.9014	0.00019266	0.00347498
ACOT11	0.726603	5.95289	13.8812	0.000194742	0.00350467
SQLE	-0.779793	4.81539	13.8798	0.000194879	0.00350467
PLCD3	0.769884	6.31635	13.8721	0.000195684	0.00350883
GALNT3	-0.598693	6.96551	13.8746	0.000195419	0.00350883
CASP1	-0.94079	6.92674	13.8536	0.000197622	0.00353839
ANXA5	-0.764633	6.77594	13.8289	0.000200235	0.00357994
RAB3D	-0.56288	4.50359	13.8201	0.000201168	0.00359137
CLDN23	1.01873	5.75036	13.8128	0.000201955	0.00360016
COL4A5	0.971429	3.62654	13.8052	0.00020277	0.00360942
PKDCC	0.899656	4.4979	13.7945	0.00020393	0.00361954
ELOVL7	-0.703748	4.44264	13.7952	0.000203853	0.00361954
NEDD4	-0.907891	4.62331	13.7419	0.000209728	0.00371704
ALDH3A1	1.01395	2.67228	13.7361	0.000210375	0.00371802
JAK2	-0.584477	6.14155	13.7359	0.000210391	0.00371802
KBTBD11	0.693425	5.63035	13.6964	0.000214864	0.0037916
FADS1	-1.19357	3.69597	13.6339	0.000222136	0.00391427
STON2	0.526115	4.24208	13.6284	0.000222795	0.0039146
ZNF44	0.468114	4.70138	13.6296	0.000222647	0.0039146
DPF3	0.7815	3.59313	13.623	0.000223432	0.00392015
SELENBP1	1.31762	7.97844	13.6091	0.000225096	0.0039437
GRAMD2B	0.611556	5.48688	13.6027	0.000225858	0.00395138
CHI3L1	-2.40325	4.16092	13.5727	0.000229505	0.00400945
FAM3B	2.39602	2.66616	13.5373	0.00023387	0.00407989
WARS	-1.08125	7.5419	13.4939	0.000239341	0.00416937
PRKAR2B	-0.744319	4.39767	13.4844	0.00024056	0.00418465
RNU2-3P	1.37236	5.57152	13.4746	0.00024182	0.00420059
FMO4	0.868236	2.8796	13.4657	0.00024297	0.00420861
GPX2	-0.788004	7.17933	13.4657	0.000242965	0.00420861
PRDX4	-0.797179	5.17934	13.4592	0.000243813	0.00421725
BTG2	-0.755463	6.01276	13.4563	0.000244178	0.0042176
MAP9	-0.880497	3.15183	13.4507	0.00024492	0.00422443
KPNA2	-0.591482	5.98166	13.4408	0.000246206	0.00423467
AREG	-1.13498	4.48637	13.4409	0.000246196	0.00423467
LDHD	1.02248	4.50186	13.4284	0.00024784	0.00425679
TMEM120A	0.653038	4.07464	13.403	0.000251216	0.00430872
INHBA	-2.14505	2.37454	13.3771	0.000254713	0.00436259
SLC30A7	-0.505756	6.09615	13.3618	0.0002568	0.00439217
SOD2	-0.695712	8.10111	13.3564	0.00025754	0.00439867
SLC19A3	1.43828	2.19238	13.337	0.000260215	0.00443817
RF00561	1.10211	2.91104	13.3052	0.000264672	0.00450163
RPN2	-0.632494	7.79412	13.3058	0.000264589	0.00450163
MYO1D	0.835818	9.23311	13.2972	0.000265807	0.0045084
FMN1	0.748299	6.6747	13.298	0.000265688	0.0045084
CFD	0.914801	3.78249	13.294	0.00026626	0.00450983
UGT2A3	1.89204	5.68442	13.2761	0.000268808	0.00453152
CDC14A	0.718452	4.78452	13.2746	0.000269023	0.00453152
IP6K2	0.47618	6.03903	13.2747	0.000269013	0.00453152
DPY19L1	-0.590757	5.38126	13.2801	0.000268236	0.00453152
FAS	-0.524193	5.72715	13.2437	0.000273498	0.00460055
SERPINB3	-4.22669	0.784326	13.2288	0.000275682	0.00463093
MPP6	-0.953421	2.71668	13.2242	0.000276361	0.00463597
DTX4	0.675944	6.28323	13.2202	0.00027695	0.00463948
MUC20-OT1	0.695068	5.92566	13.2074	0.00027884	0.00466475
HSPB1	0.680394	5.52948	13.193	0.000281002	0.00468893
HOXA10	0.56203	3.89875	13.1893	0.000281548	0.00468893
KCTD12	-0.693756	6.06217	13.185	0.000282202	0.00468893
AQP1	-0.801787	5.33507	13.1855	0.000282131	0.00468893
GABRP	-1.88675	2.10156	13.1877	0.000281799	0.00468893
CDX2	0.886234	6.86142	13.165	0.000285229	0.0047328
MVB12B	0.582196	4.26161	13.1604	0.00028593	0.00473799
MTND5P11	2.27249	1.66216	13.1571	0.000286436	0.00473995
PPARA	0.646487	5.88166	13.1462	0.000288102	0.0047559
DIRC2	-0.770811	4.89062	13.1457	0.000288177	0.0047559
ESPN	0.936809	4.5913	13.1421	0.000288728	0.00475856
DNAAF4-CCPG1	-0.494566	6.37388	13.137	0.000289521	0.00476521
CNKSR3	0.850543	4.67043	13.1216	0.000291916	0.00479817
ARCN1	-0.453025	7.55646	13.1106	0.000293637	0.00481999
CNTN3	1.44009	3.0684	13.1004	0.000295233	0.00483884
UNC5B	0.815745	4.71241	13.0957	0.000295973	0.00483884
HADHB	0.482367	6.67981	13.0964	0.000295856	0.00483884
SNORA40	0.84808	3.83404	13.0846	0.000297734	0.00484818
OCRL	0.479699	5.44563	13.0866	0.000297414	0.00484818
NBN	-0.483529	6.53103	13.0858	0.000297543	0.00484818
PPIL1	-0.638208	3.47732	13.0801	0.00029845	0.00485339
PDIA3	-0.689432	8.75196	13.062	0.000301351	0.00489406
MIR6516	0.793491	3.03527	13.0302	0.000306515	0.00496473
CAT	0.54634	7.27246	13.0306	0.000306439	0.00496473
XBP1	-0.891251	8.62695	13.0076	0.000310233	0.0050183
PLEKHG6	0.791185	5.65323	13.0008	0.000311363	0.00502993
PTPRB	0.545135	5.61896	12.9735	0.000315936	0.00509707
CDC123	-0.464958	5.08298	12.9703	0.000316474	0.00509903
MT-TC	1.05746	3.44627	12.9646	0.000317442	0.00510224
TRABD2A	0.649374	6.05184	12.9642	0.000317508	0.00510224
STAP2	0.77124	6.64885	12.9501	0.000319899	0.00513391
LPIN1	-0.643305	5.38533	12.9415	0.000321371	0.00515077
NTPCR	0.495482	5.07557	12.9349	0.00032251	0.00516227
IQGAP2	0.642373	8.01275	12.9296	0.000323423	0.00517012
ENAH	-0.55065	5.95602	12.9233	0.000324515	0.0051808
CXCL11	-2.43738	2.65749	12.9026	0.000328129	0.00523166
SCEL	-1.82864	2.37295	12.8973	0.000329063	0.00523972
MT-TK	1.1282	4.56646	12.8939	0.00032965	0.00524225
OTOP2	2.17622	3.72453	12.8889	0.000330535	0.0052495
SURF4	-0.45857	6.77815	12.8722	0.000333505	0.0052898
PPARG	0.887492	6.21038	12.84	0.000339282	0.00537446
HAT1	-0.424319	5.1447	12.8361	0.000339992	0.00537874
CTNNAL1	-0.705427	4.89335	12.8164	0.000343595	0.00542871
STEAP3	0.638726	5.02604	12.7755	0.00035118	0.00554139
PLAGL1	0.761961	4.11502	12.7546	0.000355137	0.00558941
SBNO2	-0.67838	5.79102	12.7551	0.000355032	0.00558941
CXCL6	-2.08632	1.86581	12.7429	0.000357362	0.00561719
PITPNM2	0.675093	3.68713	12.7329	0.000359272	0.00563997
ADGRL1	0.611829	3.82603	12.7191	0.000361947	0.00567468
ADORA2B	0.793425	3.93895	12.6945	0.000366729	0.00574229
PRKG2	1.92602	2.83358	12.6877	0.000368074	0.00575599
RNF145	-0.514818	6.13354	12.6826	0.000369069	0.00576416
HINFP	0.623616	3.63794	12.6628	0.000373011	0.00581831
SLIT2	1.07034	3.02554	12.6571	0.000374134	0.00582839
RN7SL473P	1.42595	3.79854	12.6497	0.000375626	0.00584419
MTCO2P2	1.64487	2.44125	12.6326	0.000379082	0.00589046
DDAH2	0.630645	4.92775	12.6211	0.000381416	0.0059117
ZNF768	0.622527	4.39892	12.6221	0.000381205	0.0059117
CCPG1	-0.468368	6.65434	12.6084	0.000384013	0.00594442
SAR1A	-0.421952	6.00517	12.5471	0.000396816	0.00613484
SORBS3	0.931318	3.88903	12.5351	0.000399369	0.00616652
RAP2A	-0.4404	5.85296	12.5159	0.000403511	0.00622262
PFKL	0.490301	7.15049	12.4726	0.000412964	0.00636037
SYTL1	-0.790293	3.95314	12.4503	0.000417932	0.00642879
CC2D1A	0.707222	5.13874	12.4459	0.000418905	0.00643567
STOX2	0.900057	2.91531	12.4366	0.000421005	0.00643654
UBBP4	0.739075	4.58164	12.4368	0.000420962	0.00643654
FURIN	-0.43993	5.79781	12.4363	0.000421067	0.00643654
FADS2	-1.35787	3.45829	12.4432	0.00041951	0.00643654
DCPS	-0.655698	3.14925	12.415	0.000425907	0.00649428
MMP1	-2.02217	4.0319	12.416	0.000425664	0.00649428
PPP1R12B	-0.568277	6.85873	12.4108	0.000426849	0.00650055
MT1F	1.65997	2.39105	12.4028	0.000428687	0.00652041
NAAA	0.702876	5.61862	12.4001	0.000429318	0.0065219
SNHG11	0.862139	2.93868	12.3923	0.000431109	0.00654099
NAMPTP1	-0.889128	4.62379	12.37	0.000436287	0.00661134
RDH11	-0.627918	5.79476	12.3479	0.000441483	0.0066818
PIGK	-0.429789	5.00575	12.3235	0.000447289	0.00676131
CNNM2	0.848618	5.01014	12.3151	0.000449305	0.00678296
IGHV3-64D	-2.75126	1.5037	12.3129	0.000449831	0.00678296
CLDN2	-2.83176	2.06912	12.3081	0.000450997	0.00679218
NGEF	0.708959	4.687	12.3025	0.000452359	0.0068043
ABHD4	0.55288	3.40483	12.2937	0.000454487	0.00682791
ZBTB18	-0.472773	4.8069	12.2631	0.000462015	0.00693249
MSI2	-0.502198	6.06348	12.2556	0.000463868	0.00694326
TMED9	-0.508537	6.50397	12.2574	0.000463407	0.00694326
PUS3	-0.504868	3.63691	12.2108	0.000475126	0.00710307
SLC36A1	0.894416	4.82204	12.2028	0.000477177	0.00712503
DEPDC7	1.01476	2.97912	12.1563	0.000489219	0.00729593
HOXA3	1.25733	2.76138	12.1491	0.000491125	0.00731543
PLEKHH1	0.6699	5.5721	12.143	0.000492716	0.0073302
CSF3R	-1.69517	3.07715	12.138	0.000494056	0.0073412
SPINK1	-1.16001	6.491	12.1318	0.000495694	0.00735661
SMAD3	0.453768	5.68814	12.1272	0.000496922	0.0073659
FTH1P20	0.962363	3.79398	12.1215	0.000498428	0.00737927
TULP3	-0.574253	3.985	12.1105	0.000501397	0.00741425
SLC2A3P1	0.533682	5.03698	12.1043	0.00050306	0.00742986
GULP1	0.878426	3.80879	12.0827	0.000508912	0.00750721
CAMK1D	0.783346	5.49578	12.0709	0.000512153	0.00753492
AL161787.1	0.777309	4.14678	12.0719	0.000511887	0.00753492
SNORA12	0.704849	5.88983	12.0691	0.000512638	0.00753492
ABCC3	0.775211	6.90592	12.0497	0.000518011	0.00760475
TBX2	0.961359	2.66951	12.0413	0.000520354	0.00762999
GJB1	0.760935	4.21917	12.0304	0.000523408	0.00765641
ENTPD7	-0.59949	4.79322	12.0319	0.000522977	0.00765641
ULK3	0.522647	4.6518	12.0265	0.000524501	0.00766323
EPHA4	-0.56743	4.25997	12.0079	0.000529747	0.00773064
RSRP1	0.535048	7.04311	11.994	0.00053371	0.00777031
HGD	-0.919561	3.55491	11.9939	0.000533736	0.00777031
BMX	1.23204	2.83971	11.9917	0.000534374	0.00777035
ABHD11	0.554929	4.71955	11.97	0.000540637	0.00784276
SSR3	-0.519183	7.25608	11.9705	0.0005405	0.00784276
ADAMDEC1	1.0536	8.82946	11.9585	0.000543977	0.00788187
CDK2AP1	-0.594839	5.18023	11.9507	0.000546265	0.00790565
DYNC1LI1	-0.473664	5.05349	11.934	0.000551194	0.00796756
MTCO2P12	1.27711	6.36461	11.9307	0.00055215	0.00797195
S100A8	-2.2642	2.32771	11.9197	0.000555422	0.00800974
COX6A1P2	0.597383	5.08436	11.9146	0.00055695	0.0080223
ACADVL	0.501397	7.95776	11.8983	0.000561856	0.00808345
SNORD3C	1.02873	11.3399	11.8888	0.00056473	0.00808675
GUSBP11	0.665806	3.38976	11.8889	0.000564696	0.00808675
SEC13	-0.539485	6.86856	11.8918	0.000563818	0.00808675
SDR16C5	-1.22202	3.62426	11.8937	0.000563254	0.00808675
ST6GALNAC1	-0.88082	8.93672	11.8846	0.000565997	0.00809542
SNORD49A	0.901142	4.75593	11.8719	0.000569867	0.00814124
ACOT8	0.556499	3.88889	11.8693	0.000570655	0.00814299
CLUH	0.477797	6.23668	11.8634	0.000572473	0.0081594
PHYH	0.681058	5.45224	11.8408	0.000579454	0.00824929
EXD3	0.736211	2.89633	11.8297	0.000582934	0.00828918
KLHL2	-0.521141	3.4402	11.8147	0.000587645	0.00834647
DGKQ	0.642657	4.57247	11.8119	0.000588542	0.00834952
PRKAB1	0.485283	5.23006	11.8078	0.000589816	0.0083579
AL157392.3	0.753536	3.70852	11.8032	0.000591287	0.00836904
CYP2C18	1.06819	3.87872	11.7918	0.000594906	0.00841053
ADGRE5	-0.515997	6.03955	11.7894	0.000595677	0.00841171
HSPA2	-0.638322	5.0156	11.7835	0.000597589	0.00842897
MLPH	-0.822216	5.87053	11.7796	0.000598847	0.00843698
FOS	-1.42497	6.07917	11.7746	0.000600439	0.00844967
ANG	-0.754522	3.47675	11.7712	0.000601553	0.00845562
37316	0.568833	3.72622	11.7681	0.000602532	0.00845966
VSIG10	0.61047	5.57006	11.755	0.000606811	0.00850997
USO1	-0.430406	7.44278	11.7465	0.000609588	0.00853912
ST3GAL1	-0.907091	4.73683	11.7305	0.00061483	0.0086027
EXOC6	-0.433072	5.14269	11.7224	0.000617538	0.00862085
PCDH17	-1.24135	3.166	11.7243	0.000616908	0.00862085
CHPT1	0.546269	5.59696	11.7132	0.000620584	0.0086535
MT-TA	1.03286	4.29583	11.7055	0.000623158	0.00866963
RN7SKP230	0.759953	3.96558	11.7055	0.000623147	0.00866963
BMP5	1.24424	3.45082	11.6924	0.000627542	0.008711
SNORC	0.729675	2.90406	11.6907	0.000628119	0.008711
AC007240.1	-0.770328	4.02548	11.6903	0.000628269	0.008711
MLKL	-0.541565	5.18791	11.6861	0.000629678	0.00871197
GABBR1	-1.41052	5.32822	11.6859	0.000629764	0.00871197
MT1G	1.58996	4.66394	11.6771	0.000632726	0.00874306
VSIG4	1.18449	3.0781	11.6572	0.000639559	0.00879772
NPHP3	0.63611	3.96594	11.6602	0.000638528	0.00879772
XYLT2	-0.605077	4.31333	11.6572	0.000639535	0.00879772
ICAM1	-1.10857	5.29838	11.6598	0.00063866	0.00879772
ARHGEF37	0.662303	3.89557	11.642	0.000644799	0.00885983
RRAS2	0.559127	5.0539	11.6256	0.00065051	0.00892827
SPNS2	-0.966403	4.0922	11.6181	0.000653123	0.00895408
DMD	0.639841	5.13303	11.5942	0.00066157	0.00905973
SNX10	-1.0623	3.66482	11.5855	0.000664694	0.00909233
FAAH	0.615422	4.10171	11.5776	0.000667512	0.00911516
HSPA5	-0.611643	8.55094	11.5766	0.000667854	0.00911516
COG6	-0.416099	5.17914	11.5669	0.000671358	0.00915277
APPL2	0.689166	6.80502	11.5547	0.000675765	0.00919334
PARD3B	0.617872	5.12198	11.5522	0.000676696	0.00919334
BCAS2	-0.469248	4.49501	11.5504	0.000677341	0.00919334
SEL1L3	-0.549283	7.9997	11.5524	0.000676626	0.00919334
PNPLA7	0.688727	3.19654	11.5261	0.000686271	0.00928428
LAPTM4A	-0.420112	5.93489	11.5259	0.000686319	0.00928428
UBE2D1	-0.49986	4.68508	11.5261	0.000686267	0.00928428
HMOX1	0.731678	5.00183	11.5105	0.000692044	0.00935139
MIR3652	-0.8205	5.72653	11.5076	0.000693132	0.00935575
LYZ	-0.975981	8.75445	11.5045	0.000694297	0.00936114
PPARGC1B	0.86437	5.3556	11.4802	0.000703428	0.00946736
ZNF326	0.615569	5.24023	11.4794	0.000703723	0.00946736
TMEM65	0.617297	4.40325	11.4723	0.000706418	0.00949317
TTL	-0.497829	5.13647	11.4544	0.000713238	0.0095743
RF00004	0.874813	4.9824	11.4475	0.000715913	0.00959968
SSR1	-0.456243	7.6322	11.4431	0.000717584	0.00960102
SLC37A1	-0.550523	6.62829	11.445	0.00071685	0.00960102
NMT1	-0.375205	5.70815	11.4338	0.000721201	0.00963887
POC1B-GALNT4	-0.507989	6.02547	11.4274	0.000723696	0.00966165
RTEL1	-0.641068	3.97501	11.4217	0.0007259	0.00967637
STOM	-0.751705	6.60464	11.4205	0.00072638	0.00967637
ARHGAP44	0.828285	5.24534	11.3866	0.000739752	0.00984378
MUTYH	0.568518	3.12844	11.3833	0.000741082	0.00984824
CASP10	-0.586441	6.73976	11.3817	0.000741698	0.00984824
CYP2S1	0.910524	3.95595	11.3757	0.000744124	0.00986973
HNF1B	0.889767	3.61755	11.3663	0.000747882	0.00990883
TGM2	-1.26346	6.0109	11.362	0.000749619	0.0099211
RNF149	-0.476815	5.87308	11.3586	0.000750977	0.00992429
PEA15	-0.696674	4.58067	11.3574	0.000751483	0.00992429
SEC24A	-0.485008	5.95408	11.3553	0.000752327	0.00992471
CDHR1	1.12678	5.46392	11.339	0.000758945	0.0100012
CDC42BPA	0.57132	6.94842	11.3306	0.000762403	0.0100144
PKM	-0.632033	8.56573	11.3314	0.000762085	0.0100144
P4HB	-0.636031	8.85765	11.3322	0.000761766	0.0100144
MAGI1	0.753019	5.96557	11.3162	0.000768357	0.0100702
AL035661.1	0.734856	3.22925	11.3168	0.000768086	0.0100702
ZDHHC23	0.61801	5.40611	11.3123	0.000769942	0.0100702
SLC17A9	-0.959932	3.11595	11.3128	0.000769757	0.0100702
MPG	-0.525519	3.5874	11.3075	0.000771947	0.0100856
FAM219B	0.514781	4.46262	11.2888	0.000779767	0.0101769
TLN2	0.683554	6.84924	11.277	0.000784712	0.0102252
MICAL3	0.574	6.17534	11.276	0.000785142	0.0102252
SLC10A7	-0.512003	3.67955	11.267	0.00078895	0.0102639
SNORA71E	1.06158	2.54933	11.2636	0.000790417	0.0102719
CACNB3	0.566875	3.68118	11.2617	0.000791244	0.0102719
HNF1A-AS1	1.19594	2.7037	11.2537	0.000794643	0.0103051
PRELID2	0.594092	5.50489	11.2506	0.000795982	0.0103115
CSE1L	-0.448897	6.09257	11.245	0.000798364	0.0103205
BID	-0.526581	4.60082	11.246	0.000797947	0.0103205
TMEM38B	0.71503	4.03478	11.2257	0.000806733	0.0104177
MCTS1	-0.456995	3.74201	11.2054	0.000815599	0.0105211
SYDE2	0.612437	3.37132	11.1983	0.000818733	0.0105241
TMEM238	0.568726	3.68913	11.1989	0.000818456	0.0105241
SCO1	0.478325	6.04212	11.1997	0.000818093	0.0105241
LYPD5	-1.56037	2.40797	11.197	0.000819281	0.0105241
GBP1	-1.13271	6.90358	11.1951	0.000820143	0.0105242
LAMA2	0.720531	4.89382	11.1863	0.000824015	0.0105628
TRAFD1	-0.535111	5.35795	11.182	0.000825936	0.0105763
GUCA2A	1.56401	7.22428	11.178	0.000827749	0.0105884
IFITM3	-0.96507	4.4745	11.1691	0.000831729	0.0106171
ZBP1	-1.02693	4.23308	11.1702	0.000831212	0.0106171
AL162258.1	-0.624156	3.79198	11.1556	0.000837781	0.0106832
BNIP3	-0.803098	3.52754	11.1479	0.000841253	0.0107163
ADAMTS9	-0.897599	4.41223	11.127	0.000850798	0.0108267
CLSTN2	1.48697	2.03442	11.1156	0.000856033	0.0108715
MFSD4A	-1.11866	4.11699	11.1155	0.000856101	0.0108715
AC002310.5	0.644769	3.08641	11.1097	0.000858773	0.0108828
TTC9	-1.10992	2.48319	11.1108	0.000858255	0.0108828
PEX26	0.633003	6.43968	11.0944	0.000865909	0.0109619
TMEM94	0.502053	5.19796	11.0829	0.000871294	0.0110187
EHHADH	0.667147	5.23857	11.0757	0.000874661	0.0110391
PKIA	-1.0432	2.48142	11.0756	0.000874718	0.0110391
IVNS1ABP	-0.56615	7.31418	11.0494	0.000887149	0.0111845
CXCL16	-0.743497	3.90114	11.0379	0.000892681	0.0112311
LAMP3	-1.2121	2.8238	11.0379	0.000892658	0.0112311
PRR15	0.970178	6.47039	11.0343	0.000894391	0.011241
IRAK3	-0.782567	4.5929	11.0114	0.000905525	0.0113693
SPRY2	-0.484935	4.71042	11.0089	0.000906772	0.0113732
C1orf115	0.783902	6.54194	11.0061	0.000908103	0.0113783
OPLAH	0.603036	3.99399	10.994	0.000914081	0.0114414
TTC31	0.492094	3.57778	10.9824	0.000919798	0.0114908
IGFBP5	-1.22136	7.06267	10.9822	0.000919902	0.0114908
PFKFB2	0.520012	6.67261	10.971	0.000925472	0.0115368
MUC1	-1.04285	6.54449	10.9715	0.000925249	0.0115368
RAB17	0.666705	3.54585	10.9653	0.000928352	0.0115609
CPXM1	-1.64341	2.55583	10.9565	0.000932759	0.011604
PRKAR1A	-0.494861	7.43393	10.9476	0.000937251	0.0116267
TENT5A	-0.604026	6.43632	10.9472	0.000937436	0.0116267
PIK3AP1	-0.666375	5.51958	10.9486	0.000936766	0.0116267
ABR	0.532046	7.55033	10.9409	0.000940656	0.0116548
TSTD1	0.521491	4.04721	10.9363	0.000942976	0.0116717
PRAG1	0.915167	3.83401	10.9085	0.000957258	0.0118365
KIAA0895L	0.707386	2.94429	10.8909	0.000966376	0.0119372
SLC4A10	1.64468	2.65519	10.8797	0.000972237	0.0119881
GALNT4	-0.503338	6.07223	10.8793	0.000972455	0.0119881
WASH2P	0.505086	3.33904	10.8603	0.000982474	0.0120994
PXMP2	0.738652	3.35643	10.8549	0.000985329	0.0121223
NETO2	1.27621	3.96785	10.8527	0.000986542	0.012125
NPNT	0.674954	5.46289	10.8408	0.000992855	0.0121904
SNHG18	0.769246	3.80929	10.8229	0.0010025	0.0122939
FAM13A	0.764869	6.62782	10.8215	0.00100329	0.0122939
SLC39A4	0.745354	3.37146	10.8136	0.00100759	0.0123262
HYOU1	-0.477698	7.34186	10.8129	0.00100795	0.0123262
TPM4	-0.652469	8.49688	10.809	0.00101008	0.0123355
PYY	-1.52298	3.80466	10.8078	0.00101073	0.0123355
CA2	1.3302	8.8403	10.8057	0.0010119	0.0123375
GARS-DT	0.696004	5.14715	10.799	0.00101555	0.0123696
AL355987.3	0.56689	4.65793	10.7768	0.00102778	0.0125062
P2RY14	0.80516	3.33004	10.7653	0.00103422	0.0125521
MAML2	0.510013	5.42235	10.7645	0.00103463	0.0125521
HM13	-0.517183	5.89917	10.7674	0.00103301	0.0125521
GOLGA5	-0.410881	6.31172	10.7553	0.00103979	0.0126022
RCN3	0.808394	2.99254	10.7452	0.00104552	0.0126591
GUCA2B	1.61921	4.25831	10.7306	0.00105375	0.0126959
STBD1	0.841649	3.50615	10.7333	0.00105227	0.0126959
MDM2	-0.468529	6.94904	10.7319	0.00105302	0.0126959
TBXAS1	-0.640165	4.08797	10.7359	0.00105076	0.0126959
APOL1	-1.22199	5.96312	10.7311	0.00105348	0.0126959
TMEM139	0.73828	3.6616	10.726	0.00105639	0.0127152
KIF2A	-0.414497	5.71653	10.7232	0.00105802	0.0127223
SNORD3A	0.939143	11.6389	10.7182	0.00106087	0.012744
CPT2	0.539821	5.60127	10.7144	0.00106307	0.0127579
NOMO2	-0.445702	6.42398	10.7109	0.00106506	0.0127692
LRRC8B	-0.538292	4.45901	10.7064	0.00106763	0.0127875
HTR4	1.07517	2.45826	10.699	0.00107195	0.0128142
TMED3	-0.500162	5.40889	10.7001	0.00107131	0.0128142
PAQR4	-0.560397	4.13812	10.6968	0.0010732	0.0128165
ASAP3	0.687889	5.23497	10.6897	0.00107732	0.0128446
BUB1	-0.622338	4.76706	10.6892	0.00107765	0.0128446
SORD	-0.568041	4.29824	10.6746	0.00108619	0.0129281
IL15RA	-0.594206	3.91894	10.6718	0.00108783	0.0129281
WFDC2	-1.50523	2.88814	10.6728	0.00108725	0.0129281
HS6ST1	-0.443688	4.51891	10.6665	0.00109093	0.0129524
MAGED2	-0.432544	5.1405	10.6579	0.001096	0.013
DEGS1	-0.644769	4.00886	10.6482	0.00110177	0.0130557
AC027290.2	0.54752	4.89944	10.6421	0.00110541	0.0130862
ACBD4	0.64896	2.92142	10.6371	0.00110844	0.0130982
UBA6	-0.456713	6.51901	10.6369	0.00110856	0.0130982
SEPHS2	0.606979	6.11945	10.6141	0.00112228	0.0132474
PCLO	0.814637	5.30206	10.6114	0.00112393	0.0132541
PDE8A	0.63639	6.62559	10.6026	0.00112929	0.0133045
CD209	0.574366	3.58178	10.5975	0.0011324	0.0133283
SLC38A5	-0.886518	2.76108	10.5886	0.00113789	0.0133801
SMAD7	0.620619	3.50544	10.5764	0.00114543	0.0134558
RN7SL147P	1.24841	3.24313	10.5687	0.00115016	0.0134984
RN7SL448P	1.25468	3.23845	10.5661	0.00115183	0.013505
IGHV1-69-2	-3.13382	0.842148	10.5571	0.00115742	0.0135576
GNE	-0.656544	6.72361	10.5525	0.00116029	0.0135781
MMP9	-1.28473	5.10176	10.5505	0.00116154	0.0135798
PI4K2B	-0.447972	4.90558	10.532	0.00117327	0.0137038
CRAT	0.618405	4.68755	10.5259	0.0011771	0.0137355
HOXA9	0.699065	3.35266	10.5239	0.00117843	0.0137379
GRAMD1C	0.626443	4.14427	10.5121	0.00118596	0.0138124
SIGLEC1	0.842877	3.07561	10.5034	0.00119158	0.0138647
ZNF862	0.536037	3.42177	10.4884	0.00120129	0.0139325
ESRRA	0.508747	5.89383	10.4883	0.00120136	0.0139325
TMED7	-0.471923	6.86387	10.492	0.00119895	0.0139325
SCD	-0.942094	6.79061	10.4873	0.00120196	0.0139325
PGM1	0.63141	5.72464	10.4683	0.00121439	0.0140366
OSBPL7	0.473261	4.51916	10.469	0.00121391	0.0140366
SNX33	0.400053	5.28424	10.4689	0.00121402	0.0140366
OPN3	0.738965	4.26553	10.4638	0.0012174	0.0140576
SH3RF2	0.629891	5.75187	10.4621	0.0012185	0.0140576
FAM83G	0.454841	5.21924	10.4587	0.00122075	0.0140674
NMD3	-0.422779	5.34678	10.4573	0.00122165	0.0140674
ATG4D	0.653698	3.40657	10.4537	0.00122403	0.0140683
TSEN2	0.585066	3.64179	10.4538	0.001224	0.0140683
CPT1B	0.988796	2.5784	10.4504	0.00122624	0.0140804
HLA-G	-0.867366	3.57141	10.441	0.00123246	0.0141386
PWWP2B	0.559549	4.71491	10.438	0.00123451	0.0141489
LINC01133	0.752798	5.48984	10.4225	0.0012449	0.0142279
MAP3K5	-0.424812	5.47349	10.4237	0.0012441	0.0142279
FAP	-1.95136	1.21115	10.4251	0.00124312	0.0142279
SP110	-0.537498	5.17706	10.4043	0.00125721	0.0143552
CROCCP2	0.691567	4.14472	10.3945	0.00126389	0.0144181
TSKU	0.645585	3.79457	10.3837	0.00127133	0.0144894
AMACR	0.787359	4.97526	10.3459	0.00129761	0.0147751
FASTKD1	0.413142	5.13243	10.3388	0.00130263	0.0148185
CSKMT	0.751767	5.52818	10.3325	0.00130707	0.0148551
HID1	-0.545553	4.38334	10.3301	0.00130877	0.0148607
RNPC3	0.531581	4.49895	10.3248	0.00131251	0.0148893
PNPLA2	0.590918	4.54552	10.3158	0.00131898	0.0149455
KDELR2	-0.472601	7.36435	10.3145	0.0013199	0.0149455
C5orf63	0.653177	3.16433	10.3125	0.00132134	0.0149479
AC138409.2	0.726042	3.21815	10.2957	0.00133337	0.01507
TRIM69	-0.697474	5.34186	10.2935	0.00133503	0.0150749
TBC1D12	0.38416	5.27555	10.2803	0.00134455	0.0151683
RF00003	0.900657	4.06466	10.2763	0.00134746	0.0151837
SLC39A7	-0.457537	6.85963	10.2751	0.0013484	0.0151837
RAVER2	0.608485	6.35293	10.2629	0.00135734	0.0152704
MESD	-0.371385	6.09393	10.256	0.0013624	0.0153132
BLOC1S6	-0.416373	5.373	10.2397	0.00137449	0.0154349
ABCA1	0.541202	6.43581	10.2131	0.00139446	0.0156448
BCL2A1	-1.32039	2.81752	10.1966	0.00140704	0.0157714
TANK	-0.374197	5.9587	10.194	0.00140901	0.0157791
DAAM2	0.688596	3.34549	10.1917	0.00141074	0.015784
B4GALT2	-0.506943	3.17417	10.1894	0.00141253	0.0157896
GPR180	-0.606238	3.89975	10.1765	0.00142243	0.0158858
MGST3	0.503615	6.28495	10.1693	0.00142797	0.0159331
PRRC1	-0.382014	5.97826	10.1524	0.00144113	0.0160652
AC122718.1	0.622546	3.14638	10.1492	0.00144363	0.0160785
FOXN3	0.610629	6.26373	10.1472	0.00144522	0.0160815
PLXNA2	0.850862	6.18696	10.1386	0.00145197	0.016098
RAD52	0.538271	3.59387	10.1403	0.00145059	0.016098
CNST	0.370374	5.76768	10.1402	0.00145067	0.016098
SRP72	-0.358952	6.63592	10.1431	0.00144845	0.016098
NIT1	0.433724	4.58114	10.1316	0.00145749	0.0161446
AP000347.1	0.627335	3.16231	10.1286	0.00145983	0.0161559
PDE1C	0.566146	3.26828	10.1147	0.00147094	0.0162201
CASP4	-0.589675	5.61082	10.1181	0.00146821	0.0162201
NLRP2	-1.05547	3.70683	10.1149	0.00147076	0.0162201
EREG	-1.1743	2.59694	10.1158	0.00147001	0.0162201
MTND4P12	1.20161	3.20418	10.1055	0.00147828	0.0162863
AL713999.1	-0.498985	4.29319	10.0962	0.00148579	0.0163544
SERPINB9	-0.904429	3.98322	10.0861	0.00149391	0.016429
TMEM39A	-0.530554	4.79092	10.0815	0.00149768	0.0164556
BCL6	-0.746532	3.63481	10.0719	0.00150547	0.0165264
CHST3	-1.0711	2.80014	10.0603	0.00151501	0.0166162
CD101	0.820116	2.85952	10.0563	0.00151828	0.0166372
HSDL2	0.391684	5.76225	10.0525	0.00152138	0.0166562
FP565260.6	0.523033	3.85558	10.043	0.0015293	0.0167279
FAR2	0.456533	5.77347	10.0256	0.00154377	0.0168711
CMTM6	-0.435546	6.87961	10.0204	0.00154813	0.0168923
SOD3	-0.886735	2.96737	10.0184	0.00154985	0.0168923
TMEM200A	-1.04862	4.79861	10.0198	0.00154869	0.0168923
TPST2	-0.709777	3.15761	10.0144	0.00155322	0.0169139
RAB3B	-0.935801	3.43719	9.97951	0.00158292	0.017222
RCAN3	-0.398736	5.48747	9.96997	0.00159114	0.0172961
KANTR	0.809139	2.5791	9.96052	0.00159933	0.0173457
TPT1-AS1	0.722476	2.93295	9.95999	0.00159979	0.0173457
AC019117.2	-0.490377	5.58988	9.95979	0.00159996	0.0173457
MGAT4B	0.571307	7.54262	9.94357	0.00161413	0.0174837
TMCC3	0.747665	6.15393	9.93959	0.00161762	0.017506
NPHP3-ACAD11	0.519969	4.08152	9.92679	0.0016289	0.0176126
FLNB	0.717807	9.6119	9.91545	0.00163897	0.0176746
MIPOL1	0.572159	3.60199	9.91546	0.00163896	0.0176746
PPIB	-0.57923	8.33043	9.91795	0.00163675	0.0176746
CS	0.425466	6.17731	9.90758	0.001646	0.0177347
GARS	-0.418106	6.3364	9.90596	0.00164744	0.0177347
NSUN5P2	0.519922	3.45841	9.90289	0.00165019	0.0177486
ACSS2	0.60612	6.71672	9.88034	0.00167054	0.0179518
C2	-0.858416	4.40485	9.86706	0.00168264	0.0180658
BSPRY	-0.505694	5.23631	9.86379	0.00168563	0.0180821
DDOST	-0.420029	6.59243	9.85618	0.00169262	0.0181411
ATP11B	-0.428352	7.49783	9.85283	0.0016957	0.0181583
TUBA4A	-0.456303	4.51864	9.84712	0.00170097	0.0181988
RN7SKP176	0.846755	6.33829	9.84001	0.00170757	0.0182487
NT5C	0.524303	5.10322	9.83887	0.00170862	0.0182487
RAB31	-0.677371	4.22717	9.83517	0.00171207	0.0182695
LARGE1	0.54638	4.96964	9.82484	0.0017217	0.0183563
ANKMY1	0.538975	3.2528	9.82175	0.0017246	0.0183712
TXNDC9	-0.395504	4.76814	9.81693	0.00172913	0.0183874
C5orf15	-0.460608	5.31471	9.81711	0.00172896	0.0183874
CBFB	-0.43929	5.14144	9.80765	0.00173788	0.018438
TUBB2A	-0.825343	4.24802	9.80961	0.00173602	0.018438
ANKRD22	-0.899877	4.53367	9.80708	0.00173841	0.018438
SNORA57	0.752062	5.47511	9.7991	0.00174597	0.0185022
ASCC3	-0.431037	7.00347	9.78244	0.00176187	0.0186544
PANX1	-0.530844	4.02058	9.77753	0.00176657	0.0186881
ABCB1	1.09466	6.16873	9.77382	0.00177014	0.0187096
URAD	2.63916	3.36775	9.76306	0.00178054	0.018787
AC108516.2	0.641459	3.28155	9.76327	0.00178033	0.018787
NQO1	0.948231	7.50056	9.75715	0.00178626	0.018815
SEC31B	0.828894	2.80941	9.7575	0.00178592	0.018815
PSD3	0.51445	6.38053	9.7547	0.00178864	0.0188239
CORO7	0.474089	3.23943	9.75131	0.00179195	0.0188425
HADHA	0.524142	8.0897	9.73937	0.00180363	0.0189489
TEF	0.652473	4.38916	9.73357	0.00180933	0.0189925
CLUHP3	0.558679	3.49743	9.73021	0.00181264	0.019011
MTCO3P12	1.02396	7.33343	9.72026	0.00182248	0.0190978
IFIT3	-0.774481	4.68841	9.71092	0.00183176	0.0191786
SLC40A1	-0.804162	8.49108	9.69863	0.00184405	0.0192908
MIB2	0.474544	4.19595	9.68593	0.00185684	0.019408
ACACB	0.608003	5.08899	9.67746	0.00186543	0.0194606
FSD1L	0.598196	3.21756	9.67671	0.00186619	0.0194606
ACADM	0.565524	5.93936	9.67625	0.00186665	0.0194606
GTF3A	-0.480908	5.24755	9.67445	0.00186848	0.019463
UBLCP1	-0.427672	4.65503	9.67203	0.00187094	0.0194721
AC016026.1	0.60132	3.24832	9.6609	0.00188232	0.0195213
AL359915.2	0.586966	3.35995	9.66186	0.00188133	0.0195213
ASB13	0.572216	3.98248	9.66183	0.00188136	0.0195213
MGAT4A	0.503458	7.09577	9.65992	0.00188332	0.0195213
CCSER1	0.500741	4.47166	9.65508	0.00188828	0.0195213
MANBA	-0.392306	5.11096	9.65494	0.00188843	0.0195213
PON2	-0.442707	5.80481	9.65569	0.00188766	0.0195213
EPHA2	-0.867608	4.92246	9.65906	0.0018842	0.0195213
CDKN2B	0.999866	6.2153	9.62259	0.00192198	0.0198193
NEGR1	0.677927	3.13954	9.62245	0.00192213	0.0198193
ECE1	0.481888	6.88644	9.62362	0.00192091	0.0198193
GCLM	0.557514	3.87473	9.61653	0.00192834	0.0198666
LRIG2	0.450066	5.08476	9.57686	0.00197045	0.0202833
SPCS3	-0.493924	6.8748	9.57268	0.00197494	0.0202955
PALMD	-0.88091	3.19342	9.57288	0.00197473	0.0202955
GPT	0.70785	4.61043	9.56711	0.00198094	0.0203078
UTP11	-0.40241	4.89152	9.56694	0.00198112	0.0203078
CDA	-1.26647	2.72302	9.56816	0.00197981	0.0203078
RECQL	-0.503252	5.06868	9.55191	0.00199742	0.0204577
RNU12	0.799512	5.52679	9.54087	0.00200946	0.0205502
CTSO	-0.440126	5.28057	9.54055	0.00200982	0.0205502
RF00100	0.733216	4.00933	9.53017	0.00202121	0.0206322
MYO1B	-0.464159	7.0984	9.53057	0.00202077	0.0206322
MARVELD3	0.760477	5.74933	9.52311	0.002029	0.0206944
NEU1	0.49436	4.61511	9.51445	0.0020386	0.0207568
SLC33A1	-0.370621	5.44644	9.51365	0.00203949	0.0207568
OLFM4	-1.39995	11.1203	9.51301	0.00204021	0.0207568
KIAA1671	0.646217	7.083	9.50851	0.00204522	0.0207905
SLC39A6	-0.576203	4.839	9.50318	0.00205116	0.0208336
BEST4	1.34951	4.25599	9.49975	0.002055	0.0208552
UPP1	0.585377	4.41034	9.49088	0.00206496	0.0209216
SLC30A1	0.399008	5.76728	9.49214	0.00206354	0.0209216
ADGRL2	-0.797202	4.75751	9.46848	0.00209033	0.0211611
PREX2	0.589373	3.58155	9.46329	0.00209625	0.0211719
IMPDH1	-0.590409	4.69348	9.46536	0.00209388	0.0211719
EPB41L4A	-0.701407	3.90593	9.46299	0.00209659	0.0211719
Z93241.1	0.793776	5.52948	9.45871	0.00210149	0.0211967
GBA2	0.482368	5.48635	9.45782	0.00210251	0.0211967
GTPBP2	0.414159	5.01345	9.44979	0.00211173	0.0212546
STC1	-1.93145	2.17657	9.45087	0.00211049	0.0212546
RRM2	-0.650369	4.96054	9.43809	0.00212525	0.0213731
CD9	0.532762	7.76708	9.4261	0.00213918	0.0214955
SCARA3	-0.840439	3.41006	9.41695	0.00214989	0.0215853
ADH6	0.731497	3.71169	9.40997	0.00215809	0.0216499
PPARGC1A	0.88105	5.78252	9.40424	0.00216484	0.0216999
RCCD1	0.435328	3.53029	9.38264	0.0021905	0.0219391
SOWAHA	0.826692	3.65794	9.37592	0.00219855	0.0220017
SNORA16A	0.665276	4.43623	9.36864	0.00220729	0.0220537
XPR1	-0.432583	5.41634	9.36859	0.00220735	0.0220537
SNORA16A	0.665282	4.43622	9.36621	0.00221022	0.0220643
TMEM170A	0.492254	5.46472	9.35901	0.00221892	0.0221331
C4BPB	-1.33948	2.62238	9.35686	0.00222153	0.022141
FGF7	-1.20372	3.74269	9.35329	0.00222585	0.0221661
MIR600HG	0.984751	2.6076	9.34992	0.00222995	0.0221888
COX17	-0.400094	4.98158	9.33874	0.0022436	0.0223064
MAP2K5	0.587754	3.75433	9.33459	0.00224869	0.022334
CENPV	0.458753	3.98789	9.33351	0.00225001	0.022334
SMCO4	-0.558486	3.83842	9.32375	0.00226203	0.0224168
NCOA7	-0.618043	6.16824	9.32428	0.00226137	0.0224168
ETFA	0.469141	7.33317	9.31818	0.00226891	0.0224487
SRP54	-0.408882	6.14318	9.3192	0.00226765	0.0224487
FAM3D	-0.661922	8.14597	9.31146	0.00227725	0.022513
SCFD1	-0.346909	6.55748	9.29206	0.0023015	0.0227343
TMEM56	0.852555	5.43208	9.27897	0.00231799	0.0228787
RN7SL555P	1.17475	5.11844	9.2602	0.00234188	0.0230401
LRP6	0.459844	5.90154	9.26296	0.00233835	0.0230401
LPGAT1	-0.582097	6.92784	9.26307	0.00233821	0.0230401
MSANTD3	-0.605644	3.30524	9.26047	0.00234153	0.0230401
ZNF814	0.534934	3.57362	9.24072	0.00236692	0.0232678
SMG1P5	0.502673	5.18162	9.23727	0.00237139	0.0232929
LINC00963	-0.583975	4.20718	9.23327	0.00237656	0.023325
RN7SKP9	0.781436	3.35168	9.23096	0.00237957	0.0233358
ACAA2	0.617561	8.01606	9.22772	0.00238378	0.0233397
UFM1	-0.39692	6.40657	9.22906	0.00238204	0.0233397
GNL2	-0.405384	6.24815	9.21621	0.00239882	0.0234681
PLCD1	0.759801	5.16894	9.21031	0.00240656	0.023525
LILRB5	0.75987	3.21821	9.20643	0.00241167	0.0235561
GAREM1	0.491936	5.53376	9.20125	0.0024185	0.023604
DDB2	-0.452018	3.87916	9.19173	0.00243111	0.0237082
TUBAL3	1.11814	4.19312	9.18522	0.00243977	0.0237736
LLGL2	0.531405	6.99359	9.17923	0.00244777	0.0238327
CASP8	-0.449787	5.8395	9.1728	0.00245638	0.0238974
HYI	0.496295	4.13921	9.17063	0.0024593	0.0239068
BTNL8	0.859877	5.68893	9.16359	0.00246877	0.0239608
SLC2A3	-0.910439	4.12676	9.16489	0.00246703	0.0239608
CYP27A1	0.643854	4.49407	9.15273	0.00248348	0.0240653
TIFA	-0.626192	3.9839	9.15326	0.00248276	0.0240653
LRPAP1	-0.437199	6.93709	9.14159	0.00249864	0.0241548
JPH1	-0.604655	3.93696	9.14286	0.0024969	0.0241548
CEP55	-0.709023	5.05956	9.1424	0.00249753	0.0241548
NIFK	-0.45635	5.4845	9.13415	0.00250883	0.0242341
AC139769.1	0.65855	3.96729	9.12572	0.00252041	0.0243176
ZNF439	0.601348	3.45651	9.12497	0.00252144	0.0243176
SULF2	-0.5026	6.65547	9.12254	0.00252479	0.0243307
SRPRB	-0.524615	5.20515	9.11688	0.00253262	0.0243869
CA12	0.904246	8.04977	9.11337	0.00253748	0.0244145
ME2	0.399204	6.87383	9.10806	0.00254486	0.0244559
EHD1	-0.396945	5.85138	9.1074	0.00254578	0.0244559
SMIM8	0.589282	2.99948	9.09616	0.00256146	0.0245693
ODC1	-0.48193	5.83417	9.09606	0.00256161	0.0245693
VNN2	-1.47263	2.57874	9.07203	0.00259549	0.0248748
PRR26	0.852522	3.69369	9.06674	0.002603	0.0249273
SHROOM1	0.598354	4.26429	9.06033	0.00261215	0.0249953
NCOA1	-0.359923	6.51273	9.05288	0.00262282	0.0250778
TMEM184B	-0.497081	4.88109	9.04678	0.00263158	0.0251419
CYCS	0.61183	8.19798	9.03979	0.00264166	0.0252185
TRAM1	-0.441753	6.77699	9.03553	0.00264782	0.0252575
RN7SL242P	1.1999	4.92245	9.01948	0.00267117	0.0254436
AC254629.1	0.743881	2.77862	9.01927	0.00267149	0.0254436
TET3	0.464556	5.31383	9.01023	0.00268473	0.02553
COPB1	-0.420661	7.39458	9.01071	0.00268403	0.02553
MUC5AC	-2.40369	3.61901	9.00662	0.00269003	0.0255605
TINAG	0.795313	3.35536	8.99801	0.00270274	0.0256613
MYO9A	0.431062	6.34168	8.98025	0.00272914	0.0258918
CLYBL	0.809788	3.00452	8.97224	0.00274112	0.0259854
PAPSS2	0.550914	7.58006	8.95883	0.00276132	0.0261566
SUCLG1	0.511704	6.7618	8.95392	0.00276874	0.0262066
GMDS-DT	0.568105	4.25678	8.94947	0.0027755	0.0262502
SIL1	-0.48523	5.48525	8.94533	0.0027818	0.0262895
SLC25A20	0.514893	4.56723	8.94014	0.00278971	0.0263397
POR	0.439536	5.59385	8.93903	0.00279142	0.0263397
GREM1	-1.25005	5.7327	8.93665	0.00279505	0.0263537
AKAP5	-0.55902	4.79648	8.92539	0.00281233	0.0264961
AMMECR1	-0.381538	4.50112	8.92112	0.00281892	0.0265378
TNXB	0.845863	4.3003	8.89912	0.00285308	0.0268181
SCARNA6	0.481155	4.95985	8.89991	0.00285184	0.0268181
MT-TR	1.42976	2.26779	8.88984	0.00286761	0.0269133
MAFF	-0.737417	4.14311	8.89105	0.00286572	0.0269133
CEMIP	-1.70272	3.68496	8.8884	0.00286988	0.026914
DOCK1	0.437406	7.26322	8.87416	0.00289236	0.0270832
PCBD2	0.429256	3.56612	8.87451	0.00289179	0.0270832
ERI1	-0.458242	4.57793	8.86218	0.0029114	0.0272198
GPRIN3	-0.538905	6.56259	8.86337	0.00290949	0.0272198
GATD3B	0.439882	3.70349	8.85016	0.00293064	0.0273787
NRARP	0.594995	5.49215	8.84485	0.00293918	0.0274166
EID1	-0.383581	5.90287	8.84567	0.00293785	0.0274166
KIF1B	0.495295	6.77587	8.83863	0.0029492	0.0274891
CDK10	0.417501	4.82159	8.83493	0.0029552	0.0275241
PLCG2	0.641804	6.9562	8.82857	0.00296551	0.0275991
AMY2B	0.64543	3.32074	8.81267	0.00299146	0.0276512
TBX3	0.575648	3.96362	8.81626	0.00298558	0.0276512
THUMPD3-AS1	0.563529	3.40296	8.82063	0.00297843	0.0276512
SMG1P2	0.471411	5.12211	8.81557	0.00298671	0.0276512
LETMD1	0.399825	4.3668	8.81417	0.00298901	0.0276512
ANXA7	-0.357034	6.40345	8.81276	0.0029913	0.0276512
KCNK6	-0.502393	5.45404	8.81571	0.00298648	0.0276512
CPE	-0.541784	4.99836	8.82278	0.00297494	0.0276512
ACSL1	-0.641313	4.72993	8.81377	0.00298966	0.0276512
COL9A2	-0.598179	3.40958	8.80756	0.00299985	0.0276899
RGS5	-0.78783	6.01063	8.80737	0.00300017	0.0276899
ERBB2	0.582289	6.96948	8.80158	0.0030097	0.0277568
AL118506.1	0.549522	2.91803	8.79773	0.00301605	0.0277945
AMN	0.713834	5.38784	8.79382	0.00302253	0.0278332
KIFAP3	0.429169	5.26564	8.78487	0.00303739	0.027949
NUAK2	0.525167	4.70334	8.77839	0.00304821	0.0280275
KIAA1109	0.490086	8.06164	8.77688	0.00305072	0.0280295
EPN1	0.435796	6.50399	8.749	0.00309771	0.0284185
GNPNAT1	-0.470158	5.62021	8.74986	0.00309626	0.0284185
FAIM	-0.46807	3.53691	8.74519	0.0031042	0.0284567
BACH1	-0.401209	6.27664	8.72787	0.00313382	0.0287068
DUSP4	-1.42387	2.23822	8.72622	0.00313667	0.0287113
IFT22	-0.626397	2.95676	8.7246	0.00313944	0.0287152
DNAJC1	-0.431416	6.14428	8.72032	0.00314682	0.0287612
RNU6-958P	0.976097	3.78604	8.71715	0.0031523	0.0287898
ARMC9	-0.580581	3.1978	8.71495	0.00315611	0.0287911
GRINA	-0.617522	4.45176	8.71299	0.00315951	0.0287911
PRRX1	-1.28547	2.94602	8.71423	0.00315735	0.0287911
SNORD116-19	-0.728153	4.61729	8.70753	0.00316898	0.0288559
SNORA4	0.821087	4.82418	8.70451	0.00317423	0.0288633
TRIP10	0.460416	5.90061	8.70435	0.00317451	0.0288633
CDK18	0.583087	4.03877	8.69057	0.00319861	0.0290204
TMEM131	0.538764	6.73967	8.6904	0.00319891	0.0290204
FAM114A1	-0.465303	6.87494	8.69261	0.00319503	0.0290204
KLK10	-2.70816	1.44225	8.68872	0.00320185	0.0290256
PLPP1	0.4401	5.53838	8.68593	0.00320676	0.029027
CFAP36	-0.472231	4.87977	8.68721	0.00320451	0.029027
HAVCR1	1.57304	2.85772	8.67872	0.00321948	0.0291206
IMPA2	0.53652	5.27085	8.67606	0.00322416	0.0291356
ARF3	0.404943	6.3511	8.67508	0.0032259	0.0291356
C8orf82	0.532038	3.05333	8.67011	0.00323472	0.0291936
BATF2	-0.726969	4.7472	8.65419	0.0032631	0.029428
COX5B	0.624928	8.00031	8.65283	0.00326554	0.0294284
AHCYL2	0.686713	8.37704	8.64801	0.0032742	0.0294846
AC073610.2	-0.578403	4.26571	8.6366	0.00329476	0.029648
RN7SL381P	1.02992	5.63384	8.62676	0.00331261	0.0297648
FTH1P11	0.852807	3.17263	8.62709	0.00331199	0.0297648
ZNF462	0.551263	5.60962	8.62184	0.00332155	0.029783
SNORD116-15	-0.653948	5.41306	8.62163	0.00332195	0.029783
SNORD116-17	-0.727855	4.62337	8.62341	0.0033187	0.029783
C1QTNF3-AMACR	0.714949	4.81494	8.61584	0.00333253	0.029856
EYA2	1.57773	3.25914	8.61122	0.00334098	0.0299099
MIA3	-0.413303	7.44939	8.60726	0.00334825	0.029953
KMT2E	0.49389	7.60957	8.60337	0.00335542	0.0299661
GFOD1	0.44481	4.38972	8.60314	0.00335584	0.0299661
ZFYVE19	0.436842	4.34396	8.6013	0.00335923	0.0299661
AHR	-0.472101	6.45583	8.60115	0.00335952	0.0299661
AC126755.1	0.47526	3.79168	8.59142	0.00337751	0.0301046
CD276	-0.523468	4.09216	8.5733	0.00341128	0.0303835
SFXN1	0.477668	5.51067	8.57079	0.00341598	0.0304033
MIR6087	1.31996	4.21283	8.56854	0.00342022	0.0304177
LIF	-0.58797	3.39264	8.56728	0.00342259	0.0304177
SERP1	-0.438526	7.03716	8.56554	0.00342586	0.0304247
HENMT1	0.592044	2.9289	8.56261	0.00343137	0.0304516
SLC6A9	0.713628	3.16272	8.54858	0.00345792	0.0306649
SNORD116-9	-0.634067	4.26295	8.53447	0.00348483	0.0308812
VMA21	-0.395985	5.04677	8.53157	0.00349039	0.030908
SPP1	-1.3506	2.72655	8.52782	0.00349758	0.0309493
ZNFX1	-0.459733	6.80062	8.52082	0.00351105	0.0310236
ZNF267	-0.478163	4.94715	8.52132	0.0035101	0.0310236
IGHG2	-1.57488	8.8242	8.5193	0.003514	0.0310272
TRPV3	0.940497	3.03285	8.51292	0.00352634	0.0310689
AKR7L	0.834725	2.6675	8.5146	0.00352308	0.0310689
TRAC	-0.822762	4.19788	8.51292	0.00352634	0.0310689
CDC25B	-0.754587	5.17545	8.5073	0.00353724	0.0311425
PTPRF	0.757779	7.99104	8.49967	0.00355211	0.0312293
TENT5C	-0.668011	6.73141	8.49962	0.00355221	0.0312293
RNF128	0.798684	4.36481	8.49316	0.00356485	0.0313179
TMEM56-RWDD3	0.579288	2.84651	8.4876	0.00357575	0.0313861
ATP8B4	0.476048	3.58557	8.48659	0.00357774	0.0313861
PRKCA	0.412445	5.73065	8.48293	0.00358495	0.0314268
CDC42EP4	0.365125	5.26043	8.48062	0.00358949	0.031444
PKIB	1.06524	6.77958	8.47648	0.00359768	0.0314932
PHLDB1	0.512964	5.59842	8.46877	0.00361296	0.0316043
EGR1	-1.0576	3.16173	8.46552	0.00361942	0.0316382
AC073610.3	0.491634	5.11222	8.45035	0.00364973	0.0318804
WASH8P	0.580057	3.34086	8.44298	0.00366456	0.0319871
FAM47E-STBD1	0.729304	3.3934	8.43012	0.00369057	0.0321911
CRYZL2P	0.55969	4.65571	8.4261	0.00369872	0.0322392
ZNRD1ASP	0.563592	3.36501	8.41159	0.00372837	0.0324514
FOXO4	0.42486	4.36416	8.41274	0.003726	0.0324514
SOWAHB	0.549363	5.00584	8.41024	0.00373114	0.0324525
NUBPL	0.465966	3.57232	8.4031	0.00374581	0.0325569
FTH1P12	0.973159	2.74558	8.38416	0.00378505	0.0328746
TLE2	0.797716	3.53752	8.38094	0.00379175	0.0329094
POLD3	-0.451066	5.03407	8.37367	0.00380696	0.0330085
DLL4	-0.489548	4.09841	8.3729	0.00380857	0.0330085
CHL1	0.700432	4.17449	8.36686	0.00382125	0.0330853
TXNDC15	-0.473583	5.14878	8.3661	0.00382284	0.0330853
PARP9	-0.644396	6.75171	8.36431	0.00382661	0.0330945
SIRT5	0.433316	3.82131	8.34104	0.00387595	0.0334738
FN1	-0.818188	7.55824	8.34208	0.00387372	0.0334738
MTMR6	-0.390271	4.83732	8.33931	0.00387963	0.033482
RNU5A-8P	1.02183	2.9016	8.33295	0.00389324	0.0335755
TRIB2	-0.83828	4.29572	8.33168	0.00389595	0.0335755
MZT1	-0.515564	3.29902	8.32094	0.00391907	0.0337509
NBPF14	0.477252	5.27888	8.31865	0.003924	0.0337696
SLC9A3R1	0.581212	5.94819	8.3161	0.00392951	0.0337932
TMEM161B	0.445552	4.13985	8.30955	0.00394372	0.0338678
PHTF1	-0.515631	3.45319	8.30964	0.00394351	0.0338678
NBEAL1	0.525807	7.13076	8.3065	0.00395033	0.0339008
PTK6	0.627686	4.68428	8.29142	0.00398328	0.0341589
C4BPA	-1.39481	2.69918	8.29018	0.00398599	0.0341589
SCNN1G	-1.76209	1.73934	8.2805	0.00400732	0.0343176
CHKB-CPT1B	0.484488	3.9594	8.27843	0.00401188	0.0343326
NME1	-0.556953	4.12806	8.27461	0.00402032	0.0343808
IGHG1	-2.04554	11.9683	8.27292	0.00402408	0.0343888
FKBP9	-0.378824	6.4556	8.26028	0.00405218	0.0346048
ABCC13	0.75996	3.63579	8.25249	0.00406962	0.0347295
LMTK2	0.549782	6.49731	8.24632	0.00408347	0.034805
SMAD9	-0.620034	4.24857	8.24601	0.00408416	0.034805
AC080112.1	0.602181	3.14313	8.2393	0.00409929	0.0349096
RPS29	0.37304	6.85404	8.23427	0.00411066	0.0349821
RNU6-1145P	0.975271	3.47176	8.21636	0.00415144	0.0352311
PLOD2	0.55302	6.75909	8.21939	0.00414451	0.0352311
ADCY9	0.516483	6.07431	8.21853	0.00414648	0.0352311
VSNL1	-0.681805	3.23773	8.21668	0.0041507	0.0352311
NYNRIN	0.463747	4.52741	8.2127	0.00415981	0.0352616
AC016876.2	-0.418114	7.25932	8.21196	0.00416151	0.0352616
STAT3	-0.440346	7.78725	8.21101	0.00416369	0.0352616
TBRG4	0.367569	4.86495	8.20636	0.00417437	0.0353276
SKA2	-0.561318	4.73609	8.204	0.00417982	0.0353283
GJA1	-0.762865	4.07952	8.20382	0.00418023	0.0353283
ATP6V1G1	-0.395887	6.18427	8.19189	0.0042078	0.0355368
MNDA	-1.02856	4.17501	8.19057	0.00421087	0.0355381
YES1	-0.446025	6.96228	8.18568	0.00422223	0.0356094
CTTNBP2	0.645379	2.77066	8.18427	0.00422552	0.0356126
C2orf68	0.369724	4.31467	8.17791	0.00424037	0.0357131
ZFHX3	0.602933	5.25743	8.17412	0.00424924	0.0357632
RAB18	-0.30967	5.66296	8.16997	0.00425895	0.0358203
TMEM171	0.813105	4.0344	8.16643	0.00426728	0.0358217
TMEM184A	0.661196	4.64269	8.16558	0.00426929	0.0358217
SMG1P6	0.491077	3.91934	8.16842	0.00426259	0.0358217
ACKR4	-1.54079	2.05523	8.16492	0.00427083	0.0358217
PQLC1	0.389659	3.9492	8.15916	0.00428442	0.0358918
TMF1	-0.349152	7.57689	8.15889	0.00428506	0.0358918
PDE9A	0.85624	5.94229	8.14947	0.00430737	0.0360293
IFT140	-0.518398	3.85522	8.1495	0.0043073	0.0360293
MARCKS	0.452605	7.73745	8.1418	0.00432564	0.0361327
INO80E	0.3879	4.49735	8.14211	0.00432488	0.0361327
SEC61A1	-0.437693	7.17069	8.12769	0.00435943	0.0363901
ZNF217	0.421087	6.70524	8.1109	0.0044	0.0367037
HDGFL3	-0.764619	3.80825	8.10632	0.00441112	0.0367714
HDHD3	0.463254	4.78903	8.0999	0.00442676	0.0368515
ABCE1	-0.355947	5.76242	8.10011	0.00442625	0.0368515
CTSA	0.557745	6.70814	8.09126	0.00444793	0.0370025
SHISA5	-0.45673	4.70309	8.08368	0.00446657	0.0371324
ADGRV1	1.40586	2.81188	8.08005	0.00447552	0.0371815
REXO1	0.43542	4.68763	8.07608	0.00448534	0.0372377
RAC2	-0.639494	4.64601	8.06803	0.0045053	0.0373274
PLAUR	-0.783491	5.24197	8.06829	0.00450467	0.0373274
CTLA4	-1.35678	1.54604	8.06877	0.00450346	0.0373274
IL6R	0.461185	5.84421	8.06463	0.00451376	0.0373469
SNORA8	-0.614566	4.82271	8.06553	0.00451152	0.0373469
SOSTDC1	0.773401	3.82381	8.05603	0.00453524	0.0374739
RHOBTB3	0.49597	5.36012	8.0564	0.00453431	0.0374739
ABL1	0.49413	5.75021	8.03873	0.00457875	0.0377833
DNTTIP1	-0.450102	4.19216	8.03869	0.00457886	0.0377833
RUFY3	0.330357	5.49447	8.02124	0.00462319	0.0380918
ERH	-0.368396	5.10909	8.02227	0.00462056	0.0380918
SENP3-EIF4A1	-0.369165	6.22647	8.0203	0.00462559	0.0380918
SMG1P7	0.489581	3.47738	8.00297	0.00467008	0.0384065
NUP58	-0.333195	5.65397	8.00371	0.00466815	0.0384065
RNF207	0.732974	3.37999	7.9889	0.0047065	0.0384413
RNVU1-18	0.615097	8.80353	7.99618	0.00468763	0.0384413
RNU1-3	0.615043	8.80452	7.99748	0.00468424	0.0384413
RNU1-1	0.614884	8.8082	7.99507	0.0046905	0.0384413
SPRED2	0.55993	4.52322	7.98948	0.00470499	0.0384413
ZNF787	0.423968	3.95608	7.99523	0.00469007	0.0384413
EXOC5	-0.312814	6.38712	7.99517	0.00469022	0.0384413
UXS1	-0.358845	5.53115	7.98845	0.00470767	0.0384413
SOAT1	-0.412931	5.34287	7.99158	0.00469955	0.0384413
NFKBIA	-0.504674	6.79264	7.98798	0.00470889	0.0384413
TTYH3	-0.579393	4.71331	7.99078	0.00470162	0.0384413
KDM7A-DT	0.534351	3.89483	7.98206	0.00472431	0.0385414
PTPRR	0.815464	4.97462	7.97392	0.00474562	0.0386894
ETFB	0.43161	5.72103	7.95892	0.00478509	0.0389852
SMIM2-AS1	0.809248	2.91358	7.95685	0.00479058	0.039004
HR	0.678562	4.91706	7.95436	0.00479717	0.0390317
PDIA3P1	-0.502556	4.5583	7.94494	0.00482221	0.0392093
HIC1	0.494415	3.7804	7.93478	0.00484936	0.0394039
PIK3C2B	0.395306	6.07585	7.93336	0.00485316	0.0394086
LDHB	-0.554043	6.55589	7.93182	0.0048573	0.039416
ANKRD10	0.333315	6.22018	7.92961	0.00486324	0.039438
DGKD	0.369405	5.93584	7.92511	0.00487533	0.0394837
TXLNA	-0.328134	6.65796	7.92549	0.00487432	0.0394837
IQSEC2	0.548105	3.46755	7.91767	0.00489542	0.0396178
CYC1	0.429511	6.14525	7.91658	0.00489836	0.0396178
GIPC2	0.481754	5.42045	7.91436	0.00490439	0.0396403
NLN	0.38792	4.86501	7.91272	0.00490883	0.03965
N4BP2L2-IT2	0.710163	2.83536	7.90618	0.00492661	0.0397673
PLSCR1	-0.410789	6.39473	7.90039	0.0049424	0.0398532
MAP4K4	-0.454468	6.10299	7.89989	0.00494377	0.0398532
GABRA2	1.06559	2.68312	7.89639	0.00495337	0.0399043
DECR1	0.406085	6.43212	7.89356	0.00496112	0.039929
SORD2P	-0.661587	2.96787	7.89289	0.00496296	0.039929
PMEPA1	-0.619747	4.89232	7.8899	0.00497117	0.0399688
CPEB3	0.494168	3.87287	7.88177	0.00499355	0.0401223
ADCY5	0.646318	2.87305	7.87754	0.00500525	0.0401899
AC097376.2	0.57852	3.2417	7.87477	0.00501293	0.0401942
TSR1	-0.348636	5.15401	7.8733	0.00501699	0.0401942
ALG1	-0.417215	4.11161	7.87358	0.00501622	0.0401942
DHCR7	-0.569287	3.32998	7.8726	0.00501893	0.0401942
RN7SL277P	0.910066	3.15251	7.86898	0.005029	0.0402349
ALPK2	-1.31956	2.1725	7.8684	0.0050306	0.0402349
TINAGL1	0.456251	5.73488	7.8666	0.00503564	0.0402489
PHYKPL	0.420357	5.56723	7.86158	0.00504963	0.0403343
SOS2	0.389524	6.34638	7.84592	0.00509356	0.0406587
TRAF3IP2	0.402048	5.44761	7.84089	0.00510773	0.0407452
YIPF2	-0.399727	4.65204	7.83813	0.00511554	0.0407804
SHCBP1	-0.788093	2.89964	7.83698	0.0051188	0.0407804
SNORD118	0.951655	5.97859	7.83489	0.00512472	0.0408009
LYVE1	-1.14082	2.47904	7.82929	0.00514062	0.0409009
RNF24	-0.629238	3.48781	7.81835	0.00517185	0.0411226
CEP95	0.349364	5.1942	7.81651	0.00517712	0.0411377
BTG3	-0.558395	3.14087	7.81271	0.00518799	0.0411974
ECHS1	0.456084	6.87648	7.80915	0.00519823	0.0412519
CD24P4	0.648841	4.73403	7.80346	0.00521463	0.0413543
FKBP11	-0.745285	4.58605	7.80233	0.0052179	0.0413543
ARL13B	-0.479653	3.36576	7.79793	0.00523062	0.0414283
S100P	-1.3897	5.36019	7.79218	0.00524728	0.0415333
CLEC10A	0.639905	4.30415	7.78834	0.00525844	0.0415947
ZNF789	0.524812	3.10934	7.78663	0.00526342	0.0416072
HSD17B11	0.470685	6.60498	7.77828	0.00528781	0.0417458
HDHD5	0.373329	3.55128	7.77664	0.00529261	0.0417458
AC245060.4	-0.425947	4.05218	7.77596	0.00529461	0.0417458
AC022149.1	-0.453663	5.00079	7.7789	0.005286	0.0417458
GOT1	0.455618	5.51207	7.77084	0.00530964	0.0418373
SLC25A32	-0.437717	5.0482	7.76566	0.00532487	0.0419304
NAT2	0.656989	3.70196	7.76424	0.00532907	0.0419364
CXCL10	-1.22912	4.08984	7.76149	0.00533718	0.0419733
IARS	-0.357393	6.59233	7.75876	0.00534527	0.0420099
EPPK1	0.512125	7.00144	7.75645	0.0053521	0.0420365
TM9SF4	-0.357568	6.44386	7.75252	0.00536377	0.0421011
36951	0.668956	5.07121	7.74865	0.00537529	0.0421644
GCNT1	0.616647	4.86544	7.74622	0.00538252	0.0421942
DPY19L3	-0.402158	4.47001	7.74318	0.00539156	0.0422379
FTH1P8	0.754624	3.30392	7.74156	0.00539643	0.042249
TMEM107	0.882586	6.04904	7.72244	0.00545385	0.042669
SNORA63	-0.548047	4.51527	7.72138	0.00545705	0.042669
RNU1-2	0.595248	8.82107	7.71002	0.00549151	0.0428829
LRRK2	-0.951564	4.03111	7.70899	0.00549465	0.0428829
SELP	-1.47472	2.54901	7.7089	0.00549494	0.0428829
RNU1-4	0.595131	8.822	7.70365	0.00551093	0.0429803
ATP13A3	-0.385837	6.8549	7.69669	0.00553222	0.0431189
CHPF	-0.640318	4.09453	7.69528	0.00553655	0.0431251
RF00003	0.594632	8.82152	7.69196	0.00554673	0.0431553
ZNF395	0.413461	4.94217	7.69172	0.00554748	0.0431553
RN7SKP79	1.00419	3.21412	7.69056	0.00555103	0.0431554
AXIN1	0.383345	5.62789	7.68228	0.00557657	0.0433265
MT-TG	1.16925	4.05486	7.68078	0.00558119	0.0433348
DNAJB11	-0.471668	6.37164	7.67796	0.00558992	0.0433751
CDC42BPG	0.553576	4.78831	7.67635	0.00559492	0.0433864
PAICS	-0.369614	5.78209	7.67365	0.00560331	0.0433964
C12orf75	-0.630598	5.55769	7.6738	0.00560283	0.0433964
SLC16A4	-1.5912	1.77473	7.64179	0.00570314	0.0441416
ZNF808	0.432097	4.84444	7.63575	0.00572227	0.0442616
GSTO2	0.569578	3.16979	7.62857	0.00574509	0.0443816
AL359736.1	0.444672	4.07809	7.62745	0.00574866	0.0443816
PLXNA1	-0.469038	5.47543	7.62926	0.00574287	0.0443816
SEC31A	-0.364954	7.49337	7.61284	0.00579541	0.0447142
SUCLG2	0.527365	7.32139	7.6047	0.00582165	0.0448884
AGRN	-0.526658	5.29871	7.60315	0.00582666	0.0448987
ZNF281	-0.425509	4.71895	7.60139	0.00583233	0.0449141
AC124067.4	0.625458	3.00777	7.59702	0.00584649	0.0449948
NBPF11	0.478383	4.25221	7.59416	0.00585577	0.0449985
ZNF688	0.384525	3.54398	7.59347	0.00585802	0.0449985
IRF1	-0.64868	7.42705	7.59526	0.00585221	0.0449985
ALAD	0.408673	4.86676	7.58798	0.00587586	0.0451073
SPINT1-AS1	0.564346	3.55622	7.57796	0.00590863	0.0453304
RN7SL566P	1.15872	2.52753	7.57531	0.00591732	0.0453686
TRIQK	-0.423939	4.84536	7.57371	0.00592259	0.0453805
CASC19	-1.29538	2.64116	7.56967	0.00593587	0.0454538
MT-TD	0.977397	2.8937	7.56501	0.00595122	0.0455428
RNU1-28P	0.596364	8.83373	7.56317	0.00595732	0.045561
PRR13P5	0.568531	3.698	7.55617	0.00598048	0.0457043
CARMN	0.56695	4.87906	7.55526	0.00598352	0.0457043
NBPF12	0.460125	4.91018	7.54915	0.00600383	0.0458307
AMBRA1	0.362386	5.16959	7.5406	0.0060324	0.0460201
MUC13	-0.782167	9.72461	7.53885	0.00603827	0.0460362
GALC	-0.450918	5.0889	7.53511	0.0060508	0.0461029
MMADHC	-0.360212	5.26507	7.52798	0.00607479	0.0462552
CCDC149	-0.422785	4.1762	7.52581	0.00608213	0.0462552
PSMB9	-0.576093	4.60937	7.52585	0.00608199	0.0462552
ACVRL1	-0.480234	7.06633	7.52407	0.00608801	0.0462712
CYP3A5	0.597358	6.58572	7.51906	0.00610494	0.0463529
FUCA2	-0.349498	5.29371	7.51753	0.00611014	0.0463529
LILRB4	-0.825065	3.61134	7.51769	0.00610959	0.0463529
ALG5	-0.40943	4.94421	7.51613	0.00611488	0.0463601
CD163L1	0.583885	5.6392	7.51036	0.00613451	0.0464801
MICALL2	0.427773	4.75009	7.49754	0.00617832	0.0467831
ARHGAP17	0.507209	5.61593	7.49556	0.00618513	0.0468057
RN7SL218P	1.03121	3.1603	7.49243	0.0061959	0.0468581
UBQLN1	-0.329531	6.69568	7.49062	0.00620214	0.0468763
RNVU1-7	0.596464	8.82892	7.48296	0.00622857	0.0469858
TGFBR1	-0.334881	6.05694	7.48319	0.00622778	0.0469858
SMAD5	-0.335879	5.71236	7.48332	0.00622731	0.0469858
EDEM1	-0.418574	6.32927	7.48197	0.00623198	0.0469858
NXPE3	-0.745908	3.27144	7.47844	0.00624422	0.04702
ROR2	-0.748042	2.68358	7.47926	0.00624138	0.04702
STAMBPL1	0.385223	4.71498	7.47239	0.00626523	0.0471492
INF2	0.432297	6.51632	7.46988	0.00627397	0.047157
RAB8B	-0.504628	5.38519	7.47089	0.00627045	0.047157
PHLPP1	0.544339	4.43166	7.46388	0.00629491	0.0472853
PINK1-AS	-0.397117	3.73396	7.45345	0.0063315	0.0475133
ZNF486	-0.582679	2.85266	7.45301	0.00633303	0.0475133
ZMIZ1	0.51746	5.8266	7.43925	0.00638164	0.04779
FO538757.1	0.419034	3.27286	7.44014	0.00637851	0.04779
C1GALT1C1	-0.39483	4.98244	7.44053	0.0063771	0.04779
MRPL34	0.492788	3.91121	7.43451	0.00639848	0.0478868
GPR157	-0.446215	3.08351	7.43056	0.00641254	0.0479627
REG1B	-3.37779	4.46992	7.42484	0.00643297	0.048086
TAPBP	-0.445893	7.38757	7.42051	0.00644844	0.0481722
GABPB1-AS1	0.633663	4.00098	7.41768	0.00645861	0.0482188
SNORA60	0.674788	4.05828	7.41142	0.00648113	0.0483574
LINC00511	0.57818	3.81691	7.4062	0.00649996	0.0484683
LINC00894	0.807777	2.5585	7.40429	0.00650686	0.0484902
VWA8	0.35646	5.74881	7.39195	0.00655163	0.0487941
ETV7	-0.871532	3.04984	7.38793	0.00656629	0.0488735
TRIM8	-0.332121	5.55806	7.37428	0.00661633	0.0491562
HEATR3	-0.408274	4.76186	7.37518	0.00661303	0.0491562
ADGRE2	-0.683309	3.65396	7.37539	0.00661224	0.0491562
PHKG2	0.387051	3.71383	7.37221	0.00662393	0.0491828
GPR39	0.591466	3.84223	7.36463	0.00665194	0.0493308
PLAU	-0.856609	4.38688	7.36532	0.00664938	0.0493308
AC011330.1	0.363969	4.39689	7.36209	0.00666132	0.0493705
FOXD2	0.611283	3.55046	7.35857	0.00667439	0.0494099
SLC25A25-AS1	0.478496	5.77238	7.35848	0.00667472	0.0494099
ECI1	0.412303	4.73707	7.35716	0.00667962	0.049415
DEPDC5	0.332802	4.55212	7.35612	0.00668349	0.049415
RFXANK	0.40149	3.47095	7.35404	0.00669124	0.0494424
CFI	-1.23906	4.51566	7.35011	0.00670585	0.0495204
HERC2P2	0.518987	5.25582	7.34872	0.00671106	0.049529
ZNF891	0.557458	3.22566	7.34	0.00674369	0.0497398
PSMA3	-0.427087	5.84606	7.33866	0.00674869	0.0497467
DRAM2	-0.352978	5.21458	7.31446	0.00684021	0.0503909
BAIAP2L1	-0.486578	6.83492	7.31114	0.00685284	0.0504536
FDX1	0.416771	4.90214	7.3089	0.00686141	0.0504863
PJA1	-0.553616	3.83434	7.30574	0.00687349	0.0505447
NR1H3	0.473906	4.30678	7.30083	0.00689226	0.0506523
DAGLA	0.551349	3.45805	7.29832	0.00690192	0.0506928
TIPARP	-0.356948	5.4016	7.28583	0.00695005	0.0510157
RNU1-27P	0.576906	8.85102	7.26931	0.00701428	0.0514563
ZNF704	0.734735	5.98899	7.24595	0.00710611	0.0520987
BGN	-1.23349	2.49807	7.24259	0.00711942	0.052165
USP13	-0.58522	2.94912	7.22962	0.00717103	0.0525117
WASH3P	0.405112	3.75811	7.22821	0.00717666	0.0525215
FBXO32	0.450685	5.58503	7.22554	0.00718736	0.0525683
TRIM5	-0.371318	4.56444	7.22265	0.00719892	0.0526214
NEDD1	-0.369175	4.44954	7.22051	0.00720753	0.0526528
MST1L	1.51844	1.57201	7.21933	0.00721227	0.052656
SEC23B	-0.336714	5.87181	7.21793	0.00721788	0.0526656
PDLIM2	0.575678	2.95744	7.20662	0.0072635	0.0529668
GTF2E2	-0.413101	5.31359	7.20256	0.00727998	0.0530554
ASF1A	-0.39968	3.93027	7.19709	0.00730218	0.0531855
CWH43	1.08927	4.3164	7.19336	0.00731736	0.0532326
AFMID	-0.43513	3.48558	7.19378	0.00731568	0.0532326
MANF	-0.559355	5.73304	7.1913	0.00732579	0.0532622
PPIP5K1	0.340907	5.16814	7.18757	0.00734102	0.0533413
CGN	0.710325	7.50329	7.17812	0.0073798	0.0535905
RAPGEF3	-0.635612	3.19186	7.17698	0.00738449	0.0535905
TAP1	-0.645964	7.0369	7.17552	0.00739052	0.0535905
HLA-DRA	-0.773613	8.56125	7.17495	0.00739285	0.0535905
VPS13A	0.465368	7.25478	7.17319	0.00740011	0.0536114
AC009084.1	0.617547	5.88894	7.1599	0.00745515	0.0539143
ING4	0.389813	3.62612	7.16118	0.00744982	0.0539143
PTP4A2	-0.331317	7.50519	7.16019	0.00745394	0.0539143
AC015688.4	0.447572	4.27031	7.1587	0.00746012	0.0539184
