# Supplementary material for: A Pilot Integrative Analysis of Colonic Gene Expression, Gut Microbiota, and Immune Infiltration in Primary Sclerosing Cholangitis-Inflammatory Bowel Disease: Association of Disease With Bile Acid Pathways
Source: J Crohns Colitis. 2020 Feb 4;14(7):935–47. doi: 10.1093/ecco-jcc/jjaa021 (PMC7392170; doi:10.1093/ecco-jcc/jjaa021)
Supplement: jjaa021_suppl_Supplementary_Table_2 [file jjaa021_suppl_supplementary_table_2.xlsx]

## Sheet: UCvsHC GO
UC vs HC Gene ontology biological processes
	NGenes	Direction	PValue	FDR
IMMUNE RESPONSE	650	Up	7.42969e-36	3.29581e-32
IMMUNE SYSTEM PROCESS	1318	Up	1.16537e-31	2.58479e-28
INNATE IMMUNE RESPONSE	368	Up	1.59667e-28	2.36095e-25
POSITIVE REGULATION OF IMMUNE SYSTEM PROCESS	594	Up	3.12238e-28	3.46272e-25
REGULATION OF IMMUNE RESPONSE	583	Up	1.01896e-27	9.04021e-25
IMMUNE EFFECTOR PROCESS	327	Up	2.39179e-25	1.76833e-22
DEFENSE RESPONSE	715	Up	2.33002e-24	1.47657e-21
EXTRACELLULAR STRUCTURE ORGANIZATION	198	Up	9.70103e-23	5.37922e-20
REGULATION OF IMMUNE SYSTEM PROCESS	952	Up	5.13285e-22	2.31203e-19
RESPONSE TO CYTOKINE	477	Up	5.21198e-22	2.31203e-19
CYTOKINE MEDIATED SIGNALING PATHWAY	289	Up	9.34994e-22	3.62618e-19
ADAPTIVE IMMUNE RESPONSE	163	Up	9.80932e-22	3.62618e-19
POSITIVE REGULATION OF IMMUNE RESPONSE	393	Up	1.40876e-20	4.74167e-18
RESPONSE TO TYPE I INTERFERON	54	Up	1.49647e-20	4.74167e-18
BIOLOGICAL ADHESION	597	Up	2.71953e-20	8.04254e-18
RESPONSE TO INTERFERON GAMMA	102	Up	3.19172e-20	8.84904e-18
CELLULAR RESPONSE TO CYTOKINE STIMULUS	400	Up	9.0508e-20	2.36173e-17
REGULATION OF CELL ADHESION	446	Up	1.1421e-19	2.81465e-17
REGULATION OF CYTOKINE PRODUCTION	378	Up	1.94108e-19	4.53192e-17
REGULATION OF CELL ACTIVATION	311	Up	2.10113e-19	4.6603e-17
CELL ACTIVATION	378	Up	7.45909e-19	1.57564e-16
DEFENSE RESPONSE TO VIRUS	118	Up	9.23035e-19	1.86117e-16
RESPONSE TO VIRUS	181	Up	1.13314e-18	2.18549e-16
LEUKOCYTE ACTIVATION	283	Up	3.63712e-18	6.72261e-16
CELLULAR RESPONSE TO INTERFERON GAMMA	88	Up	1.96956e-17	3.23592e-15
INFLAMMATORY RESPONSE	251	Up	2.14281e-17	3.39482e-15
ACTIVATION OF IMMUNE RESPONSE	315	Up	5.41194e-17	8.2784e-15
POSITIVE REGULATION OF CYTOKINE PRODUCTION	240	Up	9.20264e-17	1.36076e-14
REGULATION OF CELL CELL ADHESION	255	Up	1.04349e-16	1.4932e-14
LYMPHOCYTE ACTIVATION	239	Up	1.27927e-16	1.77339e-14
CELL MOTILITY	531	Up	1.56795e-16	2.1077e-14
POSITIVE REGULATION OF CELL ACTIVATION	202	Up	2.92023e-16	3.81005e-14
POSITIVE REGULATION OF MULTICELLULAR ORGANISMAL PROCESS	839	Up	7.88673e-16	9.31503e-14
INTERFERON GAMMA MEDIATED SIGNALING PATHWAY	60	Up	7.93595e-16	9.31503e-14
REGULATION OF LEUKOCYTE PROLIFERATION	138	Up	7.97951e-16	9.31503e-14
REGULATION OF HOMOTYPIC CELL CELL ADHESION	206	Up	1.70439e-15	1.93863e-13
ADAPTIVE IMMUNE RESPONSE BASED ON SOMATIC RECOMBINATION OF IMMUNE RECEPTORS BUILT FROM IMMUNOGLOBULIN SUPERFAMILY DOMAINS	94	Up	1.87523e-15	2.07963e-13
LEUKOCYTE MIGRATION	171	Up	2.17819e-15	2.3567e-13
SINGLE ORGANISM CELL ADHESION	300	Up	3.72882e-15	3.93834e-13
POSITIVE REGULATION OF CELL ADHESION	260	Up	3.94393e-15	4.06867e-13
REGULATION OF CELLULAR COMPONENT MOVEMENT	548	Up	1.06609e-14	1.07481e-12
CELL CELL ADHESION	332	Up	2.46465e-14	2.4296e-12
LOCOMOTION	686	Up	2.58195e-14	2.4899e-12
POSITIVE REGULATION OF CELL CELL ADHESION	164	Up	2.83887e-14	2.67941e-12
POSITIVE REGULATION OF LOCOMOTION	297	Up	3.40131e-14	3.14338e-12
VASCULATURE DEVELOPMENT	316	Up	3.77124e-14	3.41413e-12
POSITIVE REGULATION OF RESPONSE TO STIMULUS	1288	Up	1.25081e-13	1.0469e-11
NEGATIVE REGULATION OF IMMUNE RESPONSE	80	Up	1.66879e-13	1.37088e-11
LEUKOCYTE CELL CELL ADHESION	173	Up	2.11435e-13	1.67486e-11
REGULATION OF DEFENSE RESPONSE	523	Up	3.42e-13	2.6616e-11
REGULATION OF LEUKOCYTE MEDIATED IMMUNITY	105	Up	3.77353e-13	2.8861e-11
CELLULAR RESPONSE TO ORGANIC SUBSTANCE	1252	Up	9.61445e-13	7.22876e-11
REGULATION OF INNATE IMMUNE RESPONSE	278	Up	1.00009e-12	7.39402e-11
IMMUNE SYSTEM DEVELOPMENT	405	Up	1.05309e-12	7.65822e-11
MULTICELLULAR ORGANISMAL MACROMOLECULE METABOLIC PROCESS	52	Up	1.52104e-12	1.07101e-10
LEUKOCYTE MEDIATED IMMUNITY	105	Up	3.52398e-12	2.40498e-10
LYMPHOCYTE MEDIATED IMMUNITY	80	Up	3.73084e-12	2.50758e-10
PROTEIN ACTIVATION CASCADE	32	Up	3.86683e-12	2.56019e-10
POSITIVE REGULATION OF VASCULATURE DEVELOPMENT	80	Up	6.03382e-12	3.93618e-10
REGULATION OF INFLAMMATORY RESPONSE	163	Up	8.89904e-12	5.63945e-10
REGULATION OF RESPONSE TO WOUNDING	239	Up	1.57279e-11	9.55736e-10
RESPONSE TO BIOTIC STIMULUS	542	Up	1.67649e-11	1.00499e-09
REGULATION OF VASCULATURE DEVELOPMENT	142	Up	2.13161e-11	1.21832e-09
POSITIVE REGULATION OF DEFENSE RESPONSE	259	Up	2.14031e-11	1.21832e-09
LEUKOCYTE DIFFERENTIATION	202	Up	2.14222e-11	1.21832e-09
CYTOKINE PRODUCTION	80	Up	2.40131e-11	1.34335e-09
REGULATION OF MULTICELLULAR ORGANISMAL DEVELOPMENT	1039	Up	2.56769e-11	1.40621e-09
MOVEMENT OF CELL OR SUBCELLULAR COMPONENT	797	Up	3.17272e-11	1.69568e-09
REGULATION OF ADAPTIVE IMMUNE RESPONSE	80	Up	3.85344e-11	2.03499e-09
POSITIVE REGULATION OF LEUKOCYTE PROLIFERATION	88	Up	4.67898e-11	2.44188e-09
REGULATION OF T CELL PROLIFERATION	99	Up	6.83655e-11	3.52639e-09
REGULATION OF HYDROLASE ACTIVITY	891	Up	7.00931e-11	3.57394e-09
NEGATIVE REGULATION OF VIRAL PROCESS	69	Up	1.28483e-10	6.44284e-09
REGULATION OF ANATOMICAL STRUCTURE MORPHOGENESIS	676	Up	1.29263e-10	6.44284e-09
REGULATION OF INTRACELLULAR SIGNAL TRANSDUCTION	1165	Up	1.53681e-10	7.57476e-09
BLOOD VESSEL MORPHOGENESIS	243	Up	2.01911e-10	9.73562e-09
MULTICELLULAR ORGANISM METABOLIC PROCESS	57	Up	2.31103e-10	1.10234e-08
REGULATION OF LEUKOCYTE DIFFERENTIATION	154	Up	4.39556e-10	2.03111e-08
NEGATIVE REGULATION OF IMMUNE EFFECTOR PROCESS	70	Up	4.64881e-10	2.12599e-08
CIRCULATORY SYSTEM DEVELOPMENT	515	Up	4.79464e-10	2.17031e-08
POSITIVE REGULATION OF DEVELOPMENTAL PROCESS	687	Up	5.30711e-10	2.37802e-08
POSITIVE REGULATION OF HYDROLASE ACTIVITY	643	Up	6.41782e-10	2.84694e-08
B CELL ACTIVATION	91	Up	6.67289e-10	2.93079e-08
REGULATION OF IMMUNE EFFECTOR PROCESS	292	Up	7.15035e-10	3.1097e-08
IMMUNE RESPONSE REGULATING CELL SURFACE RECEPTOR SIGNALING PATHWAY	245	Up	7.27013e-10	3.1311e-08
POSITIVE REGULATION OF T CELL PROLIFERATION	63	Up	8.46209e-10	3.60941e-08
COMPLEMENT ACTIVATION	26	Up	9.08132e-10	3.83664e-08
RESPONSE TO EXTERNAL STIMULUS	1081	Up	9.54961e-10	3.99642e-08
ANATOMICAL STRUCTURE FORMATION INVOLVED IN MORPHOGENESIS	583	Up	1.11896e-09	4.63898e-08
POSITIVE REGULATION OF INTRACELLULAR SIGNAL TRANSDUCTION	585	Up	1.13482e-09	4.66115e-08
INTRACELLULAR SIGNAL TRANSDUCTION	1120	Up	1.15308e-09	4.69273e-08
NEGATIVE REGULATION OF LEUKOCYTE MEDIATED IMMUNITY	34	Up	1.26818e-09	5.11424e-08
POSITIVE REGULATION OF IMMUNE EFFECTOR PROCESS	101	Up	1.4219e-09	5.68249e-08
ANGIOGENESIS	200	Up	1.506e-09	5.96484e-08
POSITIVE REGULATION OF MOLECULAR FUNCTION	1270	Up	1.70292e-09	6.68507e-08
LYMPHOCYTE DIFFERENTIATION	140	Up	1.73627e-09	6.75624e-08
REGULATION OF CELL PROLIFERATION	958	Up	1.84865e-09	7.11252e-08
NEGATIVE REGULATION OF MULTI ORGANISM PROCESS	106	Up	2.29381e-09	8.69687e-08
B CELL MEDIATED IMMUNITY	51	Up	2.63012e-09	9.80436e-08
RESPONSE TO MOLECULE OF BACTERIAL ORIGIN	205	Up	3.5675e-09	1.31878e-07
REGULATION OF RESPONSE TO STRESS	1083	Up	3.6401e-09	1.3345e-07
POSITIVE REGULATION OF CELL PROLIFERATION	498	Up	4.27196e-09	1.54068e-07
REGULATION OF GTPASE ACTIVITY	477	Up	4.33572e-09	1.55107e-07
REGULATION OF LYMPHOCYTE DIFFERENTIATION	86	Up	7.78049e-09	2.69643e-07
NEGATIVE REGULATION OF RESPONSE TO STIMULUS	926	Up	8.66425e-09	2.97943e-07
POSITIVE REGULATION OF INNATE IMMUNE RESPONSE	198	Up	9.43578e-09	3.21978e-07
REGULATION OF LYMPHOCYTE MEDIATED IMMUNITY	68	Up	1.17409e-08	3.97577e-07
NEGATIVE REGULATION OF CELL ACTIVATION	99	Up	1.21918e-08	4.09719e-07
CELL SUBSTRATE ADHESION	120	Up	1.23119e-08	4.10644e-07
HUMORAL IMMUNE RESPONSE MEDIATED BY CIRCULATING IMMUNOGLOBULIN	26	Up	1.39578e-08	4.62066e-07
NEGATIVE REGULATION OF CYTOKINE PRODUCTION	138	Up	1.47757e-08	4.85517e-07
REGULATION OF CELL DIFFERENTIATION	928	Up	1.52389e-08	4.97058e-07
REGULATION OF T CELL DIFFERENTIATION	68	Up	1.59539e-08	5.16579e-07
NEGATIVE REGULATION OF VIRAL GENOME REPLICATION	40	Up	1.64835e-08	5.29861e-07
ANTIGEN RECEPTOR MEDIATED SIGNALING PATHWAY	150	Up	1.82429e-08	5.76288e-07
NEGATIVE REGULATION OF ADAPTIVE IMMUNE RESPONSE	24	Up	2.07547e-08	6.48365e-07
POSITIVE REGULATION OF LYMPHOCYTE DIFFERENTIATION	52	Up	2.16101e-08	6.70366e-07
REGULATION OF CELL MORPHOGENESIS	383	Up	2.53106e-08	7.79706e-07
POSITIVE REGULATION OF RESPONSE TO EXTERNAL STIMULUS	178	Up	2.61955e-08	8.01401e-07
REGULATION OF B CELL ACTIVATION	74	Up	3.99255e-08	1.20483e-06
INTEGRIN MEDIATED SIGNALING PATHWAY	66	Up	4.11632e-08	1.229e-06
NEGATIVE REGULATION OF MULTICELLULAR ORGANISMAL PROCESS	590	Up	4.12806e-08	1.229e-06
POSITIVE REGULATION OF CELL DIFFERENTIATION	511	Up	4.70832e-08	1.39241e-06
RESPONSE TO BACTERIUM	286	Up	5.02701e-08	1.47681e-06
LEUKOCYTE PROLIFERATION	53	Up	5.19842e-08	1.51712e-06
POSITIVE REGULATION OF HEMOPOIESIS	110	Up	6.47442e-08	1.87716e-06
REGULATION OF CYTOKINE SECRETION	83	Up	6.56056e-08	1.88978e-06
REGULATION OF ALPHA BETA T CELL ACTIVATION	45	Up	7.38764e-08	2.10074e-06
POSITIVE REGULATION OF CHEMOTAXIS	74	Up	7.62401e-08	2.15415e-06
REGULATION OF B CELL PROLIFERATION	39	Up	7.82406e-08	2.19668e-06
REGULATION OF RESPONSE TO EXTERNAL STIMULUS	611	Up	8.51025e-08	2.37431e-06
NEGATIVE REGULATION OF LYMPHOCYTE MEDIATED IMMUNITY	25	Up	8.99212e-08	2.49306e-06
PROTEIN AUTOPHOSPHORYLATION	157	Up	9.06614e-08	2.49797e-06
POSITIVE REGULATION OF LEUKOCYTE DIFFERENTIATION	89	Up	9.47143e-08	2.59353e-06
POSITIVE REGULATION OF CATALYTIC ACTIVITY	1082	Up	9.694e-08	2.6382e-06
REGULATION OF VIRAL GENOME REPLICATION	65	Up	1.04103e-07	2.81585e-06
REGULATION OF CHEMOTAXIS	110	Up	1.09132e-07	2.934e-06
CELL MATRIX ADHESION	84	Up	1.30334e-07	3.48289e-06
REGULATION OF CYTOKINE BIOSYNTHETIC PROCESS	53	Up	1.678e-07	4.40451e-06
TISSUE DEVELOPMENT	894	Up	1.99203e-07	5.1345e-06
RESPONSE TO INTERFERON ALPHA	16	Up	1.99977e-07	5.1345e-06
NEGATIVE REGULATION OF IMMUNE SYSTEM PROCESS	255	Up	2.00241e-07	5.1345e-06
REGULATION OF LEUKOCYTE MEDIATED CYTOTOXICITY	32	Up	2.17332e-07	5.54073e-06
NEGATIVE REGULATION OF CELL ADHESION	157	Up	2.64179e-07	6.6585e-06
REGULATION OF SMALL GTPASE MEDIATED SIGNAL TRANSDUCTION	220	Up	2.8153e-07	7.05575e-06
HOMEOSTASIS OF NUMBER OF CELLS	124	Up	2.84722e-07	7.09565e-06
NEGATIVE REGULATION OF CELL CELL ADHESION	93	Up	3.03888e-07	7.51872e-06
CELL PROLIFERATION	449	Up	3.05088e-07	7.51872e-06
MYELOID LEUKOCYTE ACTIVATION	66	Up	3.55537e-07	8.71359e-06
REGULATION OF SEQUESTERING OF CALCIUM ION	63	Up	3.64074e-07	8.87379e-06
CHEMOKINE MEDIATED SIGNALING PATHWAY	26	Up	4.28993e-07	1.0399e-05
POSITIVE REGULATION OF NF KAPPAB TRANSCRIPTION FACTOR ACTIVITY	100	Up	4.74618e-07	1.14424e-05
POSITIVE REGULATION OF RESPONSE TO WOUNDING	85	Up	5.0359e-07	1.20753e-05
NEGATIVE REGULATION OF LEUKOCYTE PROLIFERATION	48	Up	5.16096e-07	1.23086e-05
SKELETAL SYSTEM DEVELOPMENT	261	Up	5.40693e-07	1.27772e-05
CELL CHEMOTAXIS	101	Up	5.41505e-07	1.27772e-05
T CELL DIFFERENTIATION	93	Up	5.65715e-07	1.32779e-05
LYMPHOCYTE MIGRATION	25	Up	5.76659e-07	1.34635e-05
POSITIVE REGULATION OF CYTOKINE BIOSYNTHETIC PROCESS	36	Up	6.53511e-07	1.51779e-05
POSITIVE REGULATION OF SEQUENCE SPECIFIC DNA BINDING TRANSCRIPTION FACTOR ACTIVITY	159	Up	7.05504e-07	1.63001e-05
ENDOCYTOSIS	346	Up	7.28926e-07	1.66847e-05
ACTIVATION OF INNATE IMMUNE RESPONSE	173	Up	7.29673e-07	1.66847e-05
CELLULAR EXTRAVASATION	18	Up	7.48261e-07	1.70046e-05
REGULATION OF TRANSCRIPTION FROM RNA POLYMERASE II PROMOTER	1196	Up	7.5133e-07	1.70046e-05
REGULATION OF CELL KILLING	35	Up	8.09935e-07	1.82379e-05
EXTRACELLULAR MATRIX DISASSEMBLY	49	Up	8.24354e-07	1.84689e-05
DEFENSE RESPONSE TO OTHER ORGANISM	285	Up	8.37669e-07	1.86729e-05
RESPONSE TO WOUNDING	359	Up	8.49949e-07	1.88519e-05
CELLULAR RESPONSE TO BIOTIC STIMULUS	121	Up	9.02859e-07	1.98271e-05
POSITIVE REGULATION OF CELL COMMUNICATION	1015	Up	9.6318e-07	2.09728e-05
POSITIVE REGULATION OF B CELL ACTIVATION	50	Up	9.64483e-07	2.09728e-05
REGULATION OF HEMOPOIESIS	222	Up	1.03415e-06	2.23781e-05
MUSCLE STRUCTURE DEVELOPMENT	245	Up	1.12521e-06	2.41133e-05
PEPTIDYL TYROSINE AUTOPHOSPHORYLATION	35	Up	1.1437e-06	2.43917e-05
POSITIVE REGULATION OF PHOSPHORUS METABOLIC PROCESS	640	Up	1.16415e-06	2.4709e-05
REGULATION OF INTERLEUKIN 1 BETA PRODUCTION	30	Up	1.29649e-06	2.73867e-05
REGULATION OF LEUKOCYTE MIGRATION	90	Up	1.38573e-06	2.88615e-05
B CELL RECEPTOR SIGNALING PATHWAY	32	Up	1.38582e-06	2.88615e-05
POSITIVE REGULATION OF BIOSYNTHETIC PROCESS	1218	Up	1.47485e-06	3.04299e-05
NEGATIVE REGULATION OF CELL COMMUNICATION	805	Up	1.53751e-06	3.1576e-05
MUSCLE CELL DIFFERENTIATION	138	Up	1.72914e-06	3.53477e-05
REGULATION OF PEPTIDASE ACTIVITY	240	Up	1.76082e-06	3.58303e-05
COLLAGEN FIBRIL ORGANIZATION	23	Up	1.83709e-06	3.70423e-05
WOUND HEALING	307	Up	1.90205e-06	3.80067e-05
POSITIVE REGULATION OF MAPK CASCADE	293	Up	2.03651e-06	4.05111e-05
NEGATIVE REGULATION OF HOMOTYPIC CELL CELL ADHESION	67	Up	2.32569e-06	4.60569e-05
REGULATION OF CELL SHAPE	109	Up	3.00838e-06	5.91592e-05
POSITIVE REGULATION OF GENE EXPRESSION	1206	Up	3.01397e-06	5.91592e-05
TAXIS	260	Up	3.03187e-06	5.92483e-05
REGULATION OF I KAPPAB KINASE NF KAPPAB SIGNALING	185	Up	3.47395e-06	6.75896e-05
PROTEIN PHOSPHORYLATION	685	Up	3.63359e-06	7.0387e-05
REGENERATION	103	Up	3.72922e-06	7.19252e-05
BONE DEVELOPMENT	97	Up	4.27838e-06	8.21597e-05
POSITIVE REGULATION OF INFLAMMATORY RESPONSE	56	Up	4.38213e-06	8.37893e-05
REGULATION OF PEPTIDYL TYROSINE PHOSPHORYLATION	136	Up	4.52922e-06	8.62302e-05
REGULATION OF PRODUCTION OF MOLECULAR MEDIATOR OF IMMUNE RESPONSE	61	Up	4.69331e-06	8.89723e-05
REGULATION OF INTERLEUKIN 2 PRODUCTION	35	Up	4.83429e-06	9.11038e-05
POSITIVE REGULATION OF PEPTIDYL TYROSINE PHOSPHORYLATION	90	Up	4.84682e-06	9.11038e-05
POSITIVE REGULATION OF EPITHELIAL CELL MIGRATION	77	Up	5.06088e-06	9.46039e-05
REGULATION OF EPITHELIAL CELL MIGRATION	126	Up	5.07568e-06	9.46039e-05
REGULATION OF INTERLEUKIN 1 PRODUCTION	37	Up	5.28381e-06	9.80711e-05
POSITIVE REGULATION OF LEUKOCYTE MIGRATION	66	Up	5.56559e-06	0.000102871
REGULATION OF DEVELOPMENTAL GROWTH	172	Up	5.64267e-06	0.000103863
REGULATION OF INTERLEUKIN 6 PRODUCTION	62	Up	5.82931e-06	0.000106415
CELL DEATH	742	Up	6.02564e-06	0.000109548
POSITIVE REGULATION OF ALPHA BETA T CELL ACTIVATION	33	Up	6.06236e-06	0.000109766
REGULATION OF VIRAL ENTRY INTO HOST CELL	20	Up	6.53751e-06	0.000117888
RESPONSE TO MECHANICAL STIMULUS	134	Up	6.86022e-06	0.000122709
MORPHOGENESIS OF A BRANCHING STRUCTURE	105	Up	7.07858e-06	0.000126107
REGULATION OF INTERFERON GAMMA PRODUCTION	53	Up	7.14958e-06	0.000126862
REGULATION OF RAS PROTEIN SIGNAL TRANSDUCTION	147	Up	7.21824e-06	0.00012757
POSITIVE REGULATION OF ENDOTHELIAL CELL MIGRATION	48	Up	7.33558e-06	0.00012913
REGULATION OF SYMBIOSIS ENCOMPASSING MUTUALISM THROUGH PARASITISM	171	Up	7.36504e-06	0.000129136
MYELOID CELL DIFFERENTIATION	141	Up	7.52492e-06	0.000131419
NEGATIVE REGULATION OF TRANSCRIPTION FROM RNA POLYMERASE II PROMOTER	506	Up	8.10932e-06	0.00014107
REGULATION OF TUMOR NECROSIS FACTOR SUPERFAMILY CYTOKINE PRODUCTION	72	Up	8.15499e-06	0.000141311
POSITIVE REGULATION OF ANTIGEN RECEPTOR MEDIATED SIGNALING PATHWAY	9	Up	8.23853e-06	0.000142203
BRANCHING MORPHOGENESIS OF AN EPITHELIAL TUBE	83	Up	8.31006e-06	0.000142882
POSITIVE REGULATION OF PHOSPHATIDYLINOSITOL 3 KINASE SIGNALING	43	Up	9.02418e-06	0.000153966
REGULATION OF CELL DEATH	1027	Up	9.07536e-06	0.000154246
REGULATION OF PHOSPHORUS METABOLIC PROCESS	1062	Up	9.13442e-06	0.000154658
REGULATION OF PROTEIN MODIFICATION PROCESS	1207	Up	9.31791e-06	0.000157165
POSITIVE REGULATION OF AXONOGENESIS	47	Up	1.0337e-05	0.000173038
REGULATION OF RELEASE OF SEQUESTERED CALCIUM ION INTO CYTOSOL	44	Up	1.10873e-05	0.0001849
REGULATION OF ANTIGEN RECEPTOR MEDIATED SIGNALING PATHWAY	31	Up	1.13208e-05	0.000187385
PATTERN RECOGNITION RECEPTOR SIGNALING PATHWAY	92	Up	1.15534e-05	0.000190523
POSITIVE REGULATION OF CELL GROWTH	100	Up	1.20716e-05	0.000198333
POSITIVE REGULATION OF INTERLEUKIN 1 PRODUCTION	25	Up	1.21665e-05	0.000199154
VASCULOGENESIS	35	Up	1.28369e-05	0.000209095
CYTOSKELETON ORGANIZATION	629	Up	1.28681e-05	0.000209095
POSITIVE REGULATION OF LEUKOCYTE CHEMOTAXIS	48	Up	1.31927e-05	0.000212293
NEGATIVE REGULATION OF INNATE IMMUNE RESPONSE	30	Up	1.32017e-05	0.000212293
NEGATIVE REGULATION OF CYTOKINE PRODUCTION INVOLVED IN IMMUNE RESPONSE	11	Up	1.32085e-05	0.000212293
LYMPHOCYTE COSTIMULATION	53	Up	1.32814e-05	0.000212693
REGULATION OF LYMPHOCYTE MIGRATION	24	Up	1.33392e-05	0.000212851
REGULATION OF CALCIUM ION TRANSPORT INTO CYTOSOL	53	Up	1.38231e-05	0.000219782
EYE DEVELOPMENT	174	Up	1.45747e-05	0.000230904
POSITIVE REGULATION OF CYTOKINE SECRETION	53	Up	1.4846e-05	0.000234366
POSITIVE REGULATION OF PROTEIN METABOLIC PROCESS	1060	Up	1.49372e-05	0.00023497
POSITIVE REGULATION OF PROTEIN MODIFICATION PROCESS	778	Up	1.55994e-05	0.00024452
CYTOSOLIC CALCIUM ION TRANSPORT	30	Up	1.57771e-05	0.000246434
REGULATION OF CALCIUM ION TRANSPORT	112	Up	1.62821e-05	0.000253429
LYMPHOCYTE CHEMOTAXIS	19	Up	1.64582e-05	0.000255275
LEUKOCYTE CHEMOTAXIS	68	Up	1.68693e-05	0.000260432
POSITIVE REGULATION OF GROWTH	154	Up	1.69081e-05	0.000260432
CYTOKINE SECRETION	26	Up	1.8102e-05	0.000275947
ORGAN MORPHOGENESIS	471	Up	1.86034e-05	0.000281835
ALPHA BETA T CELL ACTIVATION	38	Up	1.86153e-05	0.000281835
POSITIVE REGULATION OF LEUKOCYTE MEDIATED IMMUNITY	53	Up	1.89323e-05	0.000285659
ANTIGEN PROCESSING AND PRESENTATION OF ENDOGENOUS PEPTIDE ANTIGEN	11	Up	2.00348e-05	0.000301269
NEGATIVE REGULATION OF HOMEOSTATIC PROCESS	86	Up	2.01381e-05	0.000301799
LEUKOCYTE HOMEOSTASIS	44	Up	2.06564e-05	0.000308525
POSITIVE REGULATION OF VASCULAR ENDOTHELIAL GROWTH FACTOR RECEPTOR SIGNALING PATHWAY	10	Up	2.14351e-05	0.000318694
CELLULAR DEFENSE RESPONSE	24	Up	2.1481e-05	0.000318694
ACTIN FILAMENT BASED PROCESS	332	Up	2.16475e-05	0.000320095
T CELL RECEPTOR SIGNALING PATHWAY	124	Up	2.25054e-05	0.000330304
REGULATION OF CELL SUBSTRATE ADHESION	133	Up	2.25396e-05	0.000330304
REGULATION OF CELL DEVELOPMENT	510	Up	2.25613e-05	0.000330304
ACUTE INFLAMMATORY RESPONSE	35	Up	2.27728e-05	0.000332304
SIGNAL TRANSDUCTION BY PROTEIN PHOSPHORYLATION	279	Up	2.36266e-05	0.000343631
POSITIVE REGULATION OF TRANSCRIPTION FROM RNA POLYMERASE II PROMOTER	660	Up	2.41399e-05	0.000349949
NEGATIVE REGULATION OF CELL KILLING	14	Up	2.47309e-05	0.000357349
PLATELET ACTIVATION	95	Up	2.5084e-05	0.000361275
CELL DEVELOPMENT	794	Up	2.69351e-05	0.000385433
RESPIRATORY BURST	13	Up	2.73026e-05	0.000388187
REGULATION OF ERK1 AND ERK2 CASCADE	150	Up	2.77058e-05	0.000392662
CELL ADHESION MEDIATED BY INTEGRIN	10	Up	2.88073e-05	0.000406972
REGULATION OF CALCIUM ION IMPORT	57	Up	2.92218e-05	0.000411518
CELLULAR RESPONSE TO MECHANICAL STIMULUS	61	Up	3.17357e-05	0.000445504
LYMPHOCYTE HOMEOSTASIS	38	Up	3.22714e-05	0.000451596
AMEBOIDAL TYPE CELL MIGRATION	98	Up	3.27579e-05	0.000456962
ANTIGEN PROCESSING AND PRESENTATION OF PEPTIDE ANTIGEN VIA MHC CLASS I	83	Up	3.35829e-05	0.000467002
REGULATION OF CYTOSOLIC CALCIUM ION CONCENTRATION	82	Up	3.46855e-05	0.000480827
RESPONSE TO LIPID	542	Up	3.62465e-05	0.000500902
POSITIVE REGULATION OF INTERLEUKIN 1 BETA PRODUCTION	21	Up	3.66263e-05	0.000504578
REGULATION OF AXONOGENESIS	105	Up	3.82891e-05	0.00052423
FOREBRAIN DEVELOPMENT	195	Up	3.95194e-05	0.00053941
REGULATION OF B CELL MEDIATED IMMUNITY	22	Up	3.9893e-05	0.000542839
HUMORAL IMMUNE RESPONSE	81	Up	4.01495e-05	0.000544658
T CELL SELECTION	23	Up	4.15957e-05	0.000562557
POSITIVE T CELL SELECTION	14	Up	4.28226e-05	0.000577389
CALCIUM ION IMPORT INTO CYTOSOL	24	Up	4.85863e-05	0.000651144
REGULATION OF NATURAL KILLER CELL MEDIATED IMMUNITY	20	Up	4.91254e-05	0.000652693
POSITIVE REGULATION OF TUMOR NECROSIS FACTOR SUPERFAMILY CYTOKINE PRODUCTION	41	Up	4.91433e-05	0.000652693
ANTIGEN PROCESSING AND PRESENTATION OF ENDOGENOUS ANTIGEN	13	Up	4.96828e-05	0.00065789
RESPONSE TO OXYGEN CONTAINING COMPOUND	877	Up	5.0225e-05	0.000661689
REGULATION OF ENDOTHELIAL CELL MIGRATION	82	Up	5.02681e-05	0.000661689
RESPONSE TO TUMOR NECROSIS FACTOR	165	Up	5.06531e-05	0.000664785
REGULATION OF HUMORAL IMMUNE RESPONSE	23	Up	5.60495e-05	0.000731282
REGULATION OF TYPE I INTERFERON PRODUCTION	101	Up	5.95865e-05	0.000775148
PEPTIDYL TYROSINE MODIFICATION	133	Up	6.36237e-05	0.000825248
REGULATION OF MAPK CASCADE	431	Up	6.49906e-05	0.000840519
NEGATIVE REGULATION OF LOCOMOTION	186	Up	6.85358e-05	0.000878906
CRANIAL SKELETAL SYSTEM DEVELOPMENT	33	Up	6.85531e-05	0.000878906
B CELL HOMEOSTASIS	19	Up	7.25646e-05	0.000927656
POSITIVE REGULATION OF I KAPPAB KINASE NF KAPPAB SIGNALING	143	Up	7.32966e-05	0.000932327
CELLULAR RESPONSE TO OXYGEN CONTAINING COMPOUND	537	Up	7.33633e-05	0.000932327
REGULATION OF LEUKOCYTE CHEMOTAXIS	56	Up	7.35606e-05	0.000932327
REGULATION OF CELL GROWTH	269	Up	7.50648e-05	0.000948682
NEGATIVE REGULATION OF DEVELOPMENTAL PROCESS	477	Up	7.61985e-05	0.000960274
REGULATION OF ION HOMEOSTASIS	111	Up	8.54072e-05	0.00107315
POSITIVE REGULATION OF INTERLEUKIN 2 PRODUCTION	25	Up	8.5639e-05	0.00107315
ALPHA BETA T CELL DIFFERENTIATION	32	Up	8.7081e-05	0.00108814
CHONDROCYTE DIFFERENTIATION	34	Up	9.02449e-05	0.00112451
REGULATION OF CELLULAR RESPONSE TO GROWTH FACTOR STIMULUS	151	Up	9.10545e-05	0.00113142
REGULATION OF RESPONSE TO CYTOKINE STIMULUS	105	Up	9.25527e-05	0.00114683
CELL MIGRATION INVOLVED IN SPROUTING ANGIOGENESIS	11	Up	9.31588e-05	0.00115112
NEGATIVE REGULATION OF DEFENSE RESPONSE	93	Up	9.69898e-05	0.00119182
PHAGOCYTOSIS	129	Up	9.88571e-05	0.00121141
NEGATIVE REGULATION OF INTERLEUKIN 10 PRODUCTION	7	Up	0.000100232	0.00122487
REGULATION OF SEQUENCE SPECIFIC DNA BINDING TRANSCRIPTION FACTOR ACTIVITY	259	Up	0.000100636	0.00122643
POSITIVE REGULATION OF CELLULAR COMPONENT ORGANIZATION	835	Up	0.000102591	0.00124683
MORPHOGENESIS OF AN EPITHELIUM	252	Up	0.000104373	0.00126502
POSITIVE REGULATION OF B CELL PROLIFERATION	25	Up	0.000105514	0.00127536
REGULATION OF INTERLEUKIN 10 PRODUCTION	28	Up	0.000106433	0.00128298
REGULATION OF EXTENT OF CELL GROWTH	67	Up	0.000109995	0.00132233
POSITIVE REGULATION OF ERK1 AND ERK2 CASCADE	97	Up	0.00011031	0.00132252
POSITIVE REGULATION OF B CELL DIFFERENTIATION	14	Up	0.000111871	0.00133763
CELL ACTIVATION INVOLVED IN IMMUNE RESPONSE	89	Up	0.000114518	0.0013656
POSITIVE REGULATION OF ALPHA BETA T CELL PROLIFERATION	12	Up	0.000115296	0.00137119
TISSUE MORPHOGENESIS	312	Up	0.000115799	0.00137348
REGULATION OF ENDOTHELIAL CELL PROLIFERATION	65	Up	0.000118669	0.00139983
RESPONSE TO INTERFERON BETA	19	Up	0.000118967	0.00139983
POSITIVE REGULATION OF INTERFERON GAMMA PRODUCTION	37	Up	0.000121058	0.00142067
MODIFICATION OF MORPHOLOGY OR PHYSIOLOGY OF OTHER ORGANISM	72	Up	0.000127138	0.00148417
REGULATION OF VASCULAR ENDOTHELIAL GROWTH FACTOR RECEPTOR SIGNALING PATHWAY	17	Up	0.000128794	0.00149955
VASCULAR ENDOTHELIAL GROWTH FACTOR RECEPTOR SIGNALING PATHWAY	62	Up	0.000131288	0.00152459
NEGATIVE REGULATION OF T CELL MEDIATED IMMUNITY	11	Up	0.000131999	0.00152884
REGULATION OF LEUKOCYTE APOPTOTIC PROCESS	60	Up	0.000133044	0.00153448
NEGATIVE REGULATION OF PEPTIDASE ACTIVITY	123	Up	0.000133177	0.00153448
POSITIVE REGULATION OF CELL DEVELOPMENT	280	Up	0.000134745	0.00154852
REGULATION OF CYTOKINE PRODUCTION INVOLVED IN IMMUNE RESPONSE	37	Up	0.000135524	0.0015502
NEUROGENESIS	796	Up	0.00013559	0.0015502
NEGATIVE REGULATION OF CELL DEATH	597	Up	0.000138525	0.00157563
POSITIVE REGULATION OF DEVELOPMENTAL GROWTH	93	Up	0.000144883	0.00164374
REGULATION OF PROTEIN ACTIVATION CASCADE	18	Up	0.000147443	0.00166852
REGULATION OF MULTI ORGANISM PROCESS	355	Up	0.000151462	0.00170964
EMBRYONIC HEMOPOIESIS	13	Up	0.000157187	0.00176527
REGULATION OF ALPHA BETA T CELL PROLIFERATION	16	Up	0.000159032	0.00177699
CARDIAC ATRIUM DEVELOPMENT	15	Up	0.000167758	0.00186979
COVALENT CHROMATIN MODIFICATION	285	Up	0.000168637	0.00187487
TYROSINE PHOSPHORYLATION OF STAT PROTEIN	7	Up	0.000172776	0.00191608
STRIATED MUSCLE CELL DIFFERENTIATION	98	Up	0.000180632	0.00199822
HEMATOPOIETIC STEM CELL PROLIFERATION	10	Up	0.000185374	0.00204506
REGULATION OF CD4 POSITIVE ALPHA BETA T CELL ACTIVATION	21	Up	0.000185789	0.00204506
REGULATION OF ALPHA BETA T CELL DIFFERENTIATION	28	Up	0.000188222	0.00206497
REGULATION OF MAST CELL ACTIVATION	30	Up	0.000188528	0.00206497
DEVELOPMENTAL GROWTH	215	Up	0.000191708	0.00209462
MYELOID LEUKOCYTE MIGRATION	58	Up	0.000194114	0.00211508
MYELOID LEUKOCYTE DIFFERENTIATION	70	Up	0.000195249	0.00211766
GRANULOCYTE MIGRATION	43	Up	0.00020057	0.00217007
TISSUE MIGRATION	55	Up	0.000207304	0.00223747
CARTILAGE DEVELOPMENT	83	Up	0.000215966	0.00231407
NEGATIVE REGULATION OF VIRAL ENTRY INTO HOST CELL	13	Up	0.000219169	0.00234273
T CELL MIGRATION	11	Up	0.000223047	0.00237846
CHROMATIN MODIFICATION	447	Up	0.000228428	0.00242999
T CELL MEDIATED IMMUNITY	20	Up	0.00023676	0.00251261
EMBRYONIC MORPHOGENESIS	307	Up	0.000238702	0.00252717
FORMATION OF PRIMARY GERM LAYER	66	Up	0.000239529	0.00252988
REGULATION OF MACROPHAGE CYTOKINE PRODUCTION	9	Up	0.000248549	0.00261532
NEGATIVE REGULATION OF PRODUCTION OF MOLECULAR MEDIATOR OF IMMUNE RESPONSE	17	Up	0.000248797	0.00261532
NEGATIVE REGULATION OF PROTEIN METABOLIC PROCESS	784	Up	0.000257719	0.00269632
SUPEROXIDE METABOLIC PROCESS	22	Up	0.000259026	0.00270363
REGULATION OF RHO PROTEIN SIGNAL TRANSDUCTION	86	Up	0.000260599	0.00271039
REGULATION OF EXTRINSIC APOPTOTIC SIGNALING PATHWAY	113	Up	0.000260897	0.00271039
REGULATION OF CELL JUNCTION ASSEMBLY	58	Up	0.000264746	0.00274396
TUBE MORPHOGENESIS	211	Up	0.000266649	0.00275724
REGULATION OF NERVOUS SYSTEM DEVELOPMENT	430	Up	0.000268208	0.00276691
POSITIVE REGULATION OF NITRIC OXIDE SYNTHASE BIOSYNTHETIC PROCESS	8	Up	0.000273269	0.00280695
REGULATION OF TRANSPORT	1098	Up	0.000273807	0.00280695
VASCULAR ENDOTHELIAL GROWTH FACTOR SIGNALING PATHWAY	10	Up	0.000273988	0.00280695
TOLL LIKE RECEPTOR SIGNALING PATHWAY	75	Up	0.000279053	0.00285225
ORGAN REGENERATION	58	Up	0.000286047	0.00291037
CELL MORPHOGENESIS INVOLVED IN DIFFERENTIATION	285	Up	0.000286051	0.00291037
HEAD DEVELOPMENT	419	Up	0.000288368	0.00292723
REGULATION OF ACUTE INFLAMMATORY RESPONSE	37	Up	0.000289859	0.00293565
REGULATION OF B CELL RECEPTOR SIGNALING PATHWAY	10	Up	0.000299038	0.00302171
RESPONSE TO ABIOTIC STIMULUS	671	Up	0.000307611	0.00310128
TUBE DEVELOPMENT	349	Up	0.000308867	0.00310688
REGULATION OF INTERLEUKIN 4 PRODUCTION	19	Up	0.000310143	0.00311266
POSITIVE REGULATION OF ADAPTIVE IMMUNE RESPONSE	45	Up	0.00031654	0.00316969
REGULATION OF T CELL MIGRATION	17	Up	0.000322877	0.00322586
NATURAL KILLER CELL ACTIVATION	25	Up	0.000328017	0.00326985
POSITIVE REGULATION OF CELLULAR COMPONENT BIOGENESIS	302	Up	0.000329012	0.00327242
CENTRAL NERVOUS SYSTEM DEVELOPMENT	492	Up	0.000331341	0.00328821
NEGATIVE REGULATION OF BONE RESORPTION	6	Up	0.000336299	0.00332558
CELLULAR RESPONSE TO LIPID	305	Up	0.000350428	0.00345444
MUSCLE ORGAN DEVELOPMENT	142	Up	0.000365375	0.0035938
POSITIVE REGULATION OF NERVOUS SYSTEM DEVELOPMENT	239	Up	0.00036713	0.00360308
POSITIVE REGULATION OF PRODUCTION OF MOLECULAR MEDIATOR OF IMMUNE RESPONSE	38	Up	0.000370142	0.00362462
REGULATION OF CELL ADHESION MEDIATED BY INTEGRIN	29	Up	0.000372294	0.00363765
REGULATION OF CELL MATRIX ADHESION	73	Up	0.000379247	0.00369745
REGULATION OF PHOSPHATIDYLINOSITOL 3 KINASE SIGNALING	92	Up	0.000382086	0.00371696
TRANSMEMBRANE RECEPTOR PROTEIN TYROSINE KINASE SIGNALING PATHWAY	374	Up	0.000389881	0.00378449
POSITIVE REGULATION OF KINASE ACTIVITY	344	Up	0.000392926	0.00380572
LEUKOCYTE MIGRATION INVOLVED IN INFLAMMATORY RESPONSE	6	Up	0.000396673	0.00383364
UROGENITAL SYSTEM DEVELOPMENT	184	Up	0.000398396	0.00384193
ENDOTHELIUM DEVELOPMENT	70	Up	0.000400011	0.00384913
REGULATION OF LYMPHOCYTE APOPTOTIC PROCESS	40	Up	0.000401271	0.00385289
REGULATION OF SYNCYTIUM FORMATION BY PLASMA MEMBRANE FUSION	13	Up	0.000403411	0.00386507
ENDODERM DEVELOPMENT	42	Up	0.000404359	0.00386581
PEPTIDYL AMINO ACID MODIFICATION	648	Up	0.000417332	0.00398126
SPROUTING ANGIOGENESIS	30	Up	0.000420036	0.00399845
REGULATION OF PHOSPHOLIPASE C ACTIVITY	19	Up	0.000423276	0.00402067
REGULATION OF INTERLEUKIN 17 PRODUCTION	11	Up	0.000429383	0.00406997
OSSIFICATION	159	Up	0.000435039	0.00411478
RESPONSE TO PROTOZOAN	10	Up	0.000437338	0.00412773
REGULATION OF TYPE 2 IMMUNE RESPONSE	15	Up	0.000442383	0.00416648
POSITIVE REGULATION OF LYMPHOCYTE MEDIATED IMMUNITY	39	Up	0.000447308	0.00420394
REGULATION OF CALCIUM ION TRANSMEMBRANE TRANSPORT	68	Up	0.000453583	0.0042539
REGULATION OF ANATOMICAL STRUCTURE SIZE	313	Up	0.000456444	0.0042717
RESPONSE TO INTERLEUKIN 1	73	Up	0.000464676	0.00433959
POSITIVE REGULATION OF LYMPHOCYTE MIGRATION	18	Up	0.00046862	0.00436722
REGULATION OF TYPE I INTERFERON MEDIATED SIGNALING PATHWAY	24	Up	0.00047215	0.0043909
B CELL PROLIFERATION	18	Up	0.000477599	0.00443228
LIPID TRANSLOCATION	15	Up	0.000480028	0.00444552
APPENDAGE DEVELOPMENT	97	Up	0.000487252	0.00450302
STAT CASCADE	35	Up	0.000491922	0.00453672
CELLULAR RESPONSE TO NITROGEN COMPOUND	355	Up	0.000493846	0.00454502
REGULATION OF GROWTH	423	Up	0.000502811	0.00461795
SKELETAL SYSTEM MORPHOGENESIS	106	Up	0.00051096	0.0046831
REGULATION OF INTRACELLULAR TRANSPORT	453	Up	0.000517917	0.00473707
REGULATION OF TOLERANCE INDUCTION	14	Up	0.000523033	0.0047682
VASCULAR PROCESS IN CIRCULATORY SYSTEM	84	Up	0.00052347	0.0047682
ENDODERMAL CELL DIFFERENTIATION	28	Up	0.000532051	0.00483643
MYELOID DENDRITIC CELL ACTIVATION	17	Up	0.000537504	0.004876
PATTERNING OF BLOOD VESSELS	21	Up	0.000550662	0.00498518
OLFACTORY BULB INTERNEURON DEVELOPMENT	6	Up	0.000551837	0.00498564
NEGATIVE REGULATION OF INTERLEUKIN 6 PRODUCTION	21	Up	0.000559538	0.00504494
POSITIVE REGULATION OF AXON EXTENSION	28	Up	0.000560928	0.00504722
APOPTOTIC SIGNALING PATHWAY	224	Up	0.000574362	0.005157
REGULATION OF STRIATED MUSCLE CELL DIFFERENTIATION	51	Up	0.000575454	0.005157
REGULATION OF NEUTROPHIL MIGRATION	20	Up	0.000579294	0.00518094
T CELL PROLIFERATION	24	Up	0.000583368	0.00519643
POSITIVE REGULATION OF CELL MORPHOGENESIS INVOLVED IN DIFFERENTIATION	112	Up	0.000595235	0.00529151
B CELL DIFFERENTIATION	51	Up	0.000607627	0.00539086
GLOMERULUS DEVELOPMENT	32	Up	0.000625978	0.00553155
GLAND DEVELOPMENT	250	Up	0.000627906	0.00553755
NEGATIVE REGULATION OF REACTIVE OXYGEN SPECIES BIOSYNTHETIC PROCESS	10	Up	0.000630119	0.00554604
CONNECTIVE TISSUE DEVELOPMENT	120	Up	0.000641743	0.00563717
INTERLEUKIN 1 PRODUCTION	11	Up	0.00064326	0.00563933
REGULATION OF MAP KINASE ACTIVITY	226	Up	0.000664887	0.00581743
REGULATION OF PROTEOLYSIS	499	Up	0.00066646	0.00581972
NEGATIVE REGULATION OF NATURAL KILLER CELL MEDIATED IMMUNITY	10	Up	0.000672432	0.00585189
NEGATIVE REGULATION OF CELL PROLIFERATION	424	Up	0.000672783	0.00585189
CHONDROITIN SULFATE BIOSYNTHETIC PROCESS	14	Up	0.000680543	0.0059078
REGULATION OF VASOCONSTRICTION	32	Up	0.000686829	0.00595073
REGULATION OF CELLULAR COMPONENT BIOGENESIS	589	Up	0.000689862	0.00596536
NEGATIVE REGULATION OF CELLULAR RESPONSE TO GROWTH FACTOR STIMULUS	82	Up	0.000699488	0.00603682
REGULATION OF KINASE ACTIVITY	556	Up	0.000709286	0.0061095
RESPONSE TO NITROGEN COMPOUND	553	Up	0.000732558	0.00629773
REGULATION OF CELL MORPHOGENESIS INVOLVED IN DIFFERENTIATION	222	Up	0.000748625	0.006411
ENZYME LINKED RECEPTOR PROTEIN SIGNALING PATHWAY	496	Up	0.000762256	0.00650263
REGULATION OF DEFENSE RESPONSE TO VIRUS BY VIRUS	27	Up	0.000766461	0.00652595
REGULATION OF IMMUNOGLOBULIN PRODUCTION	28	Up	0.000768904	0.00653421
RAS PROTEIN SIGNAL TRANSDUCTION	117	Up	0.000772591	0.00655299
REGULATION OF ACTIVATED T CELL PROLIFERATION	24	Up	0.000776498	0.00657356
HEART DEVELOPMENT	299	Up	0.000787728	0.00665593
REGULATION OF CELLULAR EXTRAVASATION	19	Up	0.000789891	0.00666152
FOREBRAIN GENERATION OF NEURONS	29	Up	0.000795733	0.00667601
REGULATION OF NEURON DEATH	168	Up	0.000795836	0.00667601
REGULATION OF CYSTEINE TYPE ENDOPEPTIDASE ACTIVITY	164	Up	0.000796908	0.00667601
POSITIVE REGULATION OF ENDOTHELIAL CELL PROLIFERATION	47	Up	0.00079763	0.00667601
ACTIVATION OF MAPKK ACTIVITY	39	Up	0.000801971	0.00669971
ACUTE PHASE RESPONSE	18	Up	0.000811622	0.00676758
REGULATION OF ACTIN FILAMENT BASED PROCESS	230	Up	0.000814263	0.00677687
POSITIVE REGULATION OF INTERLEUKIN 2 BIOSYNTHETIC PROCESS	9	Up	0.000867511	0.007185
RESPONSE TO ORGANIC CYCLIC COMPOUND	569	Up	0.000868161	0.007185
REGULATION OF INTERLEUKIN 2 BIOSYNTHETIC PROCESS	10	Up	0.000924233	0.00763482
RESPONSE TO ACID CHEMICAL	212	Up	0.000926902	0.00764263
CIRCULATORY SYSTEM PROCESS	183	Up	0.000938863	0.0077269
NEGATIVE REGULATION OF HYDROLASE ACTIVITY	228	Up	0.000946809	0.00777786
CELLULAR RESPONSE TO ACID CHEMICAL	122	Up	0.000967085	0.00792974
POSITIVE REGULATION OF CELL KILLING	22	Up	0.000976387	0.00796186
RESPONSE TO ENDOGENOUS STIMULUS	947	Up	0.000979871	0.00797561
EYE MORPHOGENESIS	73	Up	0.000988143	0.00802571
SENSORY ORGAN DEVELOPMENT	243	Up	0.000989644	0.00802571
POSITIVE REGULATION OF VASOCONSTRICTION	14	Up	0.000993771	0.00804447
POSITIVE REGULATION OF PROTEIN IMPORT	75	Up	0.000998906	0.00807131
NEPHRON DEVELOPMENT	60	Up	0.00101085	0.008153
RESPONSE TO OXYGEN LEVELS	222	Up	0.00102297	0.00823577
SUBSTRATE ADHESION DEPENDENT CELL SPREADING	33	Up	0.0010306	0.00828217
NEGATIVE REGULATION OF T CELL PROLIFERATION	36	Up	0.00104125	0.00835256
REGULATION OF T CELL MEDIATED IMMUNITY	34	Up	0.00107654	0.00861596
AGING	184	Up	0.00107797	0.00861596
POSITIVE REGULATION OF VASODILATION	16	Up	0.00110403	0.00880842
POSITIVE REGULATION OF INTERLEUKIN 17 PRODUCTION	7	Up	0.00111012	0.00884106
BRANCHING INVOLVED IN SALIVARY GLAND MORPHOGENESIS	11	Up	0.00111814	0.00888904
FACE DEVELOPMENT	35	Up	0.00112048	0.00889143
REGULATION OF GRANULOCYTE CHEMOTAXIS	24	Up	0.00112251	0.00889143
REGULATION OF LEUKOCYTE DEGRANULATION	35	Up	0.00112456	0.00889143
MYELOID DENDRITIC CELL DIFFERENTIATION	13	Up	0.00113009	0.00889143
POSITIVE REGULATION OF INTERLEUKIN 4 PRODUCTION	14	Up	0.00113111	0.00889143
CELLULAR RESPONSE TO INTERLEUKIN 1	54	Up	0.00113425	0.00889143
POSITIVE REGULATION OF IMMUNOGLOBULIN PRODUCTION	18	Up	0.00113448	0.00889143
POSITIVE REGULATION OF CELL DEATH	445	Up	0.00114965	0.00899443
EMBRYONIC CRANIAL SKELETON MORPHOGENESIS	27	Up	0.00115285	0.00900362
TELENCEPHALON DEVELOPMENT	135	Up	0.00117182	0.00912251
REGULATION OF NEUTROPHIL CHEMOTAXIS	16	Up	0.00117219	0.00912251
POSITIVE REGULATION OF EPITHELIAL CELL PROLIFERATION	97	Up	0.00117938	0.00916243
INTERACTION WITH HOST	108	Up	0.00118468	0.00918747
WNT SIGNALING PATHWAY CALCIUM MODULATING PATHWAY	31	Up	0.00120934	0.00934265
CHONDROCYTE DEVELOPMENT	14	Up	0.00121173	0.00934265
REGULATION OF TISSUE REMODELING	40	Up	0.00121311	0.00934265
NEGATIVE REGULATION OF TYPE I INTERFERON PRODUCTION	37	Up	0.00121989	0.00937855
POSITIVE REGULATION OF CHEMOKINE PRODUCTION	27	Up	0.00123459	0.00946226
RENAL SYSTEM VASCULATURE DEVELOPMENT	13	Up	0.00123504	0.00946226
ANTIGEN PROCESSING AND PRESENTATION OF EXOGENOUS PEPTIDE ANTIGEN VIA MHC CLASS I	61	Up	0.00123803	0.00946878
NEGATIVE REGULATION OF INTRACELLULAR SIGNAL TRANSDUCTION	338	Up	0.00126592	0.0096654
NEGATIVE REGULATION OF MOLECULAR FUNCTION	716	Up	0.00127424	0.00971222
RESPONSE TO GAMMA RADIATION	41	Up	0.00131377	0.00999639
REGULATION OF PROTEIN SERINE THREONINE KINASE ACTIVITY	346	Up	0.00132552	0.0100513
REGULATION OF T CELL APOPTOTIC PROCESS	23	Up	0.00133596	0.0101132
CHRONIC INFLAMMATORY RESPONSE	11	Up	0.00134069	0.0101317
POSITIVE REGULATION OF RELEASE OF SEQUESTERED CALCIUM ION INTO CYTOSOL	19	Up	0.00134838	0.0101725
GLAND MORPHOGENESIS	68	Up	0.00137706	0.0103361
REGULATION OF B CELL DIFFERENTIATION	19	Up	0.00139401	0.0104457
REGULATION OF T CELL MEDIATED CYTOTOXICITY	14	Up	0.00140878	0.0105345
NEGATIVE REGULATION OF BONE REMODELING	8	Up	0.00141062	0.0105345
PROTEOLYSIS	827	Up	0.00142113	0.0105952
ZYMOGEN ACTIVATION	81	Up	0.00145159	0.0108041
REGULATION OF MYELOID LEUKOCYTE DIFFERENTIATION	70	Up	0.00145725	0.0108281
POSITIVE REGULATION OF TRANSPORT	591	Up	0.00147713	0.0109403
REGULATION OF T CELL TOLERANCE INDUCTION	10	Up	0.00147728	0.0109403
POSITIVE REGULATION OF PEPTIDASE ACTIVITY	119	Up	0.00152007	0.0112384
BLOOD COAGULATION FIBRIN CLOT FORMATION	8	Up	0.00152485	0.0112549
NEGATIVE REGULATION OF CYTOKINE SECRETION	25	Up	0.0015437	0.0113752
DIVALENT INORGANIC CATION HOMEOSTASIS	169	Up	0.00155464	0.0114368
POSITIVE REGULATION OF CALCIUM ION IMPORT	27	Up	0.00155731	0.0114375
RESPONSE TO RETINOIC ACID	63	Up	0.00156456	0.0114529
REGULATION OF SECONDARY METABOLIC PROCESS	7	Up	0.00156457	0.0114529
PROTEIN SECRETION	73	Up	0.0015795	0.0115431
POSITIVE REGULATION OF TYPE 2 IMMUNE RESPONSE	8	Up	0.00159216	0.0116165
REGULATION OF CYTOKINE PRODUCTION INVOLVED IN INFLAMMATORY RESPONSE	11	Up	0.00159606	0.011624
REGULATION OF HOMEOSTATIC PROCESS	301	Up	0.00159844	0.011624
NEGATIVE REGULATION OF B CELL PROLIFERATION	11	Up	0.00160649	0.0116635
HOMOPHILIC CELL ADHESION VIA PLASMA MEMBRANE ADHESION MOLECULES	46	Up	0.00160982	0.0116686
REGULATION OF WOUND HEALING	81	Up	0.0016382	0.0118549
MUSCLE TISSUE DEVELOPMENT	155	Up	0.00166915	0.0120403
REGULATION OF ORGANELLE ORGANIZATION	925	Up	0.00169692	0.01222
CELLULAR COMPONENT MORPHOGENESIS	540	Up	0.00170334	0.0122339
ENDODERM FORMATION	31	Up	0.00170882	0.0122339
PEPTIDYL LYSINE METHYLATION	57	Up	0.00170917	0.0122339
REGULATION OF BONE RESORPTION	20	Up	0.00170987	0.0122339
OLFACTORY LOBE DEVELOPMENT	22	Up	0.00173393	0.012386
REGULATION OF MUSCLE CELL DIFFERENTIATION	93	Up	0.00174122	0.0124181
REGULATION OF MYOBLAST FUSION	11	Up	0.00174542	0.0124281
REGULATION OF EPITHELIAL CELL PROLIFERATION	189	Up	0.00177672	0.0126306
REGULATION OF T HELPER 1 TYPE IMMUNE RESPONSE	10	Up	0.00186072	0.0131645
REGULATION OF ADHERENS JUNCTION ORGANIZATION	43	Up	0.0018811	0.0132808
POSITIVE REGULATION OF STRESS ACTIVATED PROTEIN KINASE SIGNALING CASCADE	99	Up	0.00188314	0.0132808
POSITIVE REGULATION OF PROTEIN SERINE THREONINE KINASE ACTIVITY	208	Up	0.00189021	0.0133094
BLOOD VESSEL ENDOTHELIAL CELL MIGRATION	18	Up	0.00190993	0.013427
PROTEIN DEALKYLATION	24	Up	0.00191455	0.0134382
REGULATION OF INTERLEUKIN 12 PRODUCTION	34	Up	0.00195812	0.0137223
REGULATION OF METAL ION TRANSPORT	172	Up	0.00198271	0.0138508
CELLULAR RESPONSE TO ABIOTIC STIMULUS	184	Up	0.00198619	0.0138533
DEMETHYLATION	41	Up	0.00201663	0.0140216
CELLULAR RESPONSE TO ENDOGENOUS STIMULUS	689	Up	0.0020549	0.0142653
POSITIVE REGULATION OF STEM CELL DIFFERENTIATION	32	Up	0.00208308	0.0144384
REGULATION OF CHROMATIN ORGANIZATION	129	Up	0.00209341	0.0144873
REGULATION OF MONOCYTE CHEMOTAXIS	17	Up	0.00210905	0.014551
POSITIVE REGULATION OF CELL SUBSTRATE ADHESION	75	Up	0.00210917	0.014551
ACTIN CYTOSKELETON REORGANIZATION	48	Up	0.00211779	0.0145878
CELLULAR RESPONSE TO AMINO ACID STIMULUS	45	Up	0.0021891	0.0150323
POSITIVE REGULATION OF BLOOD VESSEL ENDOTHELIAL CELL MIGRATION	18	Up	0.00220046	0.015087
REGULATION OF CELL SIZE	118	Up	0.00220597	0.0151014
REGULATION OF INTERFERON BETA PRODUCTION	39	Up	0.00221952	0.0151707
REGULATION OF MYOTUBE DIFFERENTIATION	32	Up	0.00222778	0.0152037
INTRINSIC APOPTOTIC SIGNALING PATHWAY	121	Up	0.00227058	0.0154357
REGULATION OF GRANULOCYTE DIFFERENTIATION	12	Up	0.00227221	0.0154357
DENDRITIC CELL DIFFERENTIATION	21	Up	0.00231264	0.0156863
ACTIVATION OF CYSTEINE TYPE ENDOPEPTIDASE ACTIVITY	75	Up	0.00232172	0.0157239
REGULATION OF NEURON MIGRATION	19	Up	0.00234218	0.0158383
REGULATION OF MUSCLE TISSUE DEVELOPMENT	58	Up	0.00234859	0.0158575
CELLULAR GLUCOSE HOMEOSTASIS	51	Up	0.00238922	0.0161073
REGULATION OF T CELL RECEPTOR SIGNALING PATHWAY	23	Up	0.00240365	0.01618
POSITIVE REGULATION OF ALPHA BETA T CELL DIFFERENTIATION	23	Up	0.00242507	0.0162994
POSITIVE REGULATION OF NEUTROPHIL MIGRATION	16	Up	0.00243594	0.0163477
MACROPHAGE ACTIVATION	20	Up	0.00244188	0.0163628
CELLULAR RESPONSE TO RETINOIC ACID	36	Up	0.00244841	0.0163818
NEGATIVE REGULATION OF CATALYTIC ACTIVITY	547	Up	0.00247431	0.0165302
NEGATIVE REGULATION OF PROTEOLYSIS	186	Up	0.00248152	0.0165534
EMBRYONIC SKELETAL SYSTEM DEVELOPMENT	57	Up	0.00248975	0.0165723
DEVELOPMENTAL GROWTH INVOLVED IN MORPHOGENESIS	76	Up	0.00249182	0.0165723
NEGATIVE REGULATION OF CHROMOSOME ORGANIZATION	82	Up	0.00249838	0.0165893
EMBRYO DEVELOPMENT	555	Up	0.00250186	0.0165893
EMBRYONIC SKELETAL SYSTEM MORPHOGENESIS	41	Up	0.00251481	0.0166503
POSITIVE REGULATION OF INTRACELLULAR TRANSPORT	272	Up	0.00252397	0.016686
NEGATIVE REGULATION OF VASCULATURE DEVELOPMENT	45	Up	0.0025744	0.0169697
MYELOID CELL HOMEOSTASIS	67	Up	0.00257814	0.0169697
EPITHELIUM DEVELOPMENT	556	Up	0.00257835	0.0169697
SKIN DEVELOPMENT	106	Up	0.00259616	0.0170616
REGULATION OF PRI MIRNA TRANSCRIPTION FROM RNA POLYMERASE II PROMOTER	14	Up	0.00263844	0.0173138
POSITIVE REGULATION OF INTERLEUKIN 1 SECRETION	16	Up	0.00270352	0.0176625
FC RECEPTOR SIGNALING PATHWAY	169	Up	0.002714	0.0177048
GROWTH	261	Up	0.0027358	0.0178209
POSITIVE REGULATION OF NF KAPPAB IMPORT INTO NUCLEUS	16	Up	0.0027532	0.0179079
PHOSPHATIDYLINOSITOL 3 PHOSPHATE BIOSYNTHETIC PROCESS	29	Up	0.00281359	0.0182677
HEMATOPOIETIC PROGENITOR CELL DIFFERENTIATION	64	Up	0.00281675	0.0182677
CENTRAL NERVOUS SYSTEM NEURON DIFFERENTIATION	72	Up	0.00282292	0.018281
PRODUCTION OF MOLECULAR MEDIATOR OF IMMUNE RESPONSE	46	Up	0.00284296	0.0183839
CELL PROLIFERATION IN FOREBRAIN	12	Up	0.00290522	0.0187592
REGULATION OF T HELPER CELL DIFFERENTIATION	13	Up	0.00294643	0.0189976
POSITIVE REGULATION OF ENDOTHELIAL CELL CHEMOTAXIS	7	Up	0.00296496	0.0190893
FOREBRAIN NEURON DEVELOPMENT	17	Up	0.00300261	0.0193037
AMINOGLYCAN METABOLIC PROCESS	99	Up	0.00301479	0.019354
CELLULAR RESPONSE TO EXTERNAL STIMULUS	203	Up	0.00307084	0.0196853
REGULATION OF ENDOCYTOSIS	143	Up	0.00307595	0.0196896
OLFACTORY BULB INTERNEURON DIFFERENTIATION	7	Up	0.0031183	0.0199033
REGULATION OF EXTRINSIC APOPTOTIC SIGNALING PATHWAY VIA DEATH DOMAIN RECEPTORS	44	Up	0.00318519	0.020301
POSITIVE REGULATION OF CD4 POSITIVE ALPHA BETA T CELL ACTIVATION	15	Up	0.00319119	0.0203101
NEGATIVE REGULATION OF TUMOR NECROSIS FACTOR SUPERFAMILY CYTOKINE PRODUCTION	30	Up	0.00320911	0.0203657
NEGATIVE REGULATION OF GENE EXPRESSION	1068	Up	0.00321501	0.020374
ANTIGEN PROCESSING AND PRESENTATION OF PEPTIDE ANTIGEN	152	Up	0.00323993	0.0204575
ENDOTHELIAL CELL DIFFERENTIATION	55	Up	0.00324231	0.0204575
NEGATIVE REGULATION OF TRANSFORMING GROWTH FACTOR BETA RECEPTOR SIGNALING PATHWAY	48	Up	0.00324507	0.0204575
NEGATIVE REGULATION OF SMALL GTPASE MEDIATED SIGNAL TRANSDUCTION	34	Up	0.00324663	0.0204575
POSITIVE REGULATION OF CELLULAR EXTRAVASATION	11	Up	0.00326739	0.0205095
CARDIAC MUSCLE CELL DIFFERENTIATION	48	Up	0.00326748	0.0205095
REGULATION OF ANTIGEN PROCESSING AND PRESENTATION	14	Up	0.00326877	0.0205095
TRANSCRIPTION FROM RNA POLYMERASE II PROMOTER	508	Up	0.00330779	0.0207251
NEGATIVE REGULATION OF EXTRINSIC APOPTOTIC SIGNALING PATHWAY	72	Up	0.00334401	0.020893
NEGATIVE REGULATION OF ORGAN GROWTH	12	Up	0.0034241	0.0213633
POSITIVE REGULATION OF STRIATED MUSCLE CELL DIFFERENTIATION	29	Up	0.00343663	0.0214114
FOREBRAIN CELL MIGRATION	35	Up	0.00344595	0.0214393
SPLEEN DEVELOPMENT	31	Up	0.00345779	0.0214829
PROTEIN HETEROTRIMERIZATION	12	Up	0.00347758	0.0215756
REGULATION OF MAST CELL ACTIVATION INVOLVED IN IMMUNE RESPONSE	26	Up	0.00349528	0.0216551
POST ANAL TAIL MORPHOGENESIS	9	Up	0.00351402	0.0217409
BONE TRABECULA MORPHOGENESIS	9	Up	0.00352659	0.0217882
POSITIVE REGULATION OF NUCLEOCYTOPLASMIC TRANSPORT	90	Up	0.00356125	0.0219718
CLATHRIN COAT ASSEMBLY	8	Up	0.00357218	0.022005
REGULATION OF CELL PROJECTION ORGANIZATION	378	Up	0.00357656	0.022005
NEGATIVE REGULATION OF FAT CELL DIFFERENTIATION	23	Up	0.00360615	0.0221563
POSITIVE REGULATION OF TRANSCRIPTION FACTOR IMPORT INTO NUCLEUS	37	Up	0.0036134	0.0221702
REGULATION OF T CELL CHEMOTAXIS	7	Up	0.00365396	0.0223881
REGULATION OF P38MAPK CASCADE	21	Up	0.00367823	0.0225057
RESPONSE TO GROWTH HORMONE	23	Up	0.00385569	0.0234943
CELL CELL ADHESION VIA PLASMA MEMBRANE ADHESION MOLECULES	69	Up	0.00392574	0.0238556
ANTIGEN PROCESSING AND PRESENTATION	172	Up	0.00393301	0.0238671
ATP GENERATION FROM ADP	26	Up	0.00396007	0.0239657
RESPIRATORY SYSTEM DEVELOPMENT	127	Up	0.00404171	0.0244265
PROTEIN TRIMERIZATION	28	Up	0.00407212	0.0245768
CHONDROITIN SULFATE PROTEOGLYCAN BIOSYNTHETIC PROCESS	16	Up	0.00408841	0.0246416
ESTABLISHMENT OF CELL POLARITY	67	Up	0.0041203	0.0247907
LIPOPOLYSACCHARIDE MEDIATED SIGNALING PATHWAY	25	Up	0.00412433	0.0247907
MYOTUBE DIFFERENTIATION	26	Up	0.00418361	0.025113
REGULATION OF PHAGOCYTOSIS	48	Up	0.00420107	0.0251837
EMBRYONIC EYE MORPHOGENESIS	18	Up	0.00420783	0.0251902
STEM CELL PROLIFERATION	38	Up	0.00421477	0.0251978
MUSCLE CELL DEVELOPMENT	68	Up	0.00423323	0.025274
EMBRYONIC HINDLIMB MORPHOGENESIS	14	Up	0.00424507	0.0253106
CORONARY VASCULATURE DEVELOPMENT	28	Up	0.00426201	0.0253776
LIPID PHOSPHORYLATION	65	Up	0.00432985	0.0257469
CALCIUM ION IMPORT	38	Up	0.00443559	0.0263404
POSITIVE REGULATION OF B CELL MEDIATED IMMUNITY	14	Up	0.00447309	0.0264922
HEMOSTASIS	203	Up	0.00448731	0.0265409
POSITIVE REGULATION OF CELL PROJECTION ORGANIZATION	206	Up	0.00451456	0.0266395
CRANIOFACIAL SUTURE MORPHOGENESIS	8	Up	0.00452027	0.0266395
REGULATION OF MEMBRANE PROTEIN ECTODOMAIN PROTEOLYSIS	15	Up	0.004522	0.0266395
HEAD MORPHOGENESIS	22	Up	0.00453509	0.0266459
REGULATION OF ENDOTHELIAL CELL CHEMOTAXIS	10	Up	0.00454326	0.0266586
REGULATION OF NEURON DIFFERENTIATION	331	Up	0.00466481	0.0272636
POSITIVE REGULATION OF VASCULAR ENDOTHELIAL GROWTH FACTOR PRODUCTION	16	Up	0.00467138	0.0272661
CELLULAR RESPONSE TO ELECTRICAL STIMULUS	7	Up	0.00471275	0.0274714
NEGATIVE REGULATION OF MUSCLE TISSUE DEVELOPMENT	18	Up	0.00477115	0.0277753
HISTONE METHYLATION	67	Up	0.00479614	0.0278839
POSITIVE REGULATION OF CYTOPLASMIC TRANSPORT	200	Up	0.00480395	0.0278839
TISSUE REMODELING	54	Up	0.00480865	0.0278839
REGULATION OF KIDNEY DEVELOPMENT	28	Up	0.00484912	0.0280818
HYALURONAN METABOLIC PROCESS	22	Up	0.0048781	0.0281761
RESPONSE TO GROWTH FACTOR	333	Up	0.00489681	0.0282474
POSITIVE REGULATION OF INTERLEUKIN 6 PRODUCTION	38	Up	0.00494778	0.0284674
MUCOPOLYSACCHARIDE METABOLIC PROCESS	66	Up	0.00500824	0.028754
REGULATION OF TUMOR NECROSIS FACTOR BIOSYNTHETIC PROCESS	11	Up	0.00502465	0.0287892
CELL SUBSTRATE JUNCTION ASSEMBLY	33	Up	0.00503391	0.0287892
REGULATION OF CYTOPLASMIC TRANSPORT	349	Up	0.0050712	0.0289522
POSITIVE REGULATION OF CALCIUM ION TRANSPORT	57	Up	0.00512315	0.0292112
SALIVARY GLAND DEVELOPMENT	20	Up	0.00515219	0.0293391
ENERGY HOMEOSTASIS	11	Up	0.0052051	0.0296024
ANTIGEN PROCESSING AND PRESENTATION VIA MHC CLASS IB	7	Up	0.00525491	0.0298474
CELL MIGRATION INVOLVED IN HEART DEVELOPMENT	7	Up	0.00528628	0.0299871
NEGATIVE REGULATION OF B CELL ACTIVATION	21	Up	0.00529654	0.0300069
POSITIVE REGULATION OF NEURON PROJECTION DEVELOPMENT	152	Up	0.00532579	0.0301342
MYELOID CELL DEVELOPMENT	33	Up	0.0053355	0.0301507
MAST CELL ACTIVATION	13	Up	0.00534472	0.0301643
CENTRAL NERVOUS SYSTEM NEURON DEVELOPMENT	37	Up	0.00536272	0.0302275
REGULATION OF LYMPHOCYTE CHEMOTAXIS	11	Up	0.00540837	0.0304075
MESENCHYME MORPHOGENESIS	18	Up	0.00547826	0.0307028
EMBRYONIC CAMERA TYPE EYE DEVELOPMENT	22	Up	0.00548335	0.0307028
POSITIVE REGULATION OF NEURON DIFFERENTIATION	180	Up	0.00548534	0.0307028
LYMPHOCYTE ACTIVATION INVOLVED IN IMMUNE RESPONSE	61	Up	0.00550879	0.0307771
CARDIAC CELL DEVELOPMENT	31	Up	0.00561766	0.0313458
REGULATION OF NEUROBLAST PROLIFERATION	14	Up	0.0056297	0.0313735
T CELL ACTIVATION INVOLVED IN IMMUNE RESPONSE	30	Up	0.00565478	0.0314738
NEGATIVE REGULATION OF NITROGEN COMPOUND METABOLIC PROCESS	1068	Up	0.00566593	0.0314963
REGULATION OF SYSTEM PROCESS	235	Up	0.00573775	0.0317803
KIDNEY MESENCHYME DEVELOPMENT	8	Up	0.00574546	0.0317803
WNT SIGNALING PATHWAY	259	Up	0.00574769	0.0317803
CELLULAR RESPONSE TO VASCULAR ENDOTHELIAL GROWTH FACTOR STIMULUS	23	Up	0.0057599	0.0317803
POSITIVE REGULATION OF NATURAL KILLER CELL MEDIATED IMMUNITY	11	Up	0.00579773	0.0319487
REGULATION OF SENSORY PERCEPTION	12	Up	0.00595798	0.0326695
TISSUE REGENERATION	29	Up	0.00599799	0.0328078
INOSITOL LIPID MEDIATED SIGNALING	84	Up	0.00600653	0.032814
REGULATION OF STAT CASCADE	63	Up	0.00602578	0.0328787
REGULATION OF APOPTOTIC SIGNALING PATHWAY	278	Up	0.00609348	0.0332072
REGULATION OF NEURON PROJECTION DEVELOPMENT	260	Up	0.00611801	0.0333
REGULATION OF ORGAN GROWTH	42	Up	0.00614631	0.0334131
POSITIVE REGULATION OF MYELOID CELL DIFFERENTIATION	54	Up	0.00619399	0.033631
CYTOLYSIS	10	Up	0.00623802	0.0337874
NEGATIVE REGULATION OF CELL DIFFERENTIATION	359	Up	0.00626113	0.0338299
BONE MORPHOGENESIS	40	Up	0.00632883	0.0341541
SUBSTRATE DEPENDENT CELL MIGRATION	21	Up	0.00635291	0.0342261
RENAL FILTRATION	8	Up	0.00635759	0.0342261
MESENCHYME DEVELOPMENT	98	Up	0.00638316	0.0343138
NEGATIVE REGULATION OF MYELOID LEUKOCYTE DIFFERENTIATION	26	Up	0.00640483	0.0343553
POSITIVE REGULATION OF TYPE I INTERFERON PRODUCTION	65	Up	0.00641309	0.034358
POSITIVE REGULATION OF CELL ADHESION MEDIATED BY INTEGRIN	12	Up	0.00648729	0.0347137
POSITIVE REGULATION OF PROTEIN SECRETION	124	Up	0.00650053	0.0347426
REGULATION OF NEURON APOPTOTIC PROCESS	121	Up	0.00652013	0.0348054
MEGAKARYOCYTE DEVELOPMENT	12	Up	0.00657568	0.0350598
RESPONSE TO DSRNA	48	Up	0.00661311	0.035217
REGULATION OF METANEPHROS DEVELOPMENT	13	Up	0.00666532	0.0354525
EMBRYO DEVELOPMENT ENDING IN BIRTH OR EGG HATCHING	357	Up	0.00673389	0.0357315
T HELPER 1 TYPE IMMUNE RESPONSE	16	Up	0.00676751	0.0358606
TRABECULA MORPHOGENESIS	29	Up	0.00678511	0.0358606
RESPONSE TO DEXAMETHASONE	22	Up	0.00679011	0.0358606
POSITIVE REGULATION OF CALCIUM ION TRANSPORT INTO CYTOSOL	26	Up	0.00679055	0.0358606
ESTABLISHMENT OF ENDOTHELIAL BARRIER	26	Up	0.00680703	0.0358839
NEGATIVE REGULATION OF LEUKOCYTE APOPTOTIC PROCESS	36	Up	0.00681114	0.0358839
RESPONSE TO ISOQUINOLINE ALKALOID	12	Up	0.00688819	0.0362467
HEART VALVE DEVELOPMENT	20	Up	0.00695164	0.036494
REGULATION OF INTERFERON GAMMA SECRETION	8	Up	0.00700454	0.0366849
SERTOLI CELL DEVELOPMENT	9	Up	0.00706639	0.0369652
NEGATIVE REGULATION OF PROTEIN ACTIVATION CASCADE	6	Up	0.00709772	0.0370566
COMPLEMENT ACTIVATION ALTERNATIVE PATHWAY	6	Up	0.00710056	0.0370566
MULTI MULTICELLULAR ORGANISM PROCESS	112	Up	0.00713723	0.037164
ANGIOGENESIS INVOLVED IN WOUND HEALING	12	Up	0.0071866	0.0373704
NEGATIVE REGULATION OF SECRETION	105	Up	0.00719438	0.0373704
HISTONE MRNA CATABOLIC PROCESS	12	Up	0.00725573	0.037645
ENDOTHELIAL CELL DEVELOPMENT	36	Up	0.00734508	0.0380391
RESPONSE TO TRANSFORMING GROWTH FACTOR BETA	111	Up	0.00734885	0.0380391
NEGATIVE REGULATION OF LEUKOCYTE DIFFERENTIATION	48	Up	0.00737098	0.0381092
CEREBRAL CORTEX CELL MIGRATION	26	Up	0.00741482	0.0382912
POSITIVE REGULATION OF MAP KINASE ACTIVITY	141	Up	0.00748119	0.038589
REGULATION OF ENDOTHELIAL CELL DEVELOPMENT	7	Up	0.00755085	0.0388679
REGULATION OF POSTTRANSCRIPTIONAL GENE SILENCING	12	Up	0.00756074	0.0388679
NEGATIVE REGULATION OF CATABOLIC PROCESS	158	Up	0.00756154	0.0388679
POSITIVE REGULATION OF STAT CASCADE	34	Up	0.00765214	0.0392881
REGULATION OF INTERLEUKIN 1 SECRETION	21	Up	0.00782437	0.0401259
CARDIOCYTE DIFFERENTIATION	58	Up	0.0079369	0.0406091
REGULATION OF REACTIVE OXYGEN SPECIES BIOSYNTHETIC PROCESS	46	Up	0.008144	0.0416207
MACROPHAGE DIFFERENTIATION	16	Up	0.008228	0.0420016
POSITIVE REGULATION OF CAMP MEDIATED SIGNALING	4	Up	0.00826862	0.0420605
POSITIVE REGULATION OF SMOOTH MUSCLE CELL PROLIFERATION	45	Up	0.00827506	0.0420605
CELL PROJECTION ASSEMBLY	182	Up	0.00827576	0.0420605
BODY MORPHOGENESIS	28	Up	0.00827745	0.0420605
CHONDROITIN SULFATE PROTEOGLYCAN METABOLIC PROCESS	25	Up	0.00828858	0.0420688
LUNG ALVEOLUS DEVELOPMENT	31	Up	0.00835159	0.0422997
TRYPTOPHAN METABOLIC PROCESS	7	Up	0.00835314	0.0422997
AMINOGLYCAN BIOSYNTHETIC PROCESS	66	Up	0.00839574	0.0424186
NEGATIVE T CELL SELECTION	9	Up	0.00844357	0.0425633
TUBE FORMATION	86	Up	0.00846219	0.0426087
ARTERY MORPHOGENESIS	32	Up	0.0084941	0.0427209
MAST CELL MEDIATED IMMUNITY	11	Up	0.00858364	0.0430213
REGULATION OF INTERLEUKIN 6 BIOSYNTHETIC PROCESS	8	Up	0.00859262	0.0430213
NEGATIVE REGULATION OF BLOOD CIRCULATION	19	Up	0.00861842	0.0430837
POSITIVE REGULATION OF MYOTUBE DIFFERENTIATION	14	Up	0.00862451	0.0430837
CALCIUM ION TRANSMEMBRANE TRANSPORT	67	Up	0.00865781	0.0432014
POSITIVE REGULATION OF SPROUTING ANGIOGENESIS	12	Up	0.00867675	0.0432473
POSITIVE REGULATION OF P38MAPK CASCADE	10	Up	0.00875286	0.0435523
SERTOLI CELL DIFFERENTIATION	11	Up	0.00875758	0.0435523
REGULATION OF ORGAN MORPHOGENESIS	161	Up	0.00879211	0.043675
REGULATION OF THYMOCYTE AGGREGATION	17	Up	0.0088157	0.0437196
POSITIVE REGULATION OF ORGANELLE ORGANIZATION	451	Up	0.00882078	0.0437196
DETECTION OF BIOTIC STIMULUS	10	Up	0.00883828	0.0437574
ARTERY DEVELOPMENT	48	Up	0.00889962	0.0439689
REGULATION OF TRANSFERASE ACTIVITY	705	Up	0.00891107	0.0439705
ENDOTHELIAL CELL MIGRATION	41	Up	0.00892792	0.0440047
STEM CELL DIFFERENTIATION	106	Up	0.0090308	0.0444624
REGULATION OF SKELETAL MUSCLE CELL PROLIFERATION	5	Up	0.0091018	0.0447623
RESPONSE TO CORTICOSTEROID	103	Up	0.00916833	0.0450396
RESPONSE TO HORMONE	584	Up	0.00923444	0.0453141
NEGATIVE REGULATION OF INTERFERON GAMMA PRODUCTION	19	Up	0.0092953	0.0455594
POST EMBRYONIC DEVELOPMENT	68	Up	0.00930496	0.0455594
REGULATION OF PLATELET ACTIVATION	20	Up	0.00933559	0.0456108
THYMIC T CELL SELECTION	12	Up	0.00933602	0.0456108
FOREBRAIN MORPHOGENESIS	5	Up	0.00936017	0.0456606
NEGATIVE REGULATION OF GENE SILENCING	13	Up	0.00939558	0.0457506
VESICLE MEDIATED TRANSPORT	899	Up	0.00942097	0.045824
REGULATION OF NLRP3 INFLAMMASOME COMPLEX ASSEMBLY	6	Up	0.00949463	0.0461316
TOLERANCE INDUCTION	6	Up	0.00963199	0.0467478
POSITIVE REGULATION OF LEUKOCYTE APOPTOTIC PROCESS	17	Up	0.00973359	0.0471893
GLOMERULAR EPITHELIUM DEVELOPMENT	13	Up	0.00988135	0.0478533
MEMORY	47	Up	0.00993663	0.0480686
METANEPHRIC MESENCHYME DEVELOPMENT	6	Up	0.0100631	0.0486271
INTERACTION WITH SYMBIONT	40	Up	0.0101464	0.0489244
REGULATION OF SMOOTH MUSCLE CONTRACTION	29	Up	0.0101537	0.0489244
RESPONSE TO INTERLEUKIN 4	24	Up	0.0101577	0.0489244
NEGATIVE REGULATION OF I KAPPAB KINASE NF KAPPAB SIGNALING	39	Up	0.0101975	0.0490098
NEGATIVE REGULATION OF CYSTEINE TYPE ENDOPEPTIDASE ACTIVITY	65	Up	0.0101975	0.0490098
POSITIVE REGULATION OF MONOCYTE CHEMOTAXIS	13	Up	0.0102235	0.0490818
POSITIVE REGULATION OF WOUND HEALING	31	Up	0.0103687	0.0496979
ERYTHROCYTE HOMEOSTASIS	56	Up	0.0103743	0.0496979
POSITIVE REGULATION OF CELL JUNCTION ASSEMBLY	21	Up	0.010396	0.0497484
SPHINGOLIPID MEDIATED SIGNALING PATHWAY	4	Up	0.010427	0.0498426
REGULATION OF ISOTYPE SWITCHING	15	Up	0.0105136	0.0501489
POSITIVE REGULATION OF ACTIVATED T CELL PROLIFERATION	15	Up	0.0106179	0.0505373
REGULATION OF HETEROTYPIC CELL CELL ADHESION	10	Up	0.0106724	0.0507427
NEGATIVE REGULATION OF INTERLEUKIN 1 BETA PRODUCTION	7	Up	0.010688	0.0507621
NEGATIVE REGULATION OF TISSUE REMODELING	12	Up	0.0108082	0.0512781
NEGATIVE REGULATION OF LYMPHOCYTE APOPTOTIC PROCESS	22	Up	0.0109084	0.0516432
REGULATION OF AXON GUIDANCE	27	Up	0.0109373	0.0517031
LYMPH VESSEL DEVELOPMENT	13	Up	0.0109444	0.0517031
NEGATIVE REGULATION OF TRANSMEMBRANE RECEPTOR PROTEIN SERINE THREONINE KINASE SIGNALING PATHWAY	67	Up	0.0109837	0.0518151
PROTEIN CATABOLIC PROCESS	491	Up	0.0109914	0.0518151
PITUITARY GLAND DEVELOPMENT	15	Up	0.0111032	0.0522864
POSITIVE REGULATION OF INTERLEUKIN 10 PRODUCTION	20	Up	0.011207	0.0527191
MODIFICATION BY SYMBIONT OF HOST MORPHOLOGY OR PHYSIOLOGY	37	Up	0.0112262	0.0527536
REGULATION OF NIK NF KAPPAB SIGNALING	35	Up	0.0112603	0.0528579
NEGATIVE REGULATION OF WOUND HEALING	29	Up	0.0113419	0.0531848
IMMUNOGLOBULIN PRODUCTION	36	Up	0.0113586	0.0532069
REGULATION OF BONE REMODELING	27	Up	0.0114037	0.0533615
CELLULAR RESPIRATION	125	Down	6.41904e-18	1.13899e-15
OXIDATIVE PHOSPHORYLATION	80	Down	7.60235e-18	1.29708e-15
ELECTRON TRANSPORT CHAIN	87	Down	3.51416e-16	4.45395e-14
ENERGY DERIVATION BY OXIDATION OF ORGANIC COMPOUNDS	174	Down	4.82268e-14	4.27868e-12
AMIDE BIOSYNTHETIC PROCESS	429	Down	5.8775e-14	5.11227e-12
MITOCHONDRIAL RESPIRATORY CHAIN COMPLEX ASSEMBLY	73	Down	1.19451e-13	1.01901e-11
MITOCHONDRIAL TRANSLATION	106	Down	1.89779e-13	1.53066e-11
PEPTIDE METABOLIC PROCESS	466	Down	1.41329e-12	1.01119e-10
TRANSLATIONAL INITIATION	143	Down	3.11212e-12	2.15709e-10
PROTEIN LOCALIZATION TO ENDOPLASMIC RETICULUM	119	Down	8.38117e-12	5.38824e-10
ESTABLISHMENT OF PROTEIN LOCALIZATION TO ENDOPLASMIC RETICULUM	103	Down	9.07253e-12	5.66842e-10
MITOCHONDRIAL RESPIRATORY CHAIN COMPLEX I BIOGENESIS	56	Down	1.21186e-11	7.46638e-10
MITOCHONDRION ORGANIZATION	497	Down	1.82199e-11	1.07765e-09
TRANSLATIONAL TERMINATION	92	Down	2.42263e-11	1.34335e-09
TRANSLATIONAL ELONGATION	103	Down	3.11279e-11	1.68394e-09
CELLULAR AMIDE METABOLIC PROCESS	578	Down	1.77019e-10	8.62917e-09
ORGANONITROGEN COMPOUND METABOLIC PROCESS	1288	Down	3.32196e-10	1.56768e-08
PROTEIN TARGETING TO MEMBRANE	141	Down	3.96201e-10	1.85005e-08
CELLULAR PROTEIN COMPLEX DISASSEMBLY	115	Down	1.8599e-09	7.11252e-08
NUCLEOSIDE TRIPHOSPHATE METABOLIC PROCESS	188	Down	2.50753e-09	9.42661e-08
NUCLEAR TRANSCRIBED MRNA CATABOLIC PROCESS NONSENSE MEDIATED DECAY	117	Down	3.86775e-09	1.40634e-07
GENERATION OF PRECURSOR METABOLITES AND ENERGY	223	Down	5.45062e-09	1.93432e-07
MULTI ORGANISM METABOLIC PROCESS	137	Down	5.58884e-09	1.96763e-07
ORGANONITROGEN COMPOUND BIOSYNTHETIC PROCESS	782	Down	5.95942e-09	2.08157e-07
PROTEIN HETEROTETRAMERIZATION	33	Down	1.73796e-08	5.54646e-07
HYDROGEN TRANSPORT	95	Down	1.83175e-08	5.76288e-07
CHROMATIN SILENCING	76	Down	2.88301e-08	8.75961e-07
NUCLEOSIDE MONOPHOSPHATE METABOLIC PROCESS	196	Down	6.69376e-08	1.91571e-06
MACROMOLECULAR COMPLEX DISASSEMBLY	165	Down	1.44806e-07	3.84645e-06
DNA REPLICATION DEPENDENT NUCLEOSOME ORGANIZATION	28	Down	1.51993e-07	4.01334e-06
CHROMATIN SILENCING AT RDNA	34	Down	1.83016e-07	4.77565e-06
HYDROGEN ION TRANSMEMBRANE TRANSPORT	76	Down	2.44979e-07	6.20987e-06
OXIDATION REDUCTION PROCESS	636	Down	8.98428e-07	1.98271e-05
GLYCOSYL COMPOUND METABOLIC PROCESS	290	Down	1.10355e-06	2.37639e-05
DNA PACKAGING	142	Down	1.32396e-06	2.78345e-05
PROTEIN TARGETING	348	Down	1.44663e-06	2.99872e-05
MONOVALENT INORGANIC CATION TRANSPORT	199	Down	1.81742e-06	3.6813e-05
CHROMATIN ASSEMBLY OR DISASSEMBLY	133	Down	1.89528e-06	3.80067e-05
AEROBIC RESPIRATION	44	Down	5.71917e-06	0.000104836
MITOCHONDRIAL TRANSMEMBRANE TRANSPORT	54	Down	6.80159e-06	0.000122153
PURINE CONTAINING COMPOUND METABOLIC PROCESS	292	Down	8.76653e-06	0.000150148
SMALL MOLECULE METABOLIC PROCESS	1232	Down	9.35839e-06	0.000157249
PROTEIN TETRAMERIZATION	103	Down	1.11922e-05	0.00018595
CELLULAR MACROMOLECULAR COMPLEX ASSEMBLY	597	Down	1.69795e-05	0.000260626
ESTABLISHMENT OF PROTEIN LOCALIZATION TO MEMBRANE	225	Down	1.78941e-05	0.000273718
NEGATIVE REGULATION OF GENE EXPRESSION EPIGENETIC	92	Down	2.56316e-05	0.000367967
MITOCHONDRIAL ELECTRON TRANSPORT CYTOCHROME C TO OXYGEN	14	Down	2.70837e-05	0.000386314
NUCLEOBASE CONTAINING SMALL MOLECULE METABOLIC PROCESS	412	Down	3.70741e-05	0.000509166
ESTABLISHMENT OF PROTEIN LOCALIZATION TO ORGANELLE	320	Down	4.78276e-05	0.000642919
LIPOSACCHARIDE METABOLIC PROCESS	83	Down	4.90527e-05	0.000652693
MITOCHONDRIAL ATP SYNTHESIS COUPLED PROTON TRANSPORT	17	Down	5.5948e-05	0.000731282
NCRNA PROCESSING	352	Down	6.78255e-05	0.000874634
NCRNA METABOLIC PROCESS	480	Down	9.50769e-05	0.00117156
RIBOSOME BIOGENESIS	285	Down	0.00011866	0.00139983
PROTEIN DNA COMPLEX SUBUNIT ORGANIZATION	175	Down	0.00012389	0.00145007
NEGATIVE REGULATION OF MEGAKARYOCYTE DIFFERENTIATION	16	Down	0.000137108	0.00156352
ORGANIC ACID CATABOLIC PROCESS	136	Down	0.000156771	0.00176507
RRNA METABOLIC PROCESS	238	Down	0.000158572	0.00177632
NEGATIVE REGULATION OF HEMATOPOIETIC PROGENITOR CELL DIFFERENTIATION	20	Down	0.000194534	0.00211508
MEMBRANE LIPID METABOLIC PROCESS	133	Down	0.000209301	0.00225354
PROTEIN LOCALIZATION TO MEMBRANE	301	Down	0.000210107	0.00225674
CATION TRANSPORT	391	Down	0.000254884	0.00267297
SMALL MOLECULE CATABOLIC PROCESS	217	Down	0.000336606	0.00332558
MEMBRANE LIPID CATABOLIC PROCESS	19	Down	0.000581304	0.00518846
TRNA METABOLIC PROCESS	155	Down	0.000611555	0.00541488
MITOCHONDRIAL ELECTRON TRANSPORT UBIQUINOL TO CYTOCHROME C	14	Down	0.000746417	0.00640446
MONOCARBOXYLIC ACID CATABOLIC PROCESS	69	Down	0.000753425	0.00643968
REGULATION OF MEGAKARYOCYTE DIFFERENTIATION	21	Down	0.000859309	0.00713838
MULTIVESICULAR BODY ORGANIZATION	30	Down	0.000971147	0.00794505
SINGLE ORGANISM BIOSYNTHETIC PROCESS	968	Down	0.000972535	0.00794505
INTRACELLULAR PROTEIN TRANSPORT	657	Down	0.00112828	0.00889143
CELLULAR LIPID CATABOLIC PROCESS	110	Down	0.00120818	0.00934265
FATTY ACID CATABOLIC PROCESS	61	Down	0.00132552	0.0100513
DNA CONFORMATION CHANGE	214	Down	0.00135246	0.010186
RIBONUCLEOPROTEIN COMPLEX BIOGENESIS	408	Down	0.00135567	0.0101928
PROTEIN TARGETING TO MITOCHONDRION	43	Down	0.00166925	0.0120403
CARBOHYDRATE DERIVATIVE METABOLIC PROCESS	745	Down	0.00178724	0.0126851
REGULATION OF ESTABLISHMENT OF PROTEIN LOCALIZATION TO PLASMA MEMBRANE	39	Down	0.00183504	0.0130036
TRANSMEMBRANE TRANSPORT	535	Down	0.00197877	0.0138451
KETONE BODY METABOLIC PROCESS	7	Down	0.00201471	0.0140216
FATTY ACID BETA OXIDATION	44	Down	0.00214262	0.0147359
ENERGY COUPLED PROTON TRANSPORT DOWN ELECTROCHEMICAL GRADIENT	21	Down	0.0022705	0.0154357
LIPID OXIDATION	58	Down	0.0026653	0.0174642
TRNA PROCESSING	96	Down	0.00266971	0.0174673
QUINONE METABOLIC PROCESS	25	Down	0.00308282	0.0197052
DNA DAMAGE RESPONSE DETECTION OF DNA DAMAGE	35	Down	0.00319713	0.0203187
PHOSPHATIDYLSERINE METABOLIC PROCESS	16	Down	0.0033181	0.0207604
LIPID CATABOLIC PROCESS	157	Down	0.00371851	0.0227208
CYTOPLASMIC TRANSLATION	40	Down	0.00380563	0.0232211
POSITIVE REGULATION OF PROTEIN LOCALIZATION TO CELL PERIPHERY	28	Down	0.00387265	0.0235652
RNA CATABOLIC PROCESS	215	Down	0.00395981	0.0239657
PURINE NUCLEOSIDE BIOSYNTHETIC PROCESS	73	Down	0.00446304	0.0264679
BILE ACID BIOSYNTHETIC PROCESS	9	Down	0.00453418	0.0266459
INNATE IMMUNE RESPONSE IN MUCOSA	14	Down	0.00457932	0.0268347
CENTROMERE COMPLEX ASSEMBLY	41	Down	0.00461112	0.0269854
BILE ACID METABOLIC PROCESS	18	Down	0.00486638	0.0281451
MITOCHONDRIAL TRANSPORT	153	Down	0.00491513	0.0283163
VIRAL LIFE CYCLE	265	Down	0.00501056	0.028754
PROTEIN HETEROOLIGOMERIZATION	85	Down	0.00503616	0.0287892
ATP BIOSYNTHETIC PROCESS	31	Down	0.0054027	0.0304075
RIBONUCLEOSIDE TRIPHOSPHATE BIOSYNTHETIC PROCESS	42	Down	0.00548857	0.0307028
RIBOSOMAL LARGE SUBUNIT ASSEMBLY	20	Down	0.00573758	0.0317803
NUCLEOSIDE TRIPHOSPHATE BIOSYNTHETIC PROCESS	52	Down	0.00575999	0.0317803
GLYCOSPHINGOLIPID METABOLIC PROCESS	48	Down	0.00583061	0.0320901
ORGANOPHOSPHATE METABOLIC PROCESS	665	Down	0.00589748	0.0324015
METALLO SULFUR CLUSTER ASSEMBLY	15	Down	0.0059018	0.0324015
MULTIVESICULAR BODY SORTING PATHWAY	12	Down	0.00597727	0.0327348
SPHINGOLIPID METABOLIC PROCESS	99	Down	0.00621373	0.033697
ION TRANSPORT	635	Down	0.00625524	0.0338299
RIBOSOMAL LARGE SUBUNIT BIOGENESIS	45	Down	0.00638935	0.0343138
GPI ANCHOR METABOLIC PROCESS	27	Down	0.00672678	0.0357315
ENDOSOME ORGANIZATION	56	Down	0.0069288	0.0364173
XENOPHAGY	77	Down	0.00699566	0.0366818
ALDITOL PHOSPHATE METABOLIC PROCESS	20	Down	0.0071379	0.037164
FORMATION OF TRANSLATION PREINITIATION COMPLEX	21	Down	0.00784893	0.0402054
PROTEIN IMPORT INTO MITOCHONDRIAL MATRIX	11	Down	0.00837171	0.0423454
RIBOSOME ASSEMBLY	47	Down	0.0084148	0.0424665
TRANSCRIPTION COUPLED NUCLEOTIDE EXCISION REPAIR	72	Down	0.00851246	0.0427312
LIPOPROTEIN BIOSYNTHETIC PROCESS	64	Down	0.00851541	0.0427312
CELLULAR PROTEIN COMPLEX ASSEMBLY	281	Down	0.00890083	0.0439689
PROTEIN LOCALIZATION TO ORGANELLE	482	Down	0.00936681	0.0456606
MAGNESIUM ION TRANSPORT	11	Down	0.0104786	0.0500354
GLYCOSYL COMPOUND BIOSYNTHETIC PROCESS	101	Down	0.0105361	0.0502023
ORGANIC HYDROXY COMPOUND CATABOLIC PROCESS	40	Down	0.0108261	0.0513084

## Sheet: UCvsHC KEGGREACTOME
UC vs HC KEGG/Reactome
	NGenes	Direction	PValue	FDR
REACTOME CYTOKINE SIGNALING IN IMMUNE SYSTEM	224	Up	4.02905e-19	7.59556e-17
REACTOME INTERFERON ALPHA BETA SIGNALING	48	Up	1.59705e-17	2.0343e-15
REACTOME IMMUNE SYSTEM	709	Up	2.10357e-16	2.15525e-14
REACTOME INTERFERON SIGNALING	131	Up	2.77698e-15	2.14556e-13
REACTOME INTERFERON GAMMA SIGNALING	50	Up	2.03477e-13	1.19873e-11
KEGG ECM RECEPTOR INTERACTION	55	Up	9.46893e-13	4.85077e-11
REACTOME EXTRACELLULAR MATRIX ORGANIZATION	47	Up	5.87897e-12	2.49618e-10
REACTOME INTEGRIN CELL SURFACE INTERACTIONS	66	Up	1.74434e-11	6.96703e-10
KEGG FOCAL ADHESION	154	Up	1.98853e-11	7.80995e-10
KEGG COMPLEMENT AND COAGULATION CASCADES	33	Up	4.4905e-11	1.62798e-09
KEGG CYTOKINE CYTOKINE RECEPTOR INTERACTION	112	Up	8.15486e-11	2.80539e-09
KEGG CHEMOKINE SIGNALING PATHWAY	129	Up	1.00624e-10	3.41179e-09
REACTOME IMMUNOREGULATORY INTERACTIONS BETWEEN A LYMPHOID AND A NON LYMPHOID CELL	39	Up	3.1563e-10	9.72265e-09
KEGG HEMATOPOIETIC CELL LINEAGE	44	Up	4.29403e-10	1.28903e-08
KEGG JAK STAT SIGNALING PATHWAY	87	Up	1.18697e-09	3.2907e-08
KEGG VIRAL MYOCARDITIS	50	Up	3.12098e-09	8.08197e-08
REACTOME COLLAGEN FORMATION	34	Up	5.07869e-09	1.26645e-07
KEGG CELL ADHESION MOLECULES CAMS	86	Up	7.06499e-09	1.70755e-07
REACTOME SIGNALING BY ILS	93	Up	9.74062e-09	2.30691e-07
KEGG LEISHMANIA INFECTION	53	Up	4.33085e-08	9.11219e-07
KEGG PATHWAYS IN CANCER	240	Up	1.05713e-07	2.06732e-06
REACTOME CHEMOKINE RECEPTORS BIND CHEMOKINES	20	Up	1.46788e-07	2.84697e-06
REACTOME ADAPTIVE IMMUNE SYSTEM	435	Up	1.95064e-07	3.69211e-06
KEGG PRIMARY IMMUNODEFICIENCY	24	Up	3.11422e-07	5.60204e-06
KEGG NATURAL KILLER CELL MEDIATED CYTOTOXICITY	76	Up	3.61819e-07	6.41073e-06
REACTOME IL 3 5 AND GM CSF SIGNALING	36	Up	5.56979e-07	9.51103e-06
KEGG LEUKOCYTE TRANSENDOTHELIAL MIGRATION	86	Up	1.00707e-06	1.66538e-05
REACTOME AXON GUIDANCE	176	Up	1.27177e-06	2.05974e-05
REACTOME COMPLEMENT CASCADE	16	Up	2.78406e-06	4.16548e-05
KEGG INTESTINAL IMMUNE NETWORK FOR IGA PRODUCTION	29	Up	3.13471e-06	4.63132e-05
REACTOME INNATE IMMUNE SYSTEM	176	Up	3.19201e-06	4.70123e-05
KEGG B CELL RECEPTOR SIGNALING PATHWAY	70	Up	3.87749e-06	5.62296e-05
KEGG ANTIGEN PROCESSING AND PRESENTATION	49	Up	6.73091e-06	9.195e-05
REACTOME NCAM1 INTERACTIONS	22	Up	8.12714e-06	0.000108508
REACTOME REGULATION OF COMPLEMENT CASCADE	10	Up	8.50419e-06	0.000112902
KEGG AUTOIMMUNE THYROID DISEASE	20	Up	9.96519e-06	0.000127509
KEGG ALLOGRAFT REJECTION	20	Up	9.96519e-06	0.000127509
KEGG ACUTE MYELOID LEUKEMIA	54	Up	1.45281e-05	0.000176927
REACTOME GPCR DOWNSTREAM SIGNALING	176	Up	1.76667e-05	0.000210793
REACTOME PLATELET ADHESION TO EXPOSED COLLAGEN	8	Up	2.22544e-05	0.000261558
REACTOME INITIAL TRIGGERING OF COMPLEMENT	9	Up	2.24841e-05	0.000262947
KEGG GRAFT VERSUS HOST DISEASE	20	Up	2.7688e-05	0.00031728
REACTOME CELL SURFACE INTERACTIONS AT THE VASCULAR WALL	62	Up	2.8668e-05	0.000327149
REACTOME IL 6 SIGNALING	9	Up	3.123e-05	0.000350445
REACTOME DEVELOPMENTAL BIOLOGY	271	Up	3.24727e-05	0.000363525
REACTOME SIGNALING BY FGFR1 MUTANTS	19	Up	3.63789e-05	0.000400593
REACTOME CHONDROITIN SULFATE DERMATAN SULFATE METABOLISM	30	Up	4.07824e-05	0.000441856
KEGG ASTHMA	14	Up	5.07141e-05	0.000531471
REACTOME SIGNALING BY RHO GTPASES	93	Up	5.41675e-05	0.00056108
REACTOME TCR SIGNALING	45	Up	5.64994e-05	0.000581401
REACTOME GENERATION OF SECOND MESSENGER MOLECULES	22	Up	5.8964e-05	0.000601509
REACTOME SIGNALING BY FGFR1 FUSION MUTANTS	18	Up	8.35736e-05	0.000834496
KEGG REGULATION OF ACTIN CYTOSKELETON	155	Up	0.000110666	0.00107098
REACTOME IL RECEPTOR SHC SIGNALING	20	Up	0.000128532	0.00121397
REACTOME REGULATION OF SIGNALING BY CBL	18	Up	0.00013044	0.00122953
KEGG TOLL LIKE RECEPTOR SIGNALING PATHWAY	68	Up	0.000132553	0.00124447
REACTOME SEMAPHORIN INTERACTIONS	56	Up	0.000155542	0.00142899
REACTOME BMAL1 CLOCK NPAS2 ACTIVATES CIRCADIAN EXPRESSION	33	Up	0.000168654	0.00154044
KEGG ARRHYTHMOGENIC RIGHT VENTRICULAR CARDIOMYOPATHY ARVC	47	Up	0.000179627	0.00163432
REACTOME DEGRADATION OF THE EXTRACELLULAR MATRIX	13	Up	0.000185869	0.00167391
REACTOME REGULATION OF IFNA SIGNALING	10	Up	0.000186108	0.00167391
REACTOME SIGNALING BY GPCR	238	Up	0.000192575	0.00172221
REACTOME COSTIMULATION BY THE CD28 FAMILY	51	Up	0.00020815	0.00183366
REACTOME PLATELET ACTIVATION SIGNALING AND AGGREGATION	137	Up	0.000224459	0.0019482
REACTOME NCAM SIGNALING FOR NEURITE OUT GROWTH	43	Up	0.000226572	0.00195933
REACTOME ANTIGEN ACTIVATES B CELL RECEPTOR LEADING TO GENERATION OF SECOND MESSENGERS	28	Up	0.000240972	0.00206491
KEGG NOD LIKE RECEPTOR SIGNALING PATHWAY	47	Up	0.000286968	0.00241084
KEGG T CELL RECEPTOR SIGNALING PATHWAY	85	Up	0.000299945	0.00250645
REACTOME CHONDROITIN SULFATE BIOSYNTHESIS	10	Up	0.0003256	0.00265954
REACTOME VEGF LIGAND RECEPTOR INTERACTIONS	7	Up	0.000326727	0.00266335
REACTOME SEMA3A PLEXIN REPULSION SIGNALING BY INHIBITING INTEGRIN ADHESION	12	Up	0.000367004	0.00293168
REACTOME PRE NOTCH TRANSCRIPTION AND TRANSLATION	24	Up	0.000487803	0.00376888
KEGG GLYCOSAMINOGLYCAN BIOSYNTHESIS CHONDROITIN SULFATE	12	Up	0.000504176	0.00388265
REACTOME IL 2 SIGNALING	34	Up	0.000562061	0.00425883
REACTOME G ALPHA I SIGNALLING EVENTS	58	Up	0.000726	0.00534631
REACTOME RIG I MDA5 MEDIATED INDUCTION OF IFN ALPHA BETA PATHWAYS	55	Up	0.000991727	0.00691084
REACTOME HEMOSTASIS	304	Up	0.000993043	0.00691084
KEGG CYTOSOLIC DNA SENSING PATHWAY	35	Up	0.00104001	0.00712437
REACTOME CLASS A1 RHODOPSIN LIKE RECEPTORS	60	Up	0.00111523	0.00762649
REACTOME YAP1 AND WWTR1 TAZ STIMULATED GENE EXPRESSION	19	Up	0.00111763	0.00762649
REACTOME PECAM1 INTERACTIONS	9	Up	0.00118388	0.00799375
REACTOME GRB2 SOS PROVIDES LINKAGE TO MAPK SIGNALING FOR INTERGRINS	10	Up	0.00124987	0.00839119
REACTOME PEPTIDE LIGAND BINDING RECEPTORS	39	Up	0.00127345	0.00851317
REACTOME PD1 SIGNALING	13	Up	0.0013204	0.00875254
KEGG SMALL CELL LUNG CANCER	74	Up	0.00139768	0.00918723
REACTOME CIRCADIAN CLOCK	48	Up	0.00148982	0.0097657
KEGG PANCREATIC CANCER	60	Up	0.00155096	0.0100962
REACTOME GPVI MEDIATED ACTIVATION CASCADE	29	Up	0.0016382	0.0104619
REACTOME ANTIGEN PRESENTATION FOLDING ASSEMBLY AND PEPTIDE LOADING OF CLASS I MHC	20	Up	0.00183615	0.0115405
REACTOME THE ROLE OF NEF IN HIV1 REPLICATION AND DISEASE PATHOGENESIS	26	Up	0.00183649	0.0115405
REACTOME CD28 CO STIMULATION	28	Up	0.00204476	0.0125356
REACTOME SIGNALING BY SCF KIT	69	Up	0.0020507	0.0125356
KEGG TYPE I DIABETES MELLITUS	24	Up	0.00212094	0.0128814
REACTOME GLYCOSAMINOGLYCAN METABOLISM	66	Up	0.00223009	0.0133043
REACTOME PLATELET AGGREGATION PLUG FORMATION	22	Up	0.00253547	0.0147163
KEGG FC GAMMA R MEDIATED PHAGOCYTOSIS	83	Up	0.00268964	0.01544
KEGG CALCIUM SIGNALING PATHWAY	82	Up	0.00272803	0.0155964
REACTOME CIRCADIAN REPRESSION OF EXPRESSION BY REV ERBA	21	Up	0.00278459	0.0158309
KEGG DILATED CARDIOMYOPATHY	51	Up	0.00287864	0.0162091
REACTOME IL 7 SIGNALING	11	Up	0.00290771	0.0163338
REACTOME RORA ACTIVATES CIRCADIAN EXPRESSION	23	Up	0.00292627	0.0164185
REACTOME SIGNALING BY PDGF	101	Up	0.00355835	0.0192543
REACTOME ANTIGEN PROCESSING CROSS PRESENTATION	67	Up	0.00370426	0.019975
REACTOME SIGNALING BY THE B CELL RECEPTOR BCR	118	Up	0.00374108	0.0201275
REACTOME GPCR LIGAND BINDING	92	Up	0.00399277	0.0211437
REACTOME CD28 DEPENDENT PI3K AKT SIGNALING	19	Up	0.00413461	0.0217969
KEGG CHRONIC MYELOID LEUKEMIA	66	Up	0.00429347	0.0225085
REACTOME RESPONSE TO ELEVATED PLATELET CYTOSOLIC CA2	52	Up	0.0043624	0.0227632
KEGG TYPE II DIABETES MELLITUS	30	Up	0.00448277	0.0233193
REACTOME INTEGRIN ALPHAIIB BETA3 SIGNALING	21	Up	0.00453995	0.0235388
KEGG PHOSPHATIDYLINOSITOL SIGNALING SYSTEM	66	Up	0.0046581	0.0240193
KEGG HYPERTROPHIC CARDIOMYOPATHY HCM	48	Up	0.00543728	0.0273197
REACTOME CRMPS IN SEMA3A SIGNALING	10	Up	0.00621222	0.0303716
REACTOME NFKB ACTIVATION THROUGH FADD RIP1 PATHWAY MEDIATED BY CASPASE 8 AND10	12	Up	0.00638935	0.0311729
REACTOME ENDOSOMAL VACUOLAR PATHWAY	8	Up	0.00683603	0.0330783
REACTOME CD28 DEPENDENT VAV1 PATHWAY	10	Up	0.0068436	0.0330809
REACTOME TRYPTOPHAN CATABOLISM	6	Up	0.00708547	0.0340092
REACTOME PPARA ACTIVATES GENE EXPRESSION	85	Up	0.00744635	0.0355569
REACTOME G ALPHA1213 SIGNALLING EVENTS	56	Up	0.00785624	0.03725
REACTOME CLASS I MHC MEDIATED ANTIGEN PROCESSING PRESENTATION	208	Up	0.00801958	0.0377208
REACTOME SIGNALING BY FGFR MUTANTS	29	Up	0.00860036	0.0399345
REACTOME PRE NOTCH EXPRESSION AND PROCESSING	35	Up	0.00952515	0.043207
REACTOME XENOBIOTICS	5	Up	0.00990285	0.0444088
REACTOME SEMA3A PAK DEPENDENT AXON REPULSION	14	Up	0.0104818	0.0460733
REACTOME PI METABOLISM	43	Up	0.0106572	0.0466591
REACTOME REGULATION OF KIT SIGNALING	14	Up	0.0106809	0.0466916
REACTOME TRANSLOCATION OF ZAP 70 TO IMMUNOLOGICAL SYNAPSE	11	Up	0.0106896	0.0466916
REACTOME ANTIVIRAL MECHANISM BY IFN STIMULATED GENES	65	Up	0.0110164	0.047897
REACTOME SYNTHESIS OF PIPS AT THE PLASMA MEMBRANE	28	Up	0.0114622	0.0496064
REACTOME PHOSPHORYLATION OF CD3 AND TCR ZETA CHAINS	13	Up	0.0118405	0.0507775
REACTOME RNA POL I PROMOTER OPENING	55	Down	1.23562e-20	2.77308e-18
REACTOME RESPIRATORY ELECTRON TRANSPORT ATP SYNTHESIS BY CHEMIOSMOTIC COUPLING AND HEAT PRODUCTION BY UNCOUPLING PROTEINS	91	Down	8.12814e-18	1.09451e-15
KEGG OXIDATIVE PHOSPHORYLATION	112	Down	8.38464e-17	9.18995e-15
REACTOME AMYLOIDS	62	Down	2.44236e-16	2.44912e-14
KEGG PARKINSONS DISEASE	108	Down	3.45901e-16	3.26046e-14
REACTOME RESPIRATORY ELECTRON TRANSPORT	75	Down	4.30719e-16	3.95674e-14
REACTOME TCA CYCLE AND RESPIRATORY ELECTRON TRANSPORT	125	Down	4.3656e-16	3.95674e-14
REACTOME RNA POL I TRANSCRIPTION	78	Down	2.75858e-15	2.14556e-13
REACTOME INFLUENZA VIRAL RNA TRANSCRIPTION AND REPLICATION	99	Down	5.4591e-15	4.1498e-13
REACTOME PEPTIDE CHAIN ELONGATION	83	Down	7.55803e-15	5.56578e-13
REACTOME PACKAGING OF TELOMERE ENDS	43	Down	1.74733e-14	1.24775e-12
KEGG RIBOSOME	84	Down	2.17953e-14	1.51061e-12
REACTOME 3 UTR MEDIATED TRANSLATIONAL REGULATION	103	Down	3.07062e-14	2.0674e-12
REACTOME MEIOTIC RECOMBINATION	69	Down	4.62832e-14	3.02962e-12
REACTOME RNA POL I RNA POL III AND MITOCHONDRIAL TRANSCRIPTION	108	Down	2.00325e-13	1.1951e-11
REACTOME TELOMERE MAINTENANCE	67	Down	7.39604e-13	3.93989e-11
REACTOME DEPOSITION OF NEW CENPA CONTAINING NUCLEOSOMES AT THE CENTROMERE	55	Down	2.54681e-12	1.15415e-10
REACTOME MEIOSIS	88	Down	5.51423e-12	2.3626e-10
REACTOME MEIOTIC SYNAPSIS	58	Down	9.48029e-12	3.91935e-10
REACTOME SRP DEPENDENT COTRANSLATIONAL PROTEIN TARGETING TO MEMBRANE	105	Down	1.84852e-11	7.32109e-10
REACTOME TRANSLATION	142	Down	2.3681e-11	9.14823e-10
REACTOME METABOLISM OF PROTEINS	360	Down	1.32666e-10	4.43442e-09
REACTOME CHROMOSOME MAINTENANCE	98	Down	2.17816e-10	6.98345e-09
REACTOME INFLUENZA LIFE CYCLE	133	Down	2.45663e-10	7.71872e-09
REACTOME NONSENSE MEDIATED DECAY ENHANCED BY THE EXON JUNCTION COMPLEX	104	Down	3.45801e-10	1.05146e-08
KEGG ALZHEIMERS DISEASE	135	Down	2.37527e-09	6.28913e-08
KEGG HUNTINGTONS DISEASE	156	Down	2.85892e-09	7.44425e-08
REACTOME TRANSCRIPTION	193	Down	4.78303e-09	1.20485e-07
REACTOME FORMATION OF THE TERNARY COMPLEX AND SUBSEQUENTLY THE 43S COMPLEX	48	Down	3.40652e-07	6.08142e-06
REACTOME ACTIVATION OF THE MRNA UPON BINDING OF THE CAP BINDING COMPLEX AND EIFS AND SUBSEQUENT BINDING TO 43S	56	Down	9.44857e-07	1.568e-05
KEGG SYSTEMIC LUPUS ERYTHEMATOSUS	102	Down	7.62635e-06	0.000102694
REACTOME MITOCHONDRIAL PROTEIN IMPORT	46	Down	8.11424e-06	0.000108508
KEGG MATURITY ONSET DIABETES OF THE YOUNG	9	Down	0.000119056	0.00114047
REACTOME METABOLISM OF MRNA	204	Down	0.000187625	0.00168191
REACTOME ENDOSOMAL SORTING COMPLEX REQUIRED FOR TRANSPORT ESCRT	25	Down	0.000248168	0.00211503
KEGG CARDIAC MUSCLE CONTRACTION	43	Down	0.000333305	0.00269909
KEGG VALINE LEUCINE AND ISOLEUCINE DEGRADATION	42	Down	0.000350244	0.0028121
REACTOME BRANCHED CHAIN AMINO ACID CATABOLISM	17	Down	0.000785774	0.00569716
REACTOME METABOLISM OF RNA	246	Down	0.000842707	0.00604517
REACTOME FORMATION OF ATP BY CHEMIOSMOTIC COUPLING	15	Down	0.000997273	0.00692216
REACTOME CELL CYCLE	352	Down	0.00124574	0.0083754
KEGG CITRATE CYCLE TCA CYCLE	28	Down	0.00137636	0.00907244
REACTOME TIGHT JUNCTION INTERACTIONS	12	Down	0.0023844	0.0139772
REACTOME GLYCOSPHINGOLIPID METABOLISM	28	Down	0.00271403	0.0155611
KEGG PEROXISOME	64	Down	0.0040687	0.0214975
REACTOME SYNTHESIS OF BILE ACIDS AND BILE SALTS VIA 7ALPHA HYDROXYCHOLESTEROL	9	Down	0.00453418	0.0235348
REACTOME SYNTHESIS OF BILE ACIDS AND BILE SALTS	9	Down	0.00453418	0.0235348
KEGG FOLATE BIOSYNTHESIS	8	Down	0.00522106	0.0263739
REACTOME PEROXISOMAL LIPID METABOLISM	20	Down	0.00578804	0.028745
REACTOME MRNA SPLICING MINOR PATHWAY	42	Down	0.00610376	0.0299345
REACTOME AMINE DERIVED HORMONES	3	Down	0.00708615	0.0340092
REACTOME CITRIC ACID CYCLE TCA CYCLE	19	Down	0.00857052	0.0398352
REACTOME TRANSCRIPTION COUPLED NER TC NER	42	Down	0.00949496	0.0431115
REACTOME TETRAHYDROBIOPTERIN BH4 SYNTHESIS RECYCLING SALVAGE AND REGULATION	10	Down	0.010164	0.0453277
KEGG PRIMARY BILE ACID BIOSYNTHESIS	6	Down	0.0103583	0.0457961
KEGG FATTY ACID METABOLISM	34	Down	0.0110008	0.0478733

## Sheet: PSC-IBDvsHC GO
PSC-IBD vs HC Gene ontology biological processes
	NGenes	Direction	PValue	FDR
IMMUNE RESPONSE	650	Up	7.42969e-36	3.29581e-32
IMMUNE SYSTEM PROCESS	1318	Up	1.16537e-31	2.58479e-28
INNATE IMMUNE RESPONSE	368	Up	1.59667e-28	2.36095e-25
POSITIVE REGULATION OF IMMUNE SYSTEM PROCESS	594	Up	3.12238e-28	3.46272e-25
REGULATION OF IMMUNE RESPONSE	583	Up	1.01896e-27	9.04021e-25
IMMUNE EFFECTOR PROCESS	327	Up	2.39179e-25	1.76833e-22
DEFENSE RESPONSE	715	Up	2.33002e-24	1.47657e-21
EXTRACELLULAR STRUCTURE ORGANIZATION	198	Up	9.70103e-23	5.37922e-20
REGULATION OF IMMUNE SYSTEM PROCESS	952	Up	5.13285e-22	2.31203e-19
RESPONSE TO CYTOKINE	477	Up	5.21198e-22	2.31203e-19
CYTOKINE MEDIATED SIGNALING PATHWAY	289	Up	9.34994e-22	3.62618e-19
ADAPTIVE IMMUNE RESPONSE	163	Up	9.80932e-22	3.62618e-19
POSITIVE REGULATION OF IMMUNE RESPONSE	393	Up	1.40876e-20	4.74167e-18
RESPONSE TO TYPE I INTERFERON	54	Up	1.49647e-20	4.74167e-18
BIOLOGICAL ADHESION	597	Up	2.71953e-20	8.04254e-18
RESPONSE TO INTERFERON GAMMA	102	Up	3.19172e-20	8.84904e-18
CELLULAR RESPONSE TO CYTOKINE STIMULUS	400	Up	9.0508e-20	2.36173e-17
REGULATION OF CELL ADHESION	446	Up	1.1421e-19	2.81465e-17
REGULATION OF CYTOKINE PRODUCTION	378	Up	1.94108e-19	4.53192e-17
REGULATION OF CELL ACTIVATION	311	Up	2.10113e-19	4.6603e-17
CELL ACTIVATION	378	Up	7.45909e-19	1.57564e-16
DEFENSE RESPONSE TO VIRUS	118	Up	9.23035e-19	1.86117e-16
RESPONSE TO VIRUS	181	Up	1.13314e-18	2.18549e-16
LEUKOCYTE ACTIVATION	283	Up	3.63712e-18	6.72261e-16
CELLULAR RESPONSE TO INTERFERON GAMMA	88	Up	1.96956e-17	3.23592e-15
INFLAMMATORY RESPONSE	251	Up	2.14281e-17	3.39482e-15
ACTIVATION OF IMMUNE RESPONSE	315	Up	5.41194e-17	8.2784e-15
POSITIVE REGULATION OF CYTOKINE PRODUCTION	240	Up	9.20264e-17	1.36076e-14
REGULATION OF CELL CELL ADHESION	255	Up	1.04349e-16	1.4932e-14
LYMPHOCYTE ACTIVATION	239	Up	1.27927e-16	1.77339e-14
CELL MOTILITY	531	Up	1.56795e-16	2.1077e-14
POSITIVE REGULATION OF CELL ACTIVATION	202	Up	2.92023e-16	3.81005e-14
POSITIVE REGULATION OF MULTICELLULAR ORGANISMAL PROCESS	839	Up	7.88673e-16	9.31503e-14
INTERFERON GAMMA MEDIATED SIGNALING PATHWAY	60	Up	7.93595e-16	9.31503e-14
REGULATION OF LEUKOCYTE PROLIFERATION	138	Up	7.97951e-16	9.31503e-14
REGULATION OF HOMOTYPIC CELL CELL ADHESION	206	Up	1.70439e-15	1.93863e-13
ADAPTIVE IMMUNE RESPONSE BASED ON SOMATIC RECOMBINATION OF IMMUNE RECEPTORS BUILT FROM IMMUNOGLOBULIN SUPERFAMILY DOMAINS	94	Up	1.87523e-15	2.07963e-13
LEUKOCYTE MIGRATION	171	Up	2.17819e-15	2.3567e-13
SINGLE ORGANISM CELL ADHESION	300	Up	3.72882e-15	3.93834e-13
POSITIVE REGULATION OF CELL ADHESION	260	Up	3.94393e-15	4.06867e-13
REGULATION OF CELLULAR COMPONENT MOVEMENT	548	Up	1.06609e-14	1.07481e-12
CELL CELL ADHESION	332	Up	2.46465e-14	2.4296e-12
LOCOMOTION	686	Up	2.58195e-14	2.4899e-12
POSITIVE REGULATION OF CELL CELL ADHESION	164	Up	2.83887e-14	2.67941e-12
POSITIVE REGULATION OF LOCOMOTION	297	Up	3.40131e-14	3.14338e-12
VASCULATURE DEVELOPMENT	316	Up	3.77124e-14	3.41413e-12
POSITIVE REGULATION OF RESPONSE TO STIMULUS	1288	Up	1.25081e-13	1.0469e-11
NEGATIVE REGULATION OF IMMUNE RESPONSE	80	Up	1.66879e-13	1.37088e-11
LEUKOCYTE CELL CELL ADHESION	173	Up	2.11435e-13	1.67486e-11
REGULATION OF DEFENSE RESPONSE	523	Up	3.42e-13	2.6616e-11
REGULATION OF LEUKOCYTE MEDIATED IMMUNITY	105	Up	3.77353e-13	2.8861e-11
CELLULAR RESPONSE TO ORGANIC SUBSTANCE	1252	Up	9.61445e-13	7.22876e-11
REGULATION OF INNATE IMMUNE RESPONSE	278	Up	1.00009e-12	7.39402e-11
IMMUNE SYSTEM DEVELOPMENT	405	Up	1.05309e-12	7.65822e-11
MULTICELLULAR ORGANISMAL MACROMOLECULE METABOLIC PROCESS	52	Up	1.52104e-12	1.07101e-10
LEUKOCYTE MEDIATED IMMUNITY	105	Up	3.52398e-12	2.40498e-10
LYMPHOCYTE MEDIATED IMMUNITY	80	Up	3.73084e-12	2.50758e-10
PROTEIN ACTIVATION CASCADE	32	Up	3.86683e-12	2.56019e-10
POSITIVE REGULATION OF VASCULATURE DEVELOPMENT	80	Up	6.03382e-12	3.93618e-10
REGULATION OF INFLAMMATORY RESPONSE	163	Up	8.89904e-12	5.63945e-10
REGULATION OF RESPONSE TO WOUNDING	239	Up	1.57279e-11	9.55736e-10
RESPONSE TO BIOTIC STIMULUS	542	Up	1.67649e-11	1.00499e-09
REGULATION OF VASCULATURE DEVELOPMENT	142	Up	2.13161e-11	1.21832e-09
POSITIVE REGULATION OF DEFENSE RESPONSE	259	Up	2.14031e-11	1.21832e-09
LEUKOCYTE DIFFERENTIATION	202	Up	2.14222e-11	1.21832e-09
CYTOKINE PRODUCTION	80	Up	2.40131e-11	1.34335e-09
REGULATION OF MULTICELLULAR ORGANISMAL DEVELOPMENT	1039	Up	2.56769e-11	1.40621e-09
MOVEMENT OF CELL OR SUBCELLULAR COMPONENT	797	Up	3.17272e-11	1.69568e-09
REGULATION OF ADAPTIVE IMMUNE RESPONSE	80	Up	3.85344e-11	2.03499e-09
POSITIVE REGULATION OF LEUKOCYTE PROLIFERATION	88	Up	4.67898e-11	2.44188e-09
REGULATION OF T CELL PROLIFERATION	99	Up	6.83655e-11	3.52639e-09
REGULATION OF HYDROLASE ACTIVITY	891	Up	7.00931e-11	3.57394e-09
NEGATIVE REGULATION OF VIRAL PROCESS	69	Up	1.28483e-10	6.44284e-09
REGULATION OF ANATOMICAL STRUCTURE MORPHOGENESIS	676	Up	1.29263e-10	6.44284e-09
REGULATION OF INTRACELLULAR SIGNAL TRANSDUCTION	1165	Up	1.53681e-10	7.57476e-09
BLOOD VESSEL MORPHOGENESIS	243	Up	2.01911e-10	9.73562e-09
MULTICELLULAR ORGANISM METABOLIC PROCESS	57	Up	2.31103e-10	1.10234e-08
REGULATION OF LEUKOCYTE DIFFERENTIATION	154	Up	4.39556e-10	2.03111e-08
NEGATIVE REGULATION OF IMMUNE EFFECTOR PROCESS	70	Up	4.64881e-10	2.12599e-08
CIRCULATORY SYSTEM DEVELOPMENT	515	Up	4.79464e-10	2.17031e-08
POSITIVE REGULATION OF DEVELOPMENTAL PROCESS	687	Up	5.30711e-10	2.37802e-08
POSITIVE REGULATION OF HYDROLASE ACTIVITY	643	Up	6.41782e-10	2.84694e-08
B CELL ACTIVATION	91	Up	6.67289e-10	2.93079e-08
REGULATION OF IMMUNE EFFECTOR PROCESS	292	Up	7.15035e-10	3.1097e-08
IMMUNE RESPONSE REGULATING CELL SURFACE RECEPTOR SIGNALING PATHWAY	245	Up	7.27013e-10	3.1311e-08
POSITIVE REGULATION OF T CELL PROLIFERATION	63	Up	8.46209e-10	3.60941e-08
COMPLEMENT ACTIVATION	26	Up	9.08132e-10	3.83664e-08
RESPONSE TO EXTERNAL STIMULUS	1081	Up	9.54961e-10	3.99642e-08
ANATOMICAL STRUCTURE FORMATION INVOLVED IN MORPHOGENESIS	583	Up	1.11896e-09	4.63898e-08
POSITIVE REGULATION OF INTRACELLULAR SIGNAL TRANSDUCTION	585	Up	1.13482e-09	4.66115e-08
INTRACELLULAR SIGNAL TRANSDUCTION	1120	Up	1.15308e-09	4.69273e-08
NEGATIVE REGULATION OF LEUKOCYTE MEDIATED IMMUNITY	34	Up	1.26818e-09	5.11424e-08
POSITIVE REGULATION OF IMMUNE EFFECTOR PROCESS	101	Up	1.4219e-09	5.68249e-08
ANGIOGENESIS	200	Up	1.506e-09	5.96484e-08
POSITIVE REGULATION OF MOLECULAR FUNCTION	1270	Up	1.70292e-09	6.68507e-08
LYMPHOCYTE DIFFERENTIATION	140	Up	1.73627e-09	6.75624e-08
REGULATION OF CELL PROLIFERATION	958	Up	1.84865e-09	7.11252e-08
NEGATIVE REGULATION OF MULTI ORGANISM PROCESS	106	Up	2.29381e-09	8.69687e-08
B CELL MEDIATED IMMUNITY	51	Up	2.63012e-09	9.80436e-08
RESPONSE TO MOLECULE OF BACTERIAL ORIGIN	205	Up	3.5675e-09	1.31878e-07
REGULATION OF RESPONSE TO STRESS	1083	Up	3.6401e-09	1.3345e-07
POSITIVE REGULATION OF CELL PROLIFERATION	498	Up	4.27196e-09	1.54068e-07
REGULATION OF GTPASE ACTIVITY	477	Up	4.33572e-09	1.55107e-07
REGULATION OF LYMPHOCYTE DIFFERENTIATION	86	Up	7.78049e-09	2.69643e-07
NEGATIVE REGULATION OF RESPONSE TO STIMULUS	926	Up	8.66425e-09	2.97943e-07
POSITIVE REGULATION OF INNATE IMMUNE RESPONSE	198	Up	9.43578e-09	3.21978e-07
REGULATION OF LYMPHOCYTE MEDIATED IMMUNITY	68	Up	1.17409e-08	3.97577e-07
NEGATIVE REGULATION OF CELL ACTIVATION	99	Up	1.21918e-08	4.09719e-07
CELL SUBSTRATE ADHESION	120	Up	1.23119e-08	4.10644e-07
HUMORAL IMMUNE RESPONSE MEDIATED BY CIRCULATING IMMUNOGLOBULIN	26	Up	1.39578e-08	4.62066e-07
NEGATIVE REGULATION OF CYTOKINE PRODUCTION	138	Up	1.47757e-08	4.85517e-07
REGULATION OF CELL DIFFERENTIATION	928	Up	1.52389e-08	4.97058e-07
REGULATION OF T CELL DIFFERENTIATION	68	Up	1.59539e-08	5.16579e-07
NEGATIVE REGULATION OF VIRAL GENOME REPLICATION	40	Up	1.64835e-08	5.29861e-07
ANTIGEN RECEPTOR MEDIATED SIGNALING PATHWAY	150	Up	1.82429e-08	5.76288e-07
NEGATIVE REGULATION OF ADAPTIVE IMMUNE RESPONSE	24	Up	2.07547e-08	6.48365e-07
POSITIVE REGULATION OF LYMPHOCYTE DIFFERENTIATION	52	Up	2.16101e-08	6.70366e-07
REGULATION OF CELL MORPHOGENESIS	383	Up	2.53106e-08	7.79706e-07
POSITIVE REGULATION OF RESPONSE TO EXTERNAL STIMULUS	178	Up	2.61955e-08	8.01401e-07
REGULATION OF B CELL ACTIVATION	74	Up	3.99255e-08	1.20483e-06
INTEGRIN MEDIATED SIGNALING PATHWAY	66	Up	4.11632e-08	1.229e-06
NEGATIVE REGULATION OF MULTICELLULAR ORGANISMAL PROCESS	590	Up	4.12806e-08	1.229e-06
POSITIVE REGULATION OF CELL DIFFERENTIATION	511	Up	4.70832e-08	1.39241e-06
RESPONSE TO BACTERIUM	286	Up	5.02701e-08	1.47681e-06
LEUKOCYTE PROLIFERATION	53	Up	5.19842e-08	1.51712e-06
POSITIVE REGULATION OF HEMOPOIESIS	110	Up	6.47442e-08	1.87716e-06
REGULATION OF CYTOKINE SECRETION	83	Up	6.56056e-08	1.88978e-06
REGULATION OF ALPHA BETA T CELL ACTIVATION	45	Up	7.38764e-08	2.10074e-06
POSITIVE REGULATION OF CHEMOTAXIS	74	Up	7.62401e-08	2.15415e-06
REGULATION OF B CELL PROLIFERATION	39	Up	7.82406e-08	2.19668e-06
REGULATION OF RESPONSE TO EXTERNAL STIMULUS	611	Up	8.51025e-08	2.37431e-06
NEGATIVE REGULATION OF LYMPHOCYTE MEDIATED IMMUNITY	25	Up	8.99212e-08	2.49306e-06
PROTEIN AUTOPHOSPHORYLATION	157	Up	9.06614e-08	2.49797e-06
POSITIVE REGULATION OF LEUKOCYTE DIFFERENTIATION	89	Up	9.47143e-08	2.59353e-06
POSITIVE REGULATION OF CATALYTIC ACTIVITY	1082	Up	9.694e-08	2.6382e-06
REGULATION OF VIRAL GENOME REPLICATION	65	Up	1.04103e-07	2.81585e-06
REGULATION OF CHEMOTAXIS	110	Up	1.09132e-07	2.934e-06
CELL MATRIX ADHESION	84	Up	1.30334e-07	3.48289e-06
REGULATION OF CYTOKINE BIOSYNTHETIC PROCESS	53	Up	1.678e-07	4.40451e-06
TISSUE DEVELOPMENT	894	Up	1.99203e-07	5.1345e-06
RESPONSE TO INTERFERON ALPHA	16	Up	1.99977e-07	5.1345e-06
NEGATIVE REGULATION OF IMMUNE SYSTEM PROCESS	255	Up	2.00241e-07	5.1345e-06
REGULATION OF LEUKOCYTE MEDIATED CYTOTOXICITY	32	Up	2.17332e-07	5.54073e-06
NEGATIVE REGULATION OF CELL ADHESION	157	Up	2.64179e-07	6.6585e-06
REGULATION OF SMALL GTPASE MEDIATED SIGNAL TRANSDUCTION	220	Up	2.8153e-07	7.05575e-06
HOMEOSTASIS OF NUMBER OF CELLS	124	Up	2.84722e-07	7.09565e-06
NEGATIVE REGULATION OF CELL CELL ADHESION	93	Up	3.03888e-07	7.51872e-06
CELL PROLIFERATION	449	Up	3.05088e-07	7.51872e-06
MYELOID LEUKOCYTE ACTIVATION	66	Up	3.55537e-07	8.71359e-06
REGULATION OF SEQUESTERING OF CALCIUM ION	63	Up	3.64074e-07	8.87379e-06
CHEMOKINE MEDIATED SIGNALING PATHWAY	26	Up	4.28993e-07	1.0399e-05
POSITIVE REGULATION OF NF KAPPAB TRANSCRIPTION FACTOR ACTIVITY	100	Up	4.74618e-07	1.14424e-05
POSITIVE REGULATION OF RESPONSE TO WOUNDING	85	Up	5.0359e-07	1.20753e-05
NEGATIVE REGULATION OF LEUKOCYTE PROLIFERATION	48	Up	5.16096e-07	1.23086e-05
SKELETAL SYSTEM DEVELOPMENT	261	Up	5.40693e-07	1.27772e-05
CELL CHEMOTAXIS	101	Up	5.41505e-07	1.27772e-05
T CELL DIFFERENTIATION	93	Up	5.65715e-07	1.32779e-05
LYMPHOCYTE MIGRATION	25	Up	5.76659e-07	1.34635e-05
POSITIVE REGULATION OF CYTOKINE BIOSYNTHETIC PROCESS	36	Up	6.53511e-07	1.51779e-05
POSITIVE REGULATION OF SEQUENCE SPECIFIC DNA BINDING TRANSCRIPTION FACTOR ACTIVITY	159	Up	7.05504e-07	1.63001e-05
ENDOCYTOSIS	346	Up	7.28926e-07	1.66847e-05
ACTIVATION OF INNATE IMMUNE RESPONSE	173	Up	7.29673e-07	1.66847e-05
CELLULAR EXTRAVASATION	18	Up	7.48261e-07	1.70046e-05
REGULATION OF TRANSCRIPTION FROM RNA POLYMERASE II PROMOTER	1196	Up	7.5133e-07	1.70046e-05
REGULATION OF CELL KILLING	35	Up	8.09935e-07	1.82379e-05
EXTRACELLULAR MATRIX DISASSEMBLY	49	Up	8.24354e-07	1.84689e-05
DEFENSE RESPONSE TO OTHER ORGANISM	285	Up	8.37669e-07	1.86729e-05
RESPONSE TO WOUNDING	359	Up	8.49949e-07	1.88519e-05
CELLULAR RESPONSE TO BIOTIC STIMULUS	121	Up	9.02859e-07	1.98271e-05
POSITIVE REGULATION OF CELL COMMUNICATION	1015	Up	9.6318e-07	2.09728e-05
POSITIVE REGULATION OF B CELL ACTIVATION	50	Up	9.64483e-07	2.09728e-05
REGULATION OF HEMOPOIESIS	222	Up	1.03415e-06	2.23781e-05
MUSCLE STRUCTURE DEVELOPMENT	245	Up	1.12521e-06	2.41133e-05
PEPTIDYL TYROSINE AUTOPHOSPHORYLATION	35	Up	1.1437e-06	2.43917e-05
POSITIVE REGULATION OF PHOSPHORUS METABOLIC PROCESS	640	Up	1.16415e-06	2.4709e-05
REGULATION OF INTERLEUKIN 1 BETA PRODUCTION	30	Up	1.29649e-06	2.73867e-05
REGULATION OF LEUKOCYTE MIGRATION	90	Up	1.38573e-06	2.88615e-05
B CELL RECEPTOR SIGNALING PATHWAY	32	Up	1.38582e-06	2.88615e-05
POSITIVE REGULATION OF BIOSYNTHETIC PROCESS	1218	Up	1.47485e-06	3.04299e-05
NEGATIVE REGULATION OF CELL COMMUNICATION	805	Up	1.53751e-06	3.1576e-05
MUSCLE CELL DIFFERENTIATION	138	Up	1.72914e-06	3.53477e-05
REGULATION OF PEPTIDASE ACTIVITY	240	Up	1.76082e-06	3.58303e-05
COLLAGEN FIBRIL ORGANIZATION	23	Up	1.83709e-06	3.70423e-05
WOUND HEALING	307	Up	1.90205e-06	3.80067e-05
POSITIVE REGULATION OF MAPK CASCADE	293	Up	2.03651e-06	4.05111e-05
NEGATIVE REGULATION OF HOMOTYPIC CELL CELL ADHESION	67	Up	2.32569e-06	4.60569e-05
REGULATION OF CELL SHAPE	109	Up	3.00838e-06	5.91592e-05
POSITIVE REGULATION OF GENE EXPRESSION	1206	Up	3.01397e-06	5.91592e-05
TAXIS	260	Up	3.03187e-06	5.92483e-05
REGULATION OF I KAPPAB KINASE NF KAPPAB SIGNALING	185	Up	3.47395e-06	6.75896e-05
PROTEIN PHOSPHORYLATION	685	Up	3.63359e-06	7.0387e-05
REGENERATION	103	Up	3.72922e-06	7.19252e-05
BONE DEVELOPMENT	97	Up	4.27838e-06	8.21597e-05
POSITIVE REGULATION OF INFLAMMATORY RESPONSE	56	Up	4.38213e-06	8.37893e-05
REGULATION OF PEPTIDYL TYROSINE PHOSPHORYLATION	136	Up	4.52922e-06	8.62302e-05
REGULATION OF PRODUCTION OF MOLECULAR MEDIATOR OF IMMUNE RESPONSE	61	Up	4.69331e-06	8.89723e-05
REGULATION OF INTERLEUKIN 2 PRODUCTION	35	Up	4.83429e-06	9.11038e-05
POSITIVE REGULATION OF PEPTIDYL TYROSINE PHOSPHORYLATION	90	Up	4.84682e-06	9.11038e-05
POSITIVE REGULATION OF EPITHELIAL CELL MIGRATION	77	Up	5.06088e-06	9.46039e-05
REGULATION OF EPITHELIAL CELL MIGRATION	126	Up	5.07568e-06	9.46039e-05
REGULATION OF INTERLEUKIN 1 PRODUCTION	37	Up	5.28381e-06	9.80711e-05
POSITIVE REGULATION OF LEUKOCYTE MIGRATION	66	Up	5.56559e-06	0.000102871
REGULATION OF DEVELOPMENTAL GROWTH	172	Up	5.64267e-06	0.000103863
REGULATION OF INTERLEUKIN 6 PRODUCTION	62	Up	5.82931e-06	0.000106415
CELL DEATH	742	Up	6.02564e-06	0.000109548
POSITIVE REGULATION OF ALPHA BETA T CELL ACTIVATION	33	Up	6.06236e-06	0.000109766
REGULATION OF VIRAL ENTRY INTO HOST CELL	20	Up	6.53751e-06	0.000117888
RESPONSE TO MECHANICAL STIMULUS	134	Up	6.86022e-06	0.000122709
MORPHOGENESIS OF A BRANCHING STRUCTURE	105	Up	7.07858e-06	0.000126107
REGULATION OF INTERFERON GAMMA PRODUCTION	53	Up	7.14958e-06	0.000126862
REGULATION OF RAS PROTEIN SIGNAL TRANSDUCTION	147	Up	7.21824e-06	0.00012757
POSITIVE REGULATION OF ENDOTHELIAL CELL MIGRATION	48	Up	7.33558e-06	0.00012913
REGULATION OF SYMBIOSIS ENCOMPASSING MUTUALISM THROUGH PARASITISM	171	Up	7.36504e-06	0.000129136
MYELOID CELL DIFFERENTIATION	141	Up	7.52492e-06	0.000131419
NEGATIVE REGULATION OF TRANSCRIPTION FROM RNA POLYMERASE II PROMOTER	506	Up	8.10932e-06	0.00014107
REGULATION OF TUMOR NECROSIS FACTOR SUPERFAMILY CYTOKINE PRODUCTION	72	Up	8.15499e-06	0.000141311
POSITIVE REGULATION OF ANTIGEN RECEPTOR MEDIATED SIGNALING PATHWAY	9	Up	8.23853e-06	0.000142203
BRANCHING MORPHOGENESIS OF AN EPITHELIAL TUBE	83	Up	8.31006e-06	0.000142882
POSITIVE REGULATION OF PHOSPHATIDYLINOSITOL 3 KINASE SIGNALING	43	Up	9.02418e-06	0.000153966
REGULATION OF CELL DEATH	1027	Up	9.07536e-06	0.000154246
REGULATION OF PHOSPHORUS METABOLIC PROCESS	1062	Up	9.13442e-06	0.000154658
REGULATION OF PROTEIN MODIFICATION PROCESS	1207	Up	9.31791e-06	0.000157165
POSITIVE REGULATION OF AXONOGENESIS	47	Up	1.0337e-05	0.000173038
REGULATION OF RELEASE OF SEQUESTERED CALCIUM ION INTO CYTOSOL	44	Up	1.10873e-05	0.0001849
REGULATION OF ANTIGEN RECEPTOR MEDIATED SIGNALING PATHWAY	31	Up	1.13208e-05	0.000187385
PATTERN RECOGNITION RECEPTOR SIGNALING PATHWAY	92	Up	1.15534e-05	0.000190523
POSITIVE REGULATION OF CELL GROWTH	100	Up	1.20716e-05	0.000198333
POSITIVE REGULATION OF INTERLEUKIN 1 PRODUCTION	25	Up	1.21665e-05	0.000199154
VASCULOGENESIS	35	Up	1.28369e-05	0.000209095
CYTOSKELETON ORGANIZATION	629	Up	1.28681e-05	0.000209095
POSITIVE REGULATION OF LEUKOCYTE CHEMOTAXIS	48	Up	1.31927e-05	0.000212293
NEGATIVE REGULATION OF INNATE IMMUNE RESPONSE	30	Up	1.32017e-05	0.000212293
NEGATIVE REGULATION OF CYTOKINE PRODUCTION INVOLVED IN IMMUNE RESPONSE	11	Up	1.32085e-05	0.000212293
LYMPHOCYTE COSTIMULATION	53	Up	1.32814e-05	0.000212693
REGULATION OF LYMPHOCYTE MIGRATION	24	Up	1.33392e-05	0.000212851
REGULATION OF CALCIUM ION TRANSPORT INTO CYTOSOL	53	Up	1.38231e-05	0.000219782
EYE DEVELOPMENT	174	Up	1.45747e-05	0.000230904
POSITIVE REGULATION OF CYTOKINE SECRETION	53	Up	1.4846e-05	0.000234366
POSITIVE REGULATION OF PROTEIN METABOLIC PROCESS	1060	Up	1.49372e-05	0.00023497
POSITIVE REGULATION OF PROTEIN MODIFICATION PROCESS	778	Up	1.55994e-05	0.00024452
CYTOSOLIC CALCIUM ION TRANSPORT	30	Up	1.57771e-05	0.000246434
REGULATION OF CALCIUM ION TRANSPORT	112	Up	1.62821e-05	0.000253429
LYMPHOCYTE CHEMOTAXIS	19	Up	1.64582e-05	0.000255275
LEUKOCYTE CHEMOTAXIS	68	Up	1.68693e-05	0.000260432
POSITIVE REGULATION OF GROWTH	154	Up	1.69081e-05	0.000260432
CYTOKINE SECRETION	26	Up	1.8102e-05	0.000275947
ORGAN MORPHOGENESIS	471	Up	1.86034e-05	0.000281835
ALPHA BETA T CELL ACTIVATION	38	Up	1.86153e-05	0.000281835
POSITIVE REGULATION OF LEUKOCYTE MEDIATED IMMUNITY	53	Up	1.89323e-05	0.000285659
ANTIGEN PROCESSING AND PRESENTATION OF ENDOGENOUS PEPTIDE ANTIGEN	11	Up	2.00348e-05	0.000301269
NEGATIVE REGULATION OF HOMEOSTATIC PROCESS	86	Up	2.01381e-05	0.000301799
LEUKOCYTE HOMEOSTASIS	44	Up	2.06564e-05	0.000308525
POSITIVE REGULATION OF VASCULAR ENDOTHELIAL GROWTH FACTOR RECEPTOR SIGNALING PATHWAY	10	Up	2.14351e-05	0.000318694
CELLULAR DEFENSE RESPONSE	24	Up	2.1481e-05	0.000318694
ACTIN FILAMENT BASED PROCESS	332	Up	2.16475e-05	0.000320095
T CELL RECEPTOR SIGNALING PATHWAY	124	Up	2.25054e-05	0.000330304
REGULATION OF CELL SUBSTRATE ADHESION	133	Up	2.25396e-05	0.000330304
REGULATION OF CELL DEVELOPMENT	510	Up	2.25613e-05	0.000330304
ACUTE INFLAMMATORY RESPONSE	35	Up	2.27728e-05	0.000332304
SIGNAL TRANSDUCTION BY PROTEIN PHOSPHORYLATION	279	Up	2.36266e-05	0.000343631
POSITIVE REGULATION OF TRANSCRIPTION FROM RNA POLYMERASE II PROMOTER	660	Up	2.41399e-05	0.000349949
NEGATIVE REGULATION OF CELL KILLING	14	Up	2.47309e-05	0.000357349
PLATELET ACTIVATION	95	Up	2.5084e-05	0.000361275
CELL DEVELOPMENT	794	Up	2.69351e-05	0.000385433
RESPIRATORY BURST	13	Up	2.73026e-05	0.000388187
REGULATION OF ERK1 AND ERK2 CASCADE	150	Up	2.77058e-05	0.000392662
CELL ADHESION MEDIATED BY INTEGRIN	10	Up	2.88073e-05	0.000406972
REGULATION OF CALCIUM ION IMPORT	57	Up	2.92218e-05	0.000411518
CELLULAR RESPONSE TO MECHANICAL STIMULUS	61	Up	3.17357e-05	0.000445504
LYMPHOCYTE HOMEOSTASIS	38	Up	3.22714e-05	0.000451596
AMEBOIDAL TYPE CELL MIGRATION	98	Up	3.27579e-05	0.000456962
ANTIGEN PROCESSING AND PRESENTATION OF PEPTIDE ANTIGEN VIA MHC CLASS I	83	Up	3.35829e-05	0.000467002
REGULATION OF CYTOSOLIC CALCIUM ION CONCENTRATION	82	Up	3.46855e-05	0.000480827
RESPONSE TO LIPID	542	Up	3.62465e-05	0.000500902
POSITIVE REGULATION OF INTERLEUKIN 1 BETA PRODUCTION	21	Up	3.66263e-05	0.000504578
REGULATION OF AXONOGENESIS	105	Up	3.82891e-05	0.00052423
FOREBRAIN DEVELOPMENT	195	Up	3.95194e-05	0.00053941
REGULATION OF B CELL MEDIATED IMMUNITY	22	Up	3.9893e-05	0.000542839
HUMORAL IMMUNE RESPONSE	81	Up	4.01495e-05	0.000544658
T CELL SELECTION	23	Up	4.15957e-05	0.000562557
POSITIVE T CELL SELECTION	14	Up	4.28226e-05	0.000577389
CALCIUM ION IMPORT INTO CYTOSOL	24	Up	4.85863e-05	0.000651144
REGULATION OF NATURAL KILLER CELL MEDIATED IMMUNITY	20	Up	4.91254e-05	0.000652693
POSITIVE REGULATION OF TUMOR NECROSIS FACTOR SUPERFAMILY CYTOKINE PRODUCTION	41	Up	4.91433e-05	0.000652693
ANTIGEN PROCESSING AND PRESENTATION OF ENDOGENOUS ANTIGEN	13	Up	4.96828e-05	0.00065789
RESPONSE TO OXYGEN CONTAINING COMPOUND	877	Up	5.0225e-05	0.000661689
REGULATION OF ENDOTHELIAL CELL MIGRATION	82	Up	5.02681e-05	0.000661689
RESPONSE TO TUMOR NECROSIS FACTOR	165	Up	5.06531e-05	0.000664785
REGULATION OF HUMORAL IMMUNE RESPONSE	23	Up	5.60495e-05	0.000731282
REGULATION OF TYPE I INTERFERON PRODUCTION	101	Up	5.95865e-05	0.000775148
PEPTIDYL TYROSINE MODIFICATION	133	Up	6.36237e-05	0.000825248
REGULATION OF MAPK CASCADE	431	Up	6.49906e-05	0.000840519
NEGATIVE REGULATION OF LOCOMOTION	186	Up	6.85358e-05	0.000878906
CRANIAL SKELETAL SYSTEM DEVELOPMENT	33	Up	6.85531e-05	0.000878906
B CELL HOMEOSTASIS	19	Up	7.25646e-05	0.000927656
POSITIVE REGULATION OF I KAPPAB KINASE NF KAPPAB SIGNALING	143	Up	7.32966e-05	0.000932327
CELLULAR RESPONSE TO OXYGEN CONTAINING COMPOUND	537	Up	7.33633e-05	0.000932327
REGULATION OF LEUKOCYTE CHEMOTAXIS	56	Up	7.35606e-05	0.000932327
REGULATION OF CELL GROWTH	269	Up	7.50648e-05	0.000948682
NEGATIVE REGULATION OF DEVELOPMENTAL PROCESS	477	Up	7.61985e-05	0.000960274
REGULATION OF ION HOMEOSTASIS	111	Up	8.54072e-05	0.00107315
POSITIVE REGULATION OF INTERLEUKIN 2 PRODUCTION	25	Up	8.5639e-05	0.00107315
ALPHA BETA T CELL DIFFERENTIATION	32	Up	8.7081e-05	0.00108814
CHONDROCYTE DIFFERENTIATION	34	Up	9.02449e-05	0.00112451
REGULATION OF CELLULAR RESPONSE TO GROWTH FACTOR STIMULUS	151	Up	9.10545e-05	0.00113142
REGULATION OF RESPONSE TO CYTOKINE STIMULUS	105	Up	9.25527e-05	0.00114683
CELL MIGRATION INVOLVED IN SPROUTING ANGIOGENESIS	11	Up	9.31588e-05	0.00115112
NEGATIVE REGULATION OF DEFENSE RESPONSE	93	Up	9.69898e-05	0.00119182
PHAGOCYTOSIS	129	Up	9.88571e-05	0.00121141
NEGATIVE REGULATION OF INTERLEUKIN 10 PRODUCTION	7	Up	0.000100232	0.00122487
REGULATION OF SEQUENCE SPECIFIC DNA BINDING TRANSCRIPTION FACTOR ACTIVITY	259	Up	0.000100636	0.00122643
POSITIVE REGULATION OF CELLULAR COMPONENT ORGANIZATION	835	Up	0.000102591	0.00124683
MORPHOGENESIS OF AN EPITHELIUM	252	Up	0.000104373	0.00126502
POSITIVE REGULATION OF B CELL PROLIFERATION	25	Up	0.000105514	0.00127536
REGULATION OF INTERLEUKIN 10 PRODUCTION	28	Up	0.000106433	0.00128298
REGULATION OF EXTENT OF CELL GROWTH	67	Up	0.000109995	0.00132233
POSITIVE REGULATION OF ERK1 AND ERK2 CASCADE	97	Up	0.00011031	0.00132252
POSITIVE REGULATION OF B CELL DIFFERENTIATION	14	Up	0.000111871	0.00133763
CELL ACTIVATION INVOLVED IN IMMUNE RESPONSE	89	Up	0.000114518	0.0013656
POSITIVE REGULATION OF ALPHA BETA T CELL PROLIFERATION	12	Up	0.000115296	0.00137119
TISSUE MORPHOGENESIS	312	Up	0.000115799	0.00137348
REGULATION OF ENDOTHELIAL CELL PROLIFERATION	65	Up	0.000118669	0.00139983
RESPONSE TO INTERFERON BETA	19	Up	0.000118967	0.00139983
POSITIVE REGULATION OF INTERFERON GAMMA PRODUCTION	37	Up	0.000121058	0.00142067
MODIFICATION OF MORPHOLOGY OR PHYSIOLOGY OF OTHER ORGANISM	72	Up	0.000127138	0.00148417
REGULATION OF VASCULAR ENDOTHELIAL GROWTH FACTOR RECEPTOR SIGNALING PATHWAY	17	Up	0.000128794	0.00149955
VASCULAR ENDOTHELIAL GROWTH FACTOR RECEPTOR SIGNALING PATHWAY	62	Up	0.000131288	0.00152459
NEGATIVE REGULATION OF T CELL MEDIATED IMMUNITY	11	Up	0.000131999	0.00152884
REGULATION OF LEUKOCYTE APOPTOTIC PROCESS	60	Up	0.000133044	0.00153448
NEGATIVE REGULATION OF PEPTIDASE ACTIVITY	123	Up	0.000133177	0.00153448
POSITIVE REGULATION OF CELL DEVELOPMENT	280	Up	0.000134745	0.00154852
REGULATION OF CYTOKINE PRODUCTION INVOLVED IN IMMUNE RESPONSE	37	Up	0.000135524	0.0015502
NEUROGENESIS	796	Up	0.00013559	0.0015502
NEGATIVE REGULATION OF CELL DEATH	597	Up	0.000138525	0.00157563
POSITIVE REGULATION OF DEVELOPMENTAL GROWTH	93	Up	0.000144883	0.00164374
REGULATION OF PROTEIN ACTIVATION CASCADE	18	Up	0.000147443	0.00166852
REGULATION OF MULTI ORGANISM PROCESS	355	Up	0.000151462	0.00170964
EMBRYONIC HEMOPOIESIS	13	Up	0.000157187	0.00176527
REGULATION OF ALPHA BETA T CELL PROLIFERATION	16	Up	0.000159032	0.00177699
CARDIAC ATRIUM DEVELOPMENT	15	Up	0.000167758	0.00186979
COVALENT CHROMATIN MODIFICATION	285	Up	0.000168637	0.00187487
TYROSINE PHOSPHORYLATION OF STAT PROTEIN	7	Up	0.000172776	0.00191608
STRIATED MUSCLE CELL DIFFERENTIATION	98	Up	0.000180632	0.00199822
HEMATOPOIETIC STEM CELL PROLIFERATION	10	Up	0.000185374	0.00204506
REGULATION OF CD4 POSITIVE ALPHA BETA T CELL ACTIVATION	21	Up	0.000185789	0.00204506
REGULATION OF ALPHA BETA T CELL DIFFERENTIATION	28	Up	0.000188222	0.00206497
REGULATION OF MAST CELL ACTIVATION	30	Up	0.000188528	0.00206497
DEVELOPMENTAL GROWTH	215	Up	0.000191708	0.00209462
MYELOID LEUKOCYTE MIGRATION	58	Up	0.000194114	0.00211508
MYELOID LEUKOCYTE DIFFERENTIATION	70	Up	0.000195249	0.00211766
GRANULOCYTE MIGRATION	43	Up	0.00020057	0.00217007
TISSUE MIGRATION	55	Up	0.000207304	0.00223747
CARTILAGE DEVELOPMENT	83	Up	0.000215966	0.00231407
NEGATIVE REGULATION OF VIRAL ENTRY INTO HOST CELL	13	Up	0.000219169	0.00234273
T CELL MIGRATION	11	Up	0.000223047	0.00237846
CHROMATIN MODIFICATION	447	Up	0.000228428	0.00242999
T CELL MEDIATED IMMUNITY	20	Up	0.00023676	0.00251261
EMBRYONIC MORPHOGENESIS	307	Up	0.000238702	0.00252717
FORMATION OF PRIMARY GERM LAYER	66	Up	0.000239529	0.00252988
REGULATION OF MACROPHAGE CYTOKINE PRODUCTION	9	Up	0.000248549	0.00261532
NEGATIVE REGULATION OF PRODUCTION OF MOLECULAR MEDIATOR OF IMMUNE RESPONSE	17	Up	0.000248797	0.00261532
NEGATIVE REGULATION OF PROTEIN METABOLIC PROCESS	784	Up	0.000257719	0.00269632
SUPEROXIDE METABOLIC PROCESS	22	Up	0.000259026	0.00270363
REGULATION OF RHO PROTEIN SIGNAL TRANSDUCTION	86	Up	0.000260599	0.00271039
REGULATION OF EXTRINSIC APOPTOTIC SIGNALING PATHWAY	113	Up	0.000260897	0.00271039
REGULATION OF CELL JUNCTION ASSEMBLY	58	Up	0.000264746	0.00274396
TUBE MORPHOGENESIS	211	Up	0.000266649	0.00275724
REGULATION OF NERVOUS SYSTEM DEVELOPMENT	430	Up	0.000268208	0.00276691
POSITIVE REGULATION OF NITRIC OXIDE SYNTHASE BIOSYNTHETIC PROCESS	8	Up	0.000273269	0.00280695
REGULATION OF TRANSPORT	1098	Up	0.000273807	0.00280695
VASCULAR ENDOTHELIAL GROWTH FACTOR SIGNALING PATHWAY	10	Up	0.000273988	0.00280695
TOLL LIKE RECEPTOR SIGNALING PATHWAY	75	Up	0.000279053	0.00285225
ORGAN REGENERATION	58	Up	0.000286047	0.00291037
CELL MORPHOGENESIS INVOLVED IN DIFFERENTIATION	285	Up	0.000286051	0.00291037
HEAD DEVELOPMENT	419	Up	0.000288368	0.00292723
REGULATION OF ACUTE INFLAMMATORY RESPONSE	37	Up	0.000289859	0.00293565
REGULATION OF B CELL RECEPTOR SIGNALING PATHWAY	10	Up	0.000299038	0.00302171
RESPONSE TO ABIOTIC STIMULUS	671	Up	0.000307611	0.00310128
TUBE DEVELOPMENT	349	Up	0.000308867	0.00310688
REGULATION OF INTERLEUKIN 4 PRODUCTION	19	Up	0.000310143	0.00311266
POSITIVE REGULATION OF ADAPTIVE IMMUNE RESPONSE	45	Up	0.00031654	0.00316969
REGULATION OF T CELL MIGRATION	17	Up	0.000322877	0.00322586
NATURAL KILLER CELL ACTIVATION	25	Up	0.000328017	0.00326985
POSITIVE REGULATION OF CELLULAR COMPONENT BIOGENESIS	302	Up	0.000329012	0.00327242
CENTRAL NERVOUS SYSTEM DEVELOPMENT	492	Up	0.000331341	0.00328821
NEGATIVE REGULATION OF BONE RESORPTION	6	Up	0.000336299	0.00332558
CELLULAR RESPONSE TO LIPID	305	Up	0.000350428	0.00345444
MUSCLE ORGAN DEVELOPMENT	142	Up	0.000365375	0.0035938
POSITIVE REGULATION OF NERVOUS SYSTEM DEVELOPMENT	239	Up	0.00036713	0.00360308
POSITIVE REGULATION OF PRODUCTION OF MOLECULAR MEDIATOR OF IMMUNE RESPONSE	38	Up	0.000370142	0.00362462
REGULATION OF CELL ADHESION MEDIATED BY INTEGRIN	29	Up	0.000372294	0.00363765
REGULATION OF CELL MATRIX ADHESION	73	Up	0.000379247	0.00369745
REGULATION OF PHOSPHATIDYLINOSITOL 3 KINASE SIGNALING	92	Up	0.000382086	0.00371696
TRANSMEMBRANE RECEPTOR PROTEIN TYROSINE KINASE SIGNALING PATHWAY	374	Up	0.000389881	0.00378449
POSITIVE REGULATION OF KINASE ACTIVITY	344	Up	0.000392926	0.00380572
LEUKOCYTE MIGRATION INVOLVED IN INFLAMMATORY RESPONSE	6	Up	0.000396673	0.00383364
UROGENITAL SYSTEM DEVELOPMENT	184	Up	0.000398396	0.00384193
ENDOTHELIUM DEVELOPMENT	70	Up	0.000400011	0.00384913
REGULATION OF LYMPHOCYTE APOPTOTIC PROCESS	40	Up	0.000401271	0.00385289
REGULATION OF SYNCYTIUM FORMATION BY PLASMA MEMBRANE FUSION	13	Up	0.000403411	0.00386507
ENDODERM DEVELOPMENT	42	Up	0.000404359	0.00386581
PEPTIDYL AMINO ACID MODIFICATION	648	Up	0.000417332	0.00398126
SPROUTING ANGIOGENESIS	30	Up	0.000420036	0.00399845
REGULATION OF PHOSPHOLIPASE C ACTIVITY	19	Up	0.000423276	0.00402067
REGULATION OF INTERLEUKIN 17 PRODUCTION	11	Up	0.000429383	0.00406997
OSSIFICATION	159	Up	0.000435039	0.00411478
RESPONSE TO PROTOZOAN	10	Up	0.000437338	0.00412773
REGULATION OF TYPE 2 IMMUNE RESPONSE	15	Up	0.000442383	0.00416648
POSITIVE REGULATION OF LYMPHOCYTE MEDIATED IMMUNITY	39	Up	0.000447308	0.00420394
REGULATION OF CALCIUM ION TRANSMEMBRANE TRANSPORT	68	Up	0.000453583	0.0042539
REGULATION OF ANATOMICAL STRUCTURE SIZE	313	Up	0.000456444	0.0042717
RESPONSE TO INTERLEUKIN 1	73	Up	0.000464676	0.00433959
POSITIVE REGULATION OF LYMPHOCYTE MIGRATION	18	Up	0.00046862	0.00436722
REGULATION OF TYPE I INTERFERON MEDIATED SIGNALING PATHWAY	24	Up	0.00047215	0.0043909
B CELL PROLIFERATION	18	Up	0.000477599	0.00443228
LIPID TRANSLOCATION	15	Up	0.000480028	0.00444552
APPENDAGE DEVELOPMENT	97	Up	0.000487252	0.00450302
STAT CASCADE	35	Up	0.000491922	0.00453672
CELLULAR RESPONSE TO NITROGEN COMPOUND	355	Up	0.000493846	0.00454502
REGULATION OF GROWTH	423	Up	0.000502811	0.00461795
SKELETAL SYSTEM MORPHOGENESIS	106	Up	0.00051096	0.0046831
REGULATION OF INTRACELLULAR TRANSPORT	453	Up	0.000517917	0.00473707
REGULATION OF TOLERANCE INDUCTION	14	Up	0.000523033	0.0047682
VASCULAR PROCESS IN CIRCULATORY SYSTEM	84	Up	0.00052347	0.0047682
ENDODERMAL CELL DIFFERENTIATION	28	Up	0.000532051	0.00483643
MYELOID DENDRITIC CELL ACTIVATION	17	Up	0.000537504	0.004876
PATTERNING OF BLOOD VESSELS	21	Up	0.000550662	0.00498518
OLFACTORY BULB INTERNEURON DEVELOPMENT	6	Up	0.000551837	0.00498564
NEGATIVE REGULATION OF INTERLEUKIN 6 PRODUCTION	21	Up	0.000559538	0.00504494
POSITIVE REGULATION OF AXON EXTENSION	28	Up	0.000560928	0.00504722
APOPTOTIC SIGNALING PATHWAY	224	Up	0.000574362	0.005157
REGULATION OF STRIATED MUSCLE CELL DIFFERENTIATION	51	Up	0.000575454	0.005157
REGULATION OF NEUTROPHIL MIGRATION	20	Up	0.000579294	0.00518094
T CELL PROLIFERATION	24	Up	0.000583368	0.00519643
POSITIVE REGULATION OF CELL MORPHOGENESIS INVOLVED IN DIFFERENTIATION	112	Up	0.000595235	0.00529151
B CELL DIFFERENTIATION	51	Up	0.000607627	0.00539086
GLOMERULUS DEVELOPMENT	32	Up	0.000625978	0.00553155
GLAND DEVELOPMENT	250	Up	0.000627906	0.00553755
NEGATIVE REGULATION OF REACTIVE OXYGEN SPECIES BIOSYNTHETIC PROCESS	10	Up	0.000630119	0.00554604
CONNECTIVE TISSUE DEVELOPMENT	120	Up	0.000641743	0.00563717
INTERLEUKIN 1 PRODUCTION	11	Up	0.00064326	0.00563933
REGULATION OF MAP KINASE ACTIVITY	226	Up	0.000664887	0.00581743
REGULATION OF PROTEOLYSIS	499	Up	0.00066646	0.00581972
NEGATIVE REGULATION OF NATURAL KILLER CELL MEDIATED IMMUNITY	10	Up	0.000672432	0.00585189
NEGATIVE REGULATION OF CELL PROLIFERATION	424	Up	0.000672783	0.00585189
CHONDROITIN SULFATE BIOSYNTHETIC PROCESS	14	Up	0.000680543	0.0059078
REGULATION OF VASOCONSTRICTION	32	Up	0.000686829	0.00595073
REGULATION OF CELLULAR COMPONENT BIOGENESIS	589	Up	0.000689862	0.00596536
NEGATIVE REGULATION OF CELLULAR RESPONSE TO GROWTH FACTOR STIMULUS	82	Up	0.000699488	0.00603682
REGULATION OF KINASE ACTIVITY	556	Up	0.000709286	0.0061095
RESPONSE TO NITROGEN COMPOUND	553	Up	0.000732558	0.00629773
REGULATION OF CELL MORPHOGENESIS INVOLVED IN DIFFERENTIATION	222	Up	0.000748625	0.006411
ENZYME LINKED RECEPTOR PROTEIN SIGNALING PATHWAY	496	Up	0.000762256	0.00650263
REGULATION OF DEFENSE RESPONSE TO VIRUS BY VIRUS	27	Up	0.000766461	0.00652595
REGULATION OF IMMUNOGLOBULIN PRODUCTION	28	Up	0.000768904	0.00653421
RAS PROTEIN SIGNAL TRANSDUCTION	117	Up	0.000772591	0.00655299
REGULATION OF ACTIVATED T CELL PROLIFERATION	24	Up	0.000776498	0.00657356
HEART DEVELOPMENT	299	Up	0.000787728	0.00665593
REGULATION OF CELLULAR EXTRAVASATION	19	Up	0.000789891	0.00666152
FOREBRAIN GENERATION OF NEURONS	29	Up	0.000795733	0.00667601
REGULATION OF NEURON DEATH	168	Up	0.000795836	0.00667601
REGULATION OF CYSTEINE TYPE ENDOPEPTIDASE ACTIVITY	164	Up	0.000796908	0.00667601
POSITIVE REGULATION OF ENDOTHELIAL CELL PROLIFERATION	47	Up	0.00079763	0.00667601
ACTIVATION OF MAPKK ACTIVITY	39	Up	0.000801971	0.00669971
ACUTE PHASE RESPONSE	18	Up	0.000811622	0.00676758
REGULATION OF ACTIN FILAMENT BASED PROCESS	230	Up	0.000814263	0.00677687
POSITIVE REGULATION OF INTERLEUKIN 2 BIOSYNTHETIC PROCESS	9	Up	0.000867511	0.007185
RESPONSE TO ORGANIC CYCLIC COMPOUND	569	Up	0.000868161	0.007185
REGULATION OF INTERLEUKIN 2 BIOSYNTHETIC PROCESS	10	Up	0.000924233	0.00763482
RESPONSE TO ACID CHEMICAL	212	Up	0.000926902	0.00764263
CIRCULATORY SYSTEM PROCESS	183	Up	0.000938863	0.0077269
NEGATIVE REGULATION OF HYDROLASE ACTIVITY	228	Up	0.000946809	0.00777786
CELLULAR RESPONSE TO ACID CHEMICAL	122	Up	0.000967085	0.00792974
POSITIVE REGULATION OF CELL KILLING	22	Up	0.000976387	0.00796186
RESPONSE TO ENDOGENOUS STIMULUS	947	Up	0.000979871	0.00797561
EYE MORPHOGENESIS	73	Up	0.000988143	0.00802571
SENSORY ORGAN DEVELOPMENT	243	Up	0.000989644	0.00802571
POSITIVE REGULATION OF VASOCONSTRICTION	14	Up	0.000993771	0.00804447
POSITIVE REGULATION OF PROTEIN IMPORT	75	Up	0.000998906	0.00807131
NEPHRON DEVELOPMENT	60	Up	0.00101085	0.008153
RESPONSE TO OXYGEN LEVELS	222	Up	0.00102297	0.00823577
SUBSTRATE ADHESION DEPENDENT CELL SPREADING	33	Up	0.0010306	0.00828217
NEGATIVE REGULATION OF T CELL PROLIFERATION	36	Up	0.00104125	0.00835256
REGULATION OF T CELL MEDIATED IMMUNITY	34	Up	0.00107654	0.00861596
AGING	184	Up	0.00107797	0.00861596
POSITIVE REGULATION OF VASODILATION	16	Up	0.00110403	0.00880842
POSITIVE REGULATION OF INTERLEUKIN 17 PRODUCTION	7	Up	0.00111012	0.00884106
BRANCHING INVOLVED IN SALIVARY GLAND MORPHOGENESIS	11	Up	0.00111814	0.00888904
FACE DEVELOPMENT	35	Up	0.00112048	0.00889143
REGULATION OF GRANULOCYTE CHEMOTAXIS	24	Up	0.00112251	0.00889143
REGULATION OF LEUKOCYTE DEGRANULATION	35	Up	0.00112456	0.00889143
MYELOID DENDRITIC CELL DIFFERENTIATION	13	Up	0.00113009	0.00889143
POSITIVE REGULATION OF INTERLEUKIN 4 PRODUCTION	14	Up	0.00113111	0.00889143
CELLULAR RESPONSE TO INTERLEUKIN 1	54	Up	0.00113425	0.00889143
POSITIVE REGULATION OF IMMUNOGLOBULIN PRODUCTION	18	Up	0.00113448	0.00889143
POSITIVE REGULATION OF CELL DEATH	445	Up	0.00114965	0.00899443
EMBRYONIC CRANIAL SKELETON MORPHOGENESIS	27	Up	0.00115285	0.00900362
TELENCEPHALON DEVELOPMENT	135	Up	0.00117182	0.00912251
REGULATION OF NEUTROPHIL CHEMOTAXIS	16	Up	0.00117219	0.00912251
POSITIVE REGULATION OF EPITHELIAL CELL PROLIFERATION	97	Up	0.00117938	0.00916243
INTERACTION WITH HOST	108	Up	0.00118468	0.00918747
WNT SIGNALING PATHWAY CALCIUM MODULATING PATHWAY	31	Up	0.00120934	0.00934265
CHONDROCYTE DEVELOPMENT	14	Up	0.00121173	0.00934265
REGULATION OF TISSUE REMODELING	40	Up	0.00121311	0.00934265
NEGATIVE REGULATION OF TYPE I INTERFERON PRODUCTION	37	Up	0.00121989	0.00937855
POSITIVE REGULATION OF CHEMOKINE PRODUCTION	27	Up	0.00123459	0.00946226
RENAL SYSTEM VASCULATURE DEVELOPMENT	13	Up	0.00123504	0.00946226
ANTIGEN PROCESSING AND PRESENTATION OF EXOGENOUS PEPTIDE ANTIGEN VIA MHC CLASS I	61	Up	0.00123803	0.00946878
NEGATIVE REGULATION OF INTRACELLULAR SIGNAL TRANSDUCTION	338	Up	0.00126592	0.0096654
NEGATIVE REGULATION OF MOLECULAR FUNCTION	716	Up	0.00127424	0.00971222
RESPONSE TO GAMMA RADIATION	41	Up	0.00131377	0.00999639
REGULATION OF PROTEIN SERINE THREONINE KINASE ACTIVITY	346	Up	0.00132552	0.0100513
REGULATION OF T CELL APOPTOTIC PROCESS	23	Up	0.00133596	0.0101132
CHRONIC INFLAMMATORY RESPONSE	11	Up	0.00134069	0.0101317
POSITIVE REGULATION OF RELEASE OF SEQUESTERED CALCIUM ION INTO CYTOSOL	19	Up	0.00134838	0.0101725
GLAND MORPHOGENESIS	68	Up	0.00137706	0.0103361
REGULATION OF B CELL DIFFERENTIATION	19	Up	0.00139401	0.0104457
REGULATION OF T CELL MEDIATED CYTOTOXICITY	14	Up	0.00140878	0.0105345
NEGATIVE REGULATION OF BONE REMODELING	8	Up	0.00141062	0.0105345
PROTEOLYSIS	827	Up	0.00142113	0.0105952
ZYMOGEN ACTIVATION	81	Up	0.00145159	0.0108041
REGULATION OF MYELOID LEUKOCYTE DIFFERENTIATION	70	Up	0.00145725	0.0108281
POSITIVE REGULATION OF TRANSPORT	591	Up	0.00147713	0.0109403
REGULATION OF T CELL TOLERANCE INDUCTION	10	Up	0.00147728	0.0109403
POSITIVE REGULATION OF PEPTIDASE ACTIVITY	119	Up	0.00152007	0.0112384
BLOOD COAGULATION FIBRIN CLOT FORMATION	8	Up	0.00152485	0.0112549
NEGATIVE REGULATION OF CYTOKINE SECRETION	25	Up	0.0015437	0.0113752
DIVALENT INORGANIC CATION HOMEOSTASIS	169	Up	0.00155464	0.0114368
POSITIVE REGULATION OF CALCIUM ION IMPORT	27	Up	0.00155731	0.0114375
RESPONSE TO RETINOIC ACID	63	Up	0.00156456	0.0114529
REGULATION OF SECONDARY METABOLIC PROCESS	7	Up	0.00156457	0.0114529
PROTEIN SECRETION	73	Up	0.0015795	0.0115431
POSITIVE REGULATION OF TYPE 2 IMMUNE RESPONSE	8	Up	0.00159216	0.0116165
REGULATION OF CYTOKINE PRODUCTION INVOLVED IN INFLAMMATORY RESPONSE	11	Up	0.00159606	0.011624
REGULATION OF HOMEOSTATIC PROCESS	301	Up	0.00159844	0.011624
NEGATIVE REGULATION OF B CELL PROLIFERATION	11	Up	0.00160649	0.0116635
HOMOPHILIC CELL ADHESION VIA PLASMA MEMBRANE ADHESION MOLECULES	46	Up	0.00160982	0.0116686
REGULATION OF WOUND HEALING	81	Up	0.0016382	0.0118549
MUSCLE TISSUE DEVELOPMENT	155	Up	0.00166915	0.0120403
REGULATION OF ORGANELLE ORGANIZATION	925	Up	0.00169692	0.01222
CELLULAR COMPONENT MORPHOGENESIS	540	Up	0.00170334	0.0122339
ENDODERM FORMATION	31	Up	0.00170882	0.0122339
PEPTIDYL LYSINE METHYLATION	57	Up	0.00170917	0.0122339
REGULATION OF BONE RESORPTION	20	Up	0.00170987	0.0122339
OLFACTORY LOBE DEVELOPMENT	22	Up	0.00173393	0.012386
REGULATION OF MUSCLE CELL DIFFERENTIATION	93	Up	0.00174122	0.0124181
REGULATION OF MYOBLAST FUSION	11	Up	0.00174542	0.0124281
REGULATION OF EPITHELIAL CELL PROLIFERATION	189	Up	0.00177672	0.0126306
REGULATION OF T HELPER 1 TYPE IMMUNE RESPONSE	10	Up	0.00186072	0.0131645
REGULATION OF ADHERENS JUNCTION ORGANIZATION	43	Up	0.0018811	0.0132808
POSITIVE REGULATION OF STRESS ACTIVATED PROTEIN KINASE SIGNALING CASCADE	99	Up	0.00188314	0.0132808
POSITIVE REGULATION OF PROTEIN SERINE THREONINE KINASE ACTIVITY	208	Up	0.00189021	0.0133094
BLOOD VESSEL ENDOTHELIAL CELL MIGRATION	18	Up	0.00190993	0.013427
PROTEIN DEALKYLATION	24	Up	0.00191455	0.0134382
REGULATION OF INTERLEUKIN 12 PRODUCTION	34	Up	0.00195812	0.0137223
REGULATION OF METAL ION TRANSPORT	172	Up	0.00198271	0.0138508
CELLULAR RESPONSE TO ABIOTIC STIMULUS	184	Up	0.00198619	0.0138533
DEMETHYLATION	41	Up	0.00201663	0.0140216
CELLULAR RESPONSE TO ENDOGENOUS STIMULUS	689	Up	0.0020549	0.0142653
POSITIVE REGULATION OF STEM CELL DIFFERENTIATION	32	Up	0.00208308	0.0144384
REGULATION OF CHROMATIN ORGANIZATION	129	Up	0.00209341	0.0144873
REGULATION OF MONOCYTE CHEMOTAXIS	17	Up	0.00210905	0.014551
POSITIVE REGULATION OF CELL SUBSTRATE ADHESION	75	Up	0.00210917	0.014551
ACTIN CYTOSKELETON REORGANIZATION	48	Up	0.00211779	0.0145878
CELLULAR RESPONSE TO AMINO ACID STIMULUS	45	Up	0.0021891	0.0150323
POSITIVE REGULATION OF BLOOD VESSEL ENDOTHELIAL CELL MIGRATION	18	Up	0.00220046	0.015087
REGULATION OF CELL SIZE	118	Up	0.00220597	0.0151014
REGULATION OF INTERFERON BETA PRODUCTION	39	Up	0.00221952	0.0151707
REGULATION OF MYOTUBE DIFFERENTIATION	32	Up	0.00222778	0.0152037
INTRINSIC APOPTOTIC SIGNALING PATHWAY	121	Up	0.00227058	0.0154357
REGULATION OF GRANULOCYTE DIFFERENTIATION	12	Up	0.00227221	0.0154357
DENDRITIC CELL DIFFERENTIATION	21	Up	0.00231264	0.0156863
ACTIVATION OF CYSTEINE TYPE ENDOPEPTIDASE ACTIVITY	75	Up	0.00232172	0.0157239
REGULATION OF NEURON MIGRATION	19	Up	0.00234218	0.0158383
REGULATION OF MUSCLE TISSUE DEVELOPMENT	58	Up	0.00234859	0.0158575
CELLULAR GLUCOSE HOMEOSTASIS	51	Up	0.00238922	0.0161073
REGULATION OF T CELL RECEPTOR SIGNALING PATHWAY	23	Up	0.00240365	0.01618
POSITIVE REGULATION OF ALPHA BETA T CELL DIFFERENTIATION	23	Up	0.00242507	0.0162994
POSITIVE REGULATION OF NEUTROPHIL MIGRATION	16	Up	0.00243594	0.0163477
MACROPHAGE ACTIVATION	20	Up	0.00244188	0.0163628
CELLULAR RESPONSE TO RETINOIC ACID	36	Up	0.00244841	0.0163818
NEGATIVE REGULATION OF CATALYTIC ACTIVITY	547	Up	0.00247431	0.0165302
NEGATIVE REGULATION OF PROTEOLYSIS	186	Up	0.00248152	0.0165534
EMBRYONIC SKELETAL SYSTEM DEVELOPMENT	57	Up	0.00248975	0.0165723
DEVELOPMENTAL GROWTH INVOLVED IN MORPHOGENESIS	76	Up	0.00249182	0.0165723
NEGATIVE REGULATION OF CHROMOSOME ORGANIZATION	82	Up	0.00249838	0.0165893
EMBRYO DEVELOPMENT	555	Up	0.00250186	0.0165893
EMBRYONIC SKELETAL SYSTEM MORPHOGENESIS	41	Up	0.00251481	0.0166503
POSITIVE REGULATION OF INTRACELLULAR TRANSPORT	272	Up	0.00252397	0.016686
NEGATIVE REGULATION OF VASCULATURE DEVELOPMENT	45	Up	0.0025744	0.0169697
MYELOID CELL HOMEOSTASIS	67	Up	0.00257814	0.0169697
EPITHELIUM DEVELOPMENT	556	Up	0.00257835	0.0169697
SKIN DEVELOPMENT	106	Up	0.00259616	0.0170616
REGULATION OF PRI MIRNA TRANSCRIPTION FROM RNA POLYMERASE II PROMOTER	14	Up	0.00263844	0.0173138
POSITIVE REGULATION OF INTERLEUKIN 1 SECRETION	16	Up	0.00270352	0.0176625
FC RECEPTOR SIGNALING PATHWAY	169	Up	0.002714	0.0177048
GROWTH	261	Up	0.0027358	0.0178209
POSITIVE REGULATION OF NF KAPPAB IMPORT INTO NUCLEUS	16	Up	0.0027532	0.0179079
PHOSPHATIDYLINOSITOL 3 PHOSPHATE BIOSYNTHETIC PROCESS	29	Up	0.00281359	0.0182677
HEMATOPOIETIC PROGENITOR CELL DIFFERENTIATION	64	Up	0.00281675	0.0182677
CENTRAL NERVOUS SYSTEM NEURON DIFFERENTIATION	72	Up	0.00282292	0.018281
PRODUCTION OF MOLECULAR MEDIATOR OF IMMUNE RESPONSE	46	Up	0.00284296	0.0183839
CELL PROLIFERATION IN FOREBRAIN	12	Up	0.00290522	0.0187592
REGULATION OF T HELPER CELL DIFFERENTIATION	13	Up	0.00294643	0.0189976
POSITIVE REGULATION OF ENDOTHELIAL CELL CHEMOTAXIS	7	Up	0.00296496	0.0190893
FOREBRAIN NEURON DEVELOPMENT	17	Up	0.00300261	0.0193037
AMINOGLYCAN METABOLIC PROCESS	99	Up	0.00301479	0.019354
CELLULAR RESPONSE TO EXTERNAL STIMULUS	203	Up	0.00307084	0.0196853
REGULATION OF ENDOCYTOSIS	143	Up	0.00307595	0.0196896
OLFACTORY BULB INTERNEURON DIFFERENTIATION	7	Up	0.0031183	0.0199033
REGULATION OF EXTRINSIC APOPTOTIC SIGNALING PATHWAY VIA DEATH DOMAIN RECEPTORS	44	Up	0.00318519	0.020301
POSITIVE REGULATION OF CD4 POSITIVE ALPHA BETA T CELL ACTIVATION	15	Up	0.00319119	0.0203101
NEGATIVE REGULATION OF TUMOR NECROSIS FACTOR SUPERFAMILY CYTOKINE PRODUCTION	30	Up	0.00320911	0.0203657
NEGATIVE REGULATION OF GENE EXPRESSION	1068	Up	0.00321501	0.020374
ANTIGEN PROCESSING AND PRESENTATION OF PEPTIDE ANTIGEN	152	Up	0.00323993	0.0204575
ENDOTHELIAL CELL DIFFERENTIATION	55	Up	0.00324231	0.0204575
NEGATIVE REGULATION OF TRANSFORMING GROWTH FACTOR BETA RECEPTOR SIGNALING PATHWAY	48	Up	0.00324507	0.0204575
NEGATIVE REGULATION OF SMALL GTPASE MEDIATED SIGNAL TRANSDUCTION	34	Up	0.00324663	0.0204575
POSITIVE REGULATION OF CELLULAR EXTRAVASATION	11	Up	0.00326739	0.0205095
CARDIAC MUSCLE CELL DIFFERENTIATION	48	Up	0.00326748	0.0205095
REGULATION OF ANTIGEN PROCESSING AND PRESENTATION	14	Up	0.00326877	0.0205095
TRANSCRIPTION FROM RNA POLYMERASE II PROMOTER	508	Up	0.00330779	0.0207251
NEGATIVE REGULATION OF EXTRINSIC APOPTOTIC SIGNALING PATHWAY	72	Up	0.00334401	0.020893
NEGATIVE REGULATION OF ORGAN GROWTH	12	Up	0.0034241	0.0213633
POSITIVE REGULATION OF STRIATED MUSCLE CELL DIFFERENTIATION	29	Up	0.00343663	0.0214114
FOREBRAIN CELL MIGRATION	35	Up	0.00344595	0.0214393
SPLEEN DEVELOPMENT	31	Up	0.00345779	0.0214829
PROTEIN HETEROTRIMERIZATION	12	Up	0.00347758	0.0215756
REGULATION OF MAST CELL ACTIVATION INVOLVED IN IMMUNE RESPONSE	26	Up	0.00349528	0.0216551
POST ANAL TAIL MORPHOGENESIS	9	Up	0.00351402	0.0217409
BONE TRABECULA MORPHOGENESIS	9	Up	0.00352659	0.0217882
POSITIVE REGULATION OF NUCLEOCYTOPLASMIC TRANSPORT	90	Up	0.00356125	0.0219718
CLATHRIN COAT ASSEMBLY	8	Up	0.00357218	0.022005
REGULATION OF CELL PROJECTION ORGANIZATION	378	Up	0.00357656	0.022005
NEGATIVE REGULATION OF FAT CELL DIFFERENTIATION	23	Up	0.00360615	0.0221563
POSITIVE REGULATION OF TRANSCRIPTION FACTOR IMPORT INTO NUCLEUS	37	Up	0.0036134	0.0221702
REGULATION OF T CELL CHEMOTAXIS	7	Up	0.00365396	0.0223881
REGULATION OF P38MAPK CASCADE	21	Up	0.00367823	0.0225057
RESPONSE TO GROWTH HORMONE	23	Up	0.00385569	0.0234943
CELL CELL ADHESION VIA PLASMA MEMBRANE ADHESION MOLECULES	69	Up	0.00392574	0.0238556
ANTIGEN PROCESSING AND PRESENTATION	172	Up	0.00393301	0.0238671
ATP GENERATION FROM ADP	26	Up	0.00396007	0.0239657
RESPIRATORY SYSTEM DEVELOPMENT	127	Up	0.00404171	0.0244265
PROTEIN TRIMERIZATION	28	Up	0.00407212	0.0245768
CHONDROITIN SULFATE PROTEOGLYCAN BIOSYNTHETIC PROCESS	16	Up	0.00408841	0.0246416
ESTABLISHMENT OF CELL POLARITY	67	Up	0.0041203	0.0247907
LIPOPOLYSACCHARIDE MEDIATED SIGNALING PATHWAY	25	Up	0.00412433	0.0247907
MYOTUBE DIFFERENTIATION	26	Up	0.00418361	0.025113
REGULATION OF PHAGOCYTOSIS	48	Up	0.00420107	0.0251837
EMBRYONIC EYE MORPHOGENESIS	18	Up	0.00420783	0.0251902
STEM CELL PROLIFERATION	38	Up	0.00421477	0.0251978
MUSCLE CELL DEVELOPMENT	68	Up	0.00423323	0.025274
EMBRYONIC HINDLIMB MORPHOGENESIS	14	Up	0.00424507	0.0253106
CORONARY VASCULATURE DEVELOPMENT	28	Up	0.00426201	0.0253776
LIPID PHOSPHORYLATION	65	Up	0.00432985	0.0257469
CALCIUM ION IMPORT	38	Up	0.00443559	0.0263404
POSITIVE REGULATION OF B CELL MEDIATED IMMUNITY	14	Up	0.00447309	0.0264922
HEMOSTASIS	203	Up	0.00448731	0.0265409
POSITIVE REGULATION OF CELL PROJECTION ORGANIZATION	206	Up	0.00451456	0.0266395
CRANIOFACIAL SUTURE MORPHOGENESIS	8	Up	0.00452027	0.0266395
REGULATION OF MEMBRANE PROTEIN ECTODOMAIN PROTEOLYSIS	15	Up	0.004522	0.0266395
HEAD MORPHOGENESIS	22	Up	0.00453509	0.0266459
REGULATION OF ENDOTHELIAL CELL CHEMOTAXIS	10	Up	0.00454326	0.0266586
REGULATION OF NEURON DIFFERENTIATION	331	Up	0.00466481	0.0272636
POSITIVE REGULATION OF VASCULAR ENDOTHELIAL GROWTH FACTOR PRODUCTION	16	Up	0.00467138	0.0272661
CELLULAR RESPONSE TO ELECTRICAL STIMULUS	7	Up	0.00471275	0.0274714
NEGATIVE REGULATION OF MUSCLE TISSUE DEVELOPMENT	18	Up	0.00477115	0.0277753
HISTONE METHYLATION	67	Up	0.00479614	0.0278839
POSITIVE REGULATION OF CYTOPLASMIC TRANSPORT	200	Up	0.00480395	0.0278839
TISSUE REMODELING	54	Up	0.00480865	0.0278839
REGULATION OF KIDNEY DEVELOPMENT	28	Up	0.00484912	0.0280818
HYALURONAN METABOLIC PROCESS	22	Up	0.0048781	0.0281761
RESPONSE TO GROWTH FACTOR	333	Up	0.00489681	0.0282474
POSITIVE REGULATION OF INTERLEUKIN 6 PRODUCTION	38	Up	0.00494778	0.0284674
MUCOPOLYSACCHARIDE METABOLIC PROCESS	66	Up	0.00500824	0.028754
REGULATION OF TUMOR NECROSIS FACTOR BIOSYNTHETIC PROCESS	11	Up	0.00502465	0.0287892
CELL SUBSTRATE JUNCTION ASSEMBLY	33	Up	0.00503391	0.0287892
REGULATION OF CYTOPLASMIC TRANSPORT	349	Up	0.0050712	0.0289522
POSITIVE REGULATION OF CALCIUM ION TRANSPORT	57	Up	0.00512315	0.0292112
SALIVARY GLAND DEVELOPMENT	20	Up	0.00515219	0.0293391
ENERGY HOMEOSTASIS	11	Up	0.0052051	0.0296024
ANTIGEN PROCESSING AND PRESENTATION VIA MHC CLASS IB	7	Up	0.00525491	0.0298474
CELL MIGRATION INVOLVED IN HEART DEVELOPMENT	7	Up	0.00528628	0.0299871
NEGATIVE REGULATION OF B CELL ACTIVATION	21	Up	0.00529654	0.0300069
POSITIVE REGULATION OF NEURON PROJECTION DEVELOPMENT	152	Up	0.00532579	0.0301342
MYELOID CELL DEVELOPMENT	33	Up	0.0053355	0.0301507
MAST CELL ACTIVATION	13	Up	0.00534472	0.0301643
CENTRAL NERVOUS SYSTEM NEURON DEVELOPMENT	37	Up	0.00536272	0.0302275
REGULATION OF LYMPHOCYTE CHEMOTAXIS	11	Up	0.00540837	0.0304075
MESENCHYME MORPHOGENESIS	18	Up	0.00547826	0.0307028
EMBRYONIC CAMERA TYPE EYE DEVELOPMENT	22	Up	0.00548335	0.0307028
POSITIVE REGULATION OF NEURON DIFFERENTIATION	180	Up	0.00548534	0.0307028
LYMPHOCYTE ACTIVATION INVOLVED IN IMMUNE RESPONSE	61	Up	0.00550879	0.0307771
CARDIAC CELL DEVELOPMENT	31	Up	0.00561766	0.0313458
REGULATION OF NEUROBLAST PROLIFERATION	14	Up	0.0056297	0.0313735
T CELL ACTIVATION INVOLVED IN IMMUNE RESPONSE	30	Up	0.00565478	0.0314738
NEGATIVE REGULATION OF NITROGEN COMPOUND METABOLIC PROCESS	1068	Up	0.00566593	0.0314963
REGULATION OF SYSTEM PROCESS	235	Up	0.00573775	0.0317803
KIDNEY MESENCHYME DEVELOPMENT	8	Up	0.00574546	0.0317803
WNT SIGNALING PATHWAY	259	Up	0.00574769	0.0317803
CELLULAR RESPONSE TO VASCULAR ENDOTHELIAL GROWTH FACTOR STIMULUS	23	Up	0.0057599	0.0317803
POSITIVE REGULATION OF NATURAL KILLER CELL MEDIATED IMMUNITY	11	Up	0.00579773	0.0319487
REGULATION OF SENSORY PERCEPTION	12	Up	0.00595798	0.0326695
TISSUE REGENERATION	29	Up	0.00599799	0.0328078
INOSITOL LIPID MEDIATED SIGNALING	84	Up	0.00600653	0.032814
REGULATION OF STAT CASCADE	63	Up	0.00602578	0.0328787
REGULATION OF APOPTOTIC SIGNALING PATHWAY	278	Up	0.00609348	0.0332072
REGULATION OF NEURON PROJECTION DEVELOPMENT	260	Up	0.00611801	0.0333
REGULATION OF ORGAN GROWTH	42	Up	0.00614631	0.0334131
POSITIVE REGULATION OF MYELOID CELL DIFFERENTIATION	54	Up	0.00619399	0.033631
CYTOLYSIS	10	Up	0.00623802	0.0337874
NEGATIVE REGULATION OF CELL DIFFERENTIATION	359	Up	0.00626113	0.0338299
BONE MORPHOGENESIS	40	Up	0.00632883	0.0341541
SUBSTRATE DEPENDENT CELL MIGRATION	21	Up	0.00635291	0.0342261
RENAL FILTRATION	8	Up	0.00635759	0.0342261
MESENCHYME DEVELOPMENT	98	Up	0.00638316	0.0343138
NEGATIVE REGULATION OF MYELOID LEUKOCYTE DIFFERENTIATION	26	Up	0.00640483	0.0343553
POSITIVE REGULATION OF TYPE I INTERFERON PRODUCTION	65	Up	0.00641309	0.034358
POSITIVE REGULATION OF CELL ADHESION MEDIATED BY INTEGRIN	12	Up	0.00648729	0.0347137
POSITIVE REGULATION OF PROTEIN SECRETION	124	Up	0.00650053	0.0347426
REGULATION OF NEURON APOPTOTIC PROCESS	121	Up	0.00652013	0.0348054
MEGAKARYOCYTE DEVELOPMENT	12	Up	0.00657568	0.0350598
RESPONSE TO DSRNA	48	Up	0.00661311	0.035217
REGULATION OF METANEPHROS DEVELOPMENT	13	Up	0.00666532	0.0354525
EMBRYO DEVELOPMENT ENDING IN BIRTH OR EGG HATCHING	357	Up	0.00673389	0.0357315
T HELPER 1 TYPE IMMUNE RESPONSE	16	Up	0.00676751	0.0358606
TRABECULA MORPHOGENESIS	29	Up	0.00678511	0.0358606
RESPONSE TO DEXAMETHASONE	22	Up	0.00679011	0.0358606
POSITIVE REGULATION OF CALCIUM ION TRANSPORT INTO CYTOSOL	26	Up	0.00679055	0.0358606
ESTABLISHMENT OF ENDOTHELIAL BARRIER	26	Up	0.00680703	0.0358839
NEGATIVE REGULATION OF LEUKOCYTE APOPTOTIC PROCESS	36	Up	0.00681114	0.0358839
RESPONSE TO ISOQUINOLINE ALKALOID	12	Up	0.00688819	0.0362467
HEART VALVE DEVELOPMENT	20	Up	0.00695164	0.036494
REGULATION OF INTERFERON GAMMA SECRETION	8	Up	0.00700454	0.0366849
SERTOLI CELL DEVELOPMENT	9	Up	0.00706639	0.0369652
NEGATIVE REGULATION OF PROTEIN ACTIVATION CASCADE	6	Up	0.00709772	0.0370566
COMPLEMENT ACTIVATION ALTERNATIVE PATHWAY	6	Up	0.00710056	0.0370566
MULTI MULTICELLULAR ORGANISM PROCESS	112	Up	0.00713723	0.037164
ANGIOGENESIS INVOLVED IN WOUND HEALING	12	Up	0.0071866	0.0373704
NEGATIVE REGULATION OF SECRETION	105	Up	0.00719438	0.0373704
HISTONE MRNA CATABOLIC PROCESS	12	Up	0.00725573	0.037645
ENDOTHELIAL CELL DEVELOPMENT	36	Up	0.00734508	0.0380391
RESPONSE TO TRANSFORMING GROWTH FACTOR BETA	111	Up	0.00734885	0.0380391
NEGATIVE REGULATION OF LEUKOCYTE DIFFERENTIATION	48	Up	0.00737098	0.0381092
CEREBRAL CORTEX CELL MIGRATION	26	Up	0.00741482	0.0382912
POSITIVE REGULATION OF MAP KINASE ACTIVITY	141	Up	0.00748119	0.038589
REGULATION OF ENDOTHELIAL CELL DEVELOPMENT	7	Up	0.00755085	0.0388679
REGULATION OF POSTTRANSCRIPTIONAL GENE SILENCING	12	Up	0.00756074	0.0388679
NEGATIVE REGULATION OF CATABOLIC PROCESS	158	Up	0.00756154	0.0388679
POSITIVE REGULATION OF STAT CASCADE	34	Up	0.00765214	0.0392881
REGULATION OF INTERLEUKIN 1 SECRETION	21	Up	0.00782437	0.0401259
CARDIOCYTE DIFFERENTIATION	58	Up	0.0079369	0.0406091
REGULATION OF REACTIVE OXYGEN SPECIES BIOSYNTHETIC PROCESS	46	Up	0.008144	0.0416207
MACROPHAGE DIFFERENTIATION	16	Up	0.008228	0.0420016
POSITIVE REGULATION OF CAMP MEDIATED SIGNALING	4	Up	0.00826862	0.0420605
POSITIVE REGULATION OF SMOOTH MUSCLE CELL PROLIFERATION	45	Up	0.00827506	0.0420605
CELL PROJECTION ASSEMBLY	182	Up	0.00827576	0.0420605
BODY MORPHOGENESIS	28	Up	0.00827745	0.0420605
CHONDROITIN SULFATE PROTEOGLYCAN METABOLIC PROCESS	25	Up	0.00828858	0.0420688
LUNG ALVEOLUS DEVELOPMENT	31	Up	0.00835159	0.0422997
TRYPTOPHAN METABOLIC PROCESS	7	Up	0.00835314	0.0422997
AMINOGLYCAN BIOSYNTHETIC PROCESS	66	Up	0.00839574	0.0424186
NEGATIVE T CELL SELECTION	9	Up	0.00844357	0.0425633
TUBE FORMATION	86	Up	0.00846219	0.0426087
ARTERY MORPHOGENESIS	32	Up	0.0084941	0.0427209
MAST CELL MEDIATED IMMUNITY	11	Up	0.00858364	0.0430213
REGULATION OF INTERLEUKIN 6 BIOSYNTHETIC PROCESS	8	Up	0.00859262	0.0430213
NEGATIVE REGULATION OF BLOOD CIRCULATION	19	Up	0.00861842	0.0430837
POSITIVE REGULATION OF MYOTUBE DIFFERENTIATION	14	Up	0.00862451	0.0430837
CALCIUM ION TRANSMEMBRANE TRANSPORT	67	Up	0.00865781	0.0432014
POSITIVE REGULATION OF SPROUTING ANGIOGENESIS	12	Up	0.00867675	0.0432473
POSITIVE REGULATION OF P38MAPK CASCADE	10	Up	0.00875286	0.0435523
SERTOLI CELL DIFFERENTIATION	11	Up	0.00875758	0.0435523
REGULATION OF ORGAN MORPHOGENESIS	161	Up	0.00879211	0.043675
REGULATION OF THYMOCYTE AGGREGATION	17	Up	0.0088157	0.0437196
POSITIVE REGULATION OF ORGANELLE ORGANIZATION	451	Up	0.00882078	0.0437196
DETECTION OF BIOTIC STIMULUS	10	Up	0.00883828	0.0437574
ARTERY DEVELOPMENT	48	Up	0.00889962	0.0439689
REGULATION OF TRANSFERASE ACTIVITY	705	Up	0.00891107	0.0439705
ENDOTHELIAL CELL MIGRATION	41	Up	0.00892792	0.0440047
STEM CELL DIFFERENTIATION	106	Up	0.0090308	0.0444624
REGULATION OF SKELETAL MUSCLE CELL PROLIFERATION	5	Up	0.0091018	0.0447623
RESPONSE TO CORTICOSTEROID	103	Up	0.00916833	0.0450396
RESPONSE TO HORMONE	584	Up	0.00923444	0.0453141
NEGATIVE REGULATION OF INTERFERON GAMMA PRODUCTION	19	Up	0.0092953	0.0455594
POST EMBRYONIC DEVELOPMENT	68	Up	0.00930496	0.0455594
REGULATION OF PLATELET ACTIVATION	20	Up	0.00933559	0.0456108
THYMIC T CELL SELECTION	12	Up	0.00933602	0.0456108
FOREBRAIN MORPHOGENESIS	5	Up	0.00936017	0.0456606
NEGATIVE REGULATION OF GENE SILENCING	13	Up	0.00939558	0.0457506
VESICLE MEDIATED TRANSPORT	899	Up	0.00942097	0.045824
REGULATION OF NLRP3 INFLAMMASOME COMPLEX ASSEMBLY	6	Up	0.00949463	0.0461316
TOLERANCE INDUCTION	6	Up	0.00963199	0.0467478
POSITIVE REGULATION OF LEUKOCYTE APOPTOTIC PROCESS	17	Up	0.00973359	0.0471893
GLOMERULAR EPITHELIUM DEVELOPMENT	13	Up	0.00988135	0.0478533
MEMORY	47	Up	0.00993663	0.0480686
METANEPHRIC MESENCHYME DEVELOPMENT	6	Up	0.0100631	0.0486271
INTERACTION WITH SYMBIONT	40	Up	0.0101464	0.0489244
REGULATION OF SMOOTH MUSCLE CONTRACTION	29	Up	0.0101537	0.0489244
RESPONSE TO INTERLEUKIN 4	24	Up	0.0101577	0.0489244
NEGATIVE REGULATION OF I KAPPAB KINASE NF KAPPAB SIGNALING	39	Up	0.0101975	0.0490098
NEGATIVE REGULATION OF CYSTEINE TYPE ENDOPEPTIDASE ACTIVITY	65	Up	0.0101975	0.0490098
POSITIVE REGULATION OF MONOCYTE CHEMOTAXIS	13	Up	0.0102235	0.0490818
POSITIVE REGULATION OF WOUND HEALING	31	Up	0.0103687	0.0496979
ERYTHROCYTE HOMEOSTASIS	56	Up	0.0103743	0.0496979
POSITIVE REGULATION OF CELL JUNCTION ASSEMBLY	21	Up	0.010396	0.0497484
SPHINGOLIPID MEDIATED SIGNALING PATHWAY	4	Up	0.010427	0.0498426
REGULATION OF ISOTYPE SWITCHING	15	Up	0.0105136	0.0501489
POSITIVE REGULATION OF ACTIVATED T CELL PROLIFERATION	15	Up	0.0106179	0.0505373
REGULATION OF HETEROTYPIC CELL CELL ADHESION	10	Up	0.0106724	0.0507427
NEGATIVE REGULATION OF INTERLEUKIN 1 BETA PRODUCTION	7	Up	0.010688	0.0507621
NEGATIVE REGULATION OF TISSUE REMODELING	12	Up	0.0108082	0.0512781
NEGATIVE REGULATION OF LYMPHOCYTE APOPTOTIC PROCESS	22	Up	0.0109084	0.0516432
REGULATION OF AXON GUIDANCE	27	Up	0.0109373	0.0517031
LYMPH VESSEL DEVELOPMENT	13	Up	0.0109444	0.0517031
NEGATIVE REGULATION OF TRANSMEMBRANE RECEPTOR PROTEIN SERINE THREONINE KINASE SIGNALING PATHWAY	67	Up	0.0109837	0.0518151
PROTEIN CATABOLIC PROCESS	491	Up	0.0109914	0.0518151
PITUITARY GLAND DEVELOPMENT	15	Up	0.0111032	0.0522864
POSITIVE REGULATION OF INTERLEUKIN 10 PRODUCTION	20	Up	0.011207	0.0527191
MODIFICATION BY SYMBIONT OF HOST MORPHOLOGY OR PHYSIOLOGY	37	Up	0.0112262	0.0527536
REGULATION OF NIK NF KAPPAB SIGNALING	35	Up	0.0112603	0.0528579
NEGATIVE REGULATION OF WOUND HEALING	29	Up	0.0113419	0.0531848
IMMUNOGLOBULIN PRODUCTION	36	Up	0.0113586	0.0532069
REGULATION OF BONE REMODELING	27	Up	0.0114037	0.0533615
CELLULAR RESPIRATION	125	Down	6.41904e-18	1.13899e-15
OXIDATIVE PHOSPHORYLATION	80	Down	7.60235e-18	1.29708e-15
ELECTRON TRANSPORT CHAIN	87	Down	3.51416e-16	4.45395e-14
ENERGY DERIVATION BY OXIDATION OF ORGANIC COMPOUNDS	174	Down	4.82268e-14	4.27868e-12
AMIDE BIOSYNTHETIC PROCESS	429	Down	5.8775e-14	5.11227e-12
MITOCHONDRIAL RESPIRATORY CHAIN COMPLEX ASSEMBLY	73	Down	1.19451e-13	1.01901e-11
MITOCHONDRIAL TRANSLATION	106	Down	1.89779e-13	1.53066e-11
PEPTIDE METABOLIC PROCESS	466	Down	1.41329e-12	1.01119e-10
TRANSLATIONAL INITIATION	143	Down	3.11212e-12	2.15709e-10
PROTEIN LOCALIZATION TO ENDOPLASMIC RETICULUM	119	Down	8.38117e-12	5.38824e-10
ESTABLISHMENT OF PROTEIN LOCALIZATION TO ENDOPLASMIC RETICULUM	103	Down	9.07253e-12	5.66842e-10
MITOCHONDRIAL RESPIRATORY CHAIN COMPLEX I BIOGENESIS	56	Down	1.21186e-11	7.46638e-10
MITOCHONDRION ORGANIZATION	497	Down	1.82199e-11	1.07765e-09
TRANSLATIONAL TERMINATION	92	Down	2.42263e-11	1.34335e-09
TRANSLATIONAL ELONGATION	103	Down	3.11279e-11	1.68394e-09
CELLULAR AMIDE METABOLIC PROCESS	578	Down	1.77019e-10	8.62917e-09
ORGANONITROGEN COMPOUND METABOLIC PROCESS	1288	Down	3.32196e-10	1.56768e-08
PROTEIN TARGETING TO MEMBRANE	141	Down	3.96201e-10	1.85005e-08
CELLULAR PROTEIN COMPLEX DISASSEMBLY	115	Down	1.8599e-09	7.11252e-08
NUCLEOSIDE TRIPHOSPHATE METABOLIC PROCESS	188	Down	2.50753e-09	9.42661e-08
NUCLEAR TRANSCRIBED MRNA CATABOLIC PROCESS NONSENSE MEDIATED DECAY	117	Down	3.86775e-09	1.40634e-07
GENERATION OF PRECURSOR METABOLITES AND ENERGY	223	Down	5.45062e-09	1.93432e-07
MULTI ORGANISM METABOLIC PROCESS	137	Down	5.58884e-09	1.96763e-07
ORGANONITROGEN COMPOUND BIOSYNTHETIC PROCESS	782	Down	5.95942e-09	2.08157e-07
PROTEIN HETEROTETRAMERIZATION	33	Down	1.73796e-08	5.54646e-07
HYDROGEN TRANSPORT	95	Down	1.83175e-08	5.76288e-07
CHROMATIN SILENCING	76	Down	2.88301e-08	8.75961e-07
NUCLEOSIDE MONOPHOSPHATE METABOLIC PROCESS	196	Down	6.69376e-08	1.91571e-06
MACROMOLECULAR COMPLEX DISASSEMBLY	165	Down	1.44806e-07	3.84645e-06
DNA REPLICATION DEPENDENT NUCLEOSOME ORGANIZATION	28	Down	1.51993e-07	4.01334e-06
CHROMATIN SILENCING AT RDNA	34	Down	1.83016e-07	4.77565e-06
HYDROGEN ION TRANSMEMBRANE TRANSPORT	76	Down	2.44979e-07	6.20987e-06
OXIDATION REDUCTION PROCESS	636	Down	8.98428e-07	1.98271e-05
GLYCOSYL COMPOUND METABOLIC PROCESS	290	Down	1.10355e-06	2.37639e-05
DNA PACKAGING	142	Down	1.32396e-06	2.78345e-05
PROTEIN TARGETING	348	Down	1.44663e-06	2.99872e-05
MONOVALENT INORGANIC CATION TRANSPORT	199	Down	1.81742e-06	3.6813e-05
CHROMATIN ASSEMBLY OR DISASSEMBLY	133	Down	1.89528e-06	3.80067e-05
AEROBIC RESPIRATION	44	Down	5.71917e-06	0.000104836
MITOCHONDRIAL TRANSMEMBRANE TRANSPORT	54	Down	6.80159e-06	0.000122153
PURINE CONTAINING COMPOUND METABOLIC PROCESS	292	Down	8.76653e-06	0.000150148
SMALL MOLECULE METABOLIC PROCESS	1232	Down	9.35839e-06	0.000157249
PROTEIN TETRAMERIZATION	103	Down	1.11922e-05	0.00018595
CELLULAR MACROMOLECULAR COMPLEX ASSEMBLY	597	Down	1.69795e-05	0.000260626
ESTABLISHMENT OF PROTEIN LOCALIZATION TO MEMBRANE	225	Down	1.78941e-05	0.000273718
NEGATIVE REGULATION OF GENE EXPRESSION EPIGENETIC	92	Down	2.56316e-05	0.000367967
MITOCHONDRIAL ELECTRON TRANSPORT CYTOCHROME C TO OXYGEN	14	Down	2.70837e-05	0.000386314
NUCLEOBASE CONTAINING SMALL MOLECULE METABOLIC PROCESS	412	Down	3.70741e-05	0.000509166
ESTABLISHMENT OF PROTEIN LOCALIZATION TO ORGANELLE	320	Down	4.78276e-05	0.000642919
LIPOSACCHARIDE METABOLIC PROCESS	83	Down	4.90527e-05	0.000652693
MITOCHONDRIAL ATP SYNTHESIS COUPLED PROTON TRANSPORT	17	Down	5.5948e-05	0.000731282
NCRNA PROCESSING	352	Down	6.78255e-05	0.000874634
NCRNA METABOLIC PROCESS	480	Down	9.50769e-05	0.00117156
RIBOSOME BIOGENESIS	285	Down	0.00011866	0.00139983
PROTEIN DNA COMPLEX SUBUNIT ORGANIZATION	175	Down	0.00012389	0.00145007
NEGATIVE REGULATION OF MEGAKARYOCYTE DIFFERENTIATION	16	Down	0.000137108	0.00156352
ORGANIC ACID CATABOLIC PROCESS	136	Down	0.000156771	0.00176507
RRNA METABOLIC PROCESS	238	Down	0.000158572	0.00177632
NEGATIVE REGULATION OF HEMATOPOIETIC PROGENITOR CELL DIFFERENTIATION	20	Down	0.000194534	0.00211508
MEMBRANE LIPID METABOLIC PROCESS	133	Down	0.000209301	0.00225354
PROTEIN LOCALIZATION TO MEMBRANE	301	Down	0.000210107	0.00225674
CATION TRANSPORT	391	Down	0.000254884	0.00267297
SMALL MOLECULE CATABOLIC PROCESS	217	Down	0.000336606	0.00332558
MEMBRANE LIPID CATABOLIC PROCESS	19	Down	0.000581304	0.00518846
TRNA METABOLIC PROCESS	155	Down	0.000611555	0.00541488
MITOCHONDRIAL ELECTRON TRANSPORT UBIQUINOL TO CYTOCHROME C	14	Down	0.000746417	0.00640446
MONOCARBOXYLIC ACID CATABOLIC PROCESS	69	Down	0.000753425	0.00643968
REGULATION OF MEGAKARYOCYTE DIFFERENTIATION	21	Down	0.000859309	0.00713838
MULTIVESICULAR BODY ORGANIZATION	30	Down	0.000971147	0.00794505
SINGLE ORGANISM BIOSYNTHETIC PROCESS	968	Down	0.000972535	0.00794505
INTRACELLULAR PROTEIN TRANSPORT	657	Down	0.00112828	0.00889143
CELLULAR LIPID CATABOLIC PROCESS	110	Down	0.00120818	0.00934265
FATTY ACID CATABOLIC PROCESS	61	Down	0.00132552	0.0100513
DNA CONFORMATION CHANGE	214	Down	0.00135246	0.010186
RIBONUCLEOPROTEIN COMPLEX BIOGENESIS	408	Down	0.00135567	0.0101928
PROTEIN TARGETING TO MITOCHONDRION	43	Down	0.00166925	0.0120403
CARBOHYDRATE DERIVATIVE METABOLIC PROCESS	745	Down	0.00178724	0.0126851
REGULATION OF ESTABLISHMENT OF PROTEIN LOCALIZATION TO PLASMA MEMBRANE	39	Down	0.00183504	0.0130036
TRANSMEMBRANE TRANSPORT	535	Down	0.00197877	0.0138451
KETONE BODY METABOLIC PROCESS	7	Down	0.00201471	0.0140216
FATTY ACID BETA OXIDATION	44	Down	0.00214262	0.0147359
ENERGY COUPLED PROTON TRANSPORT DOWN ELECTROCHEMICAL GRADIENT	21	Down	0.0022705	0.0154357
LIPID OXIDATION	58	Down	0.0026653	0.0174642
TRNA PROCESSING	96	Down	0.00266971	0.0174673
QUINONE METABOLIC PROCESS	25	Down	0.00308282	0.0197052
DNA DAMAGE RESPONSE DETECTION OF DNA DAMAGE	35	Down	0.00319713	0.0203187
PHOSPHATIDYLSERINE METABOLIC PROCESS	16	Down	0.0033181	0.0207604
LIPID CATABOLIC PROCESS	157	Down	0.00371851	0.0227208
CYTOPLASMIC TRANSLATION	40	Down	0.00380563	0.0232211
POSITIVE REGULATION OF PROTEIN LOCALIZATION TO CELL PERIPHERY	28	Down	0.00387265	0.0235652
RNA CATABOLIC PROCESS	215	Down	0.00395981	0.0239657
PURINE NUCLEOSIDE BIOSYNTHETIC PROCESS	73	Down	0.00446304	0.0264679
BILE ACID BIOSYNTHETIC PROCESS	9	Down	0.00453418	0.0266459
INNATE IMMUNE RESPONSE IN MUCOSA	14	Down	0.00457932	0.0268347
CENTROMERE COMPLEX ASSEMBLY	41	Down	0.00461112	0.0269854
BILE ACID METABOLIC PROCESS	18	Down	0.00486638	0.0281451
MITOCHONDRIAL TRANSPORT	153	Down	0.00491513	0.0283163
VIRAL LIFE CYCLE	265	Down	0.00501056	0.028754
PROTEIN HETEROOLIGOMERIZATION	85	Down	0.00503616	0.0287892
ATP BIOSYNTHETIC PROCESS	31	Down	0.0054027	0.0304075
RIBONUCLEOSIDE TRIPHOSPHATE BIOSYNTHETIC PROCESS	42	Down	0.00548857	0.0307028
RIBOSOMAL LARGE SUBUNIT ASSEMBLY	20	Down	0.00573758	0.0317803
NUCLEOSIDE TRIPHOSPHATE BIOSYNTHETIC PROCESS	52	Down	0.00575999	0.0317803
GLYCOSPHINGOLIPID METABOLIC PROCESS	48	Down	0.00583061	0.0320901
ORGANOPHOSPHATE METABOLIC PROCESS	665	Down	0.00589748	0.0324015
METALLO SULFUR CLUSTER ASSEMBLY	15	Down	0.0059018	0.0324015
MULTIVESICULAR BODY SORTING PATHWAY	12	Down	0.00597727	0.0327348
SPHINGOLIPID METABOLIC PROCESS	99	Down	0.00621373	0.033697
ION TRANSPORT	635	Down	0.00625524	0.0338299
RIBOSOMAL LARGE SUBUNIT BIOGENESIS	45	Down	0.00638935	0.0343138
GPI ANCHOR METABOLIC PROCESS	27	Down	0.00672678	0.0357315
ENDOSOME ORGANIZATION	56	Down	0.0069288	0.0364173
XENOPHAGY	77	Down	0.00699566	0.0366818
ALDITOL PHOSPHATE METABOLIC PROCESS	20	Down	0.0071379	0.037164
FORMATION OF TRANSLATION PREINITIATION COMPLEX	21	Down	0.00784893	0.0402054
PROTEIN IMPORT INTO MITOCHONDRIAL MATRIX	11	Down	0.00837171	0.0423454
RIBOSOME ASSEMBLY	47	Down	0.0084148	0.0424665
TRANSCRIPTION COUPLED NUCLEOTIDE EXCISION REPAIR	72	Down	0.00851246	0.0427312
LIPOPROTEIN BIOSYNTHETIC PROCESS	64	Down	0.00851541	0.0427312
CELLULAR PROTEIN COMPLEX ASSEMBLY	281	Down	0.00890083	0.0439689
PROTEIN LOCALIZATION TO ORGANELLE	482	Down	0.00936681	0.0456606
MAGNESIUM ION TRANSPORT	11	Down	0.0104786	0.0500354
GLYCOSYL COMPOUND BIOSYNTHETIC PROCESS	101	Down	0.0105361	0.0502023
ORGANIC HYDROXY COMPOUND CATABOLIC PROCESS	40	Down	0.0108261	0.0513084

## Sheet: PSC-IBDvsHC KEGGREACTOME
PSC-IBD vs HC KEGG/Reactome
	NGenes	Direction	PValue	FDR
REACTOME_CYTOKINE_SIGNALING_IN_IMMUNE_SYSTEM	224	Up	4.02905e-19	7.59556e-17
REACTOME_INTERFERON_ALPHA_BETA_SIGNALING	48	Up	1.59705e-17	2.0343e-15
REACTOME_IMMUNE_SYSTEM	709	Up	2.10357e-16	2.15525e-14
REACTOME_INTERFERON_SIGNALING	131	Up	2.77698e-15	2.14556e-13
REACTOME_INTERFERON_GAMMA_SIGNALING	50	Up	2.03477e-13	1.19873e-11
KEGG_ECM_RECEPTOR_INTERACTION	55	Up	9.46893e-13	4.85077e-11
REACTOME_EXTRACELLULAR_MATRIX_ORGANIZATION	47	Up	5.87897e-12	2.49618e-10
REACTOME_INTEGRIN_CELL_SURFACE_INTERACTIONS	66	Up	1.74434e-11	6.96703e-10
KEGG_FOCAL_ADHESION	154	Up	1.98853e-11	7.80995e-10
KEGG_COMPLEMENT_AND_COAGULATION_CASCADES	33	Up	4.4905e-11	1.62798e-09
KEGG_CYTOKINE_CYTOKINE_RECEPTOR_INTERACTION	112	Up	8.15486e-11	2.80539e-09
KEGG_CHEMOKINE_SIGNALING_PATHWAY	129	Up	1.00624e-10	3.41179e-09
REACTOME_IMMUNOREGULATORY_INTERACTIONS_BETWEEN_A_LYMPHOID_AND_A_NON_LYMPHOID_CELL	39	Up	3.1563e-10	9.72265e-09
KEGG_HEMATOPOIETIC_CELL_LINEAGE	44	Up	4.29403e-10	1.28903e-08
KEGG_JAK_STAT_SIGNALING_PATHWAY	87	Up	1.18697e-09	3.2907e-08
KEGG_VIRAL_MYOCARDITIS	50	Up	3.12098e-09	8.08197e-08
REACTOME_COLLAGEN_FORMATION	34	Up	5.07869e-09	1.26645e-07
KEGG_CELL_ADHESION_MOLECULES_CAMS	86	Up	7.06499e-09	1.70755e-07
REACTOME_SIGNALING_BY_ILS	93	Up	9.74062e-09	2.30691e-07
KEGG_LEISHMANIA_INFECTION	53	Up	4.33085e-08	9.11219e-07
KEGG_PATHWAYS_IN_CANCER	240	Up	1.05713e-07	2.06732e-06
REACTOME_CHEMOKINE_RECEPTORS_BIND_CHEMOKINES	20	Up	1.46788e-07	2.84697e-06
REACTOME_ADAPTIVE_IMMUNE_SYSTEM	435	Up	1.95064e-07	3.69211e-06
KEGG_PRIMARY_IMMUNODEFICIENCY	24	Up	3.11422e-07	5.60204e-06
KEGG_NATURAL_KILLER_CELL_MEDIATED_CYTOTOXICITY	76	Up	3.61819e-07	6.41073e-06
REACTOME_IL_3_5_AND_GM_CSF_SIGNALING	36	Up	5.56979e-07	9.51103e-06
KEGG_LEUKOCYTE_TRANSENDOTHELIAL_MIGRATION	86	Up	1.00707e-06	1.66538e-05
REACTOME_AXON_GUIDANCE	176	Up	1.27177e-06	2.05974e-05
REACTOME_COMPLEMENT_CASCADE	16	Up	2.78406e-06	4.16548e-05
KEGG_INTESTINAL_IMMUNE_NETWORK_FOR_IGA_PRODUCTION	29	Up	3.13471e-06	4.63132e-05
REACTOME_INNATE_IMMUNE_SYSTEM	176	Up	3.19201e-06	4.70123e-05
KEGG_B_CELL_RECEPTOR_SIGNALING_PATHWAY	70	Up	3.87749e-06	5.62296e-05
KEGG_ANTIGEN_PROCESSING_AND_PRESENTATION	49	Up	6.73091e-06	9.195e-05
REACTOME_NCAM1_INTERACTIONS	22	Up	8.12714e-06	0.000108508
REACTOME_REGULATION_OF_COMPLEMENT_CASCADE	10	Up	8.50419e-06	0.000112902
KEGG_AUTOIMMUNE_THYROID_DISEASE	20	Up	9.96519e-06	0.000127509
KEGG_ALLOGRAFT_REJECTION	20	Up	9.96519e-06	0.000127509
KEGG_ACUTE_MYELOID_LEUKEMIA	54	Up	1.45281e-05	0.000176927
REACTOME_GPCR_DOWNSTREAM_SIGNALING	176	Up	1.76667e-05	0.000210793
REACTOME_PLATELET_ADHESION_TO_EXPOSED_COLLAGEN	8	Up	2.22544e-05	0.000261558
REACTOME_INITIAL_TRIGGERING_OF_COMPLEMENT	9	Up	2.24841e-05	0.000262947
KEGG_GRAFT_VERSUS_HOST_DISEASE	20	Up	2.7688e-05	0.00031728
REACTOME_CELL_SURFACE_INTERACTIONS_AT_THE_VASCULAR_WALL	62	Up	2.8668e-05	0.000327149
REACTOME_IL_6_SIGNALING	9	Up	3.123e-05	0.000350445
REACTOME_DEVELOPMENTAL_BIOLOGY	271	Up	3.24727e-05	0.000363525
REACTOME_SIGNALING_BY_FGFR1_MUTANTS	19	Up	3.63789e-05	0.000400593
REACTOME_CHONDROITIN_SULFATE_DERMATAN_SULFATE_METABOLISM	30	Up	4.07824e-05	0.000441856
KEGG_ASTHMA	14	Up	5.07141e-05	0.000531471
REACTOME_SIGNALING_BY_RHO_GTPASES	93	Up	5.41675e-05	0.00056108
REACTOME_TCR_SIGNALING	45	Up	5.64994e-05	0.000581401
REACTOME_GENERATION_OF_SECOND_MESSENGER_MOLECULES	22	Up	5.8964e-05	0.000601509
REACTOME_SIGNALING_BY_FGFR1_FUSION_MUTANTS	18	Up	8.35736e-05	0.000834496
KEGG_REGULATION_OF_ACTIN_CYTOSKELETON	155	Up	0.000110666	0.00107098
REACTOME_IL_RECEPTOR_SHC_SIGNALING	20	Up	0.000128532	0.00121397
REACTOME_REGULATION_OF_SIGNALING_BY_CBL	18	Up	0.00013044	0.00122953
KEGG_TOLL_LIKE_RECEPTOR_SIGNALING_PATHWAY	68	Up	0.000132553	0.00124447
REACTOME_SEMAPHORIN_INTERACTIONS	56	Up	0.000155542	0.00142899
REACTOME_BMAL1_CLOCK_NPAS2_ACTIVATES_CIRCADIAN_EXPRESSION	33	Up	0.000168654	0.00154044
KEGG_ARRHYTHMOGENIC_RIGHT_VENTRICULAR_CARDIOMYOPATHY_ARVC	47	Up	0.000179627	0.00163432
REACTOME_DEGRADATION_OF_THE_EXTRACELLULAR_MATRIX	13	Up	0.000185869	0.00167391
REACTOME_REGULATION_OF_IFNA_SIGNALING	10	Up	0.000186108	0.00167391
REACTOME_SIGNALING_BY_GPCR	238	Up	0.000192575	0.00172221
REACTOME_COSTIMULATION_BY_THE_CD28_FAMILY	51	Up	0.00020815	0.00183366
REACTOME_PLATELET_ACTIVATION_SIGNALING_AND_AGGREGATION	137	Up	0.000224459	0.0019482
REACTOME_NCAM_SIGNALING_FOR_NEURITE_OUT_GROWTH	43	Up	0.000226572	0.00195933
REACTOME_ANTIGEN_ACTIVATES_B_CELL_RECEPTOR_LEADING_TO_GENERATION_OF_SECOND_MESSENGERS	28	Up	0.000240972	0.00206491
KEGG_NOD_LIKE_RECEPTOR_SIGNALING_PATHWAY	47	Up	0.000286968	0.00241084
KEGG_T_CELL_RECEPTOR_SIGNALING_PATHWAY	85	Up	0.000299945	0.00250645
REACTOME_CHONDROITIN_SULFATE_BIOSYNTHESIS	10	Up	0.0003256	0.00265954
REACTOME_VEGF_LIGAND_RECEPTOR_INTERACTIONS	7	Up	0.000326727	0.00266335
REACTOME_SEMA3A_PLEXIN_REPULSION_SIGNALING_BY_INHIBITING_INTEGRIN_ADHESION	12	Up	0.000367004	0.00293168
REACTOME_PRE_NOTCH_TRANSCRIPTION_AND_TRANSLATION	24	Up	0.000487803	0.00376888
KEGG_GLYCOSAMINOGLYCAN_BIOSYNTHESIS_CHONDROITIN_SULFATE	12	Up	0.000504176	0.00388265
REACTOME_IL_2_SIGNALING	34	Up	0.000562061	0.00425883
REACTOME_G_ALPHA_I_SIGNALLING_EVENTS	58	Up	0.000726	0.00534631
REACTOME_RIG_I_MDA5_MEDIATED_INDUCTION_OF_IFN_ALPHA_BETA_PATHWAYS	55	Up	0.000991727	0.00691084
REACTOME_HEMOSTASIS	304	Up	0.000993043	0.00691084
KEGG_CYTOSOLIC_DNA_SENSING_PATHWAY	35	Up	0.00104001	0.00712437
REACTOME_CLASS_A1_RHODOPSIN_LIKE_RECEPTORS	60	Up	0.00111523	0.00762649
REACTOME_YAP1_AND_WWTR1_TAZ_STIMULATED_GENE_EXPRESSION	19	Up	0.00111763	0.00762649
REACTOME_PECAM1_INTERACTIONS	9	Up	0.00118388	0.00799375
REACTOME_GRB2_SOS_PROVIDES_LINKAGE_TO_MAPK_SIGNALING_FOR_INTERGRINS_	10	Up	0.00124987	0.00839119
REACTOME_PEPTIDE_LIGAND_BINDING_RECEPTORS	39	Up	0.00127345	0.00851317
REACTOME_PD1_SIGNALING	13	Up	0.0013204	0.00875254
KEGG_SMALL_CELL_LUNG_CANCER	74	Up	0.00139768	0.00918723
REACTOME_CIRCADIAN_CLOCK	48	Up	0.00148982	0.0097657
KEGG_PANCREATIC_CANCER	60	Up	0.00155096	0.0100962
REACTOME_GPVI_MEDIATED_ACTIVATION_CASCADE	29	Up	0.0016382	0.0104619
REACTOME_ANTIGEN_PRESENTATION_FOLDING_ASSEMBLY_AND_PEPTIDE_LOADING_OF_CLASS_I_MHC	20	Up	0.00183615	0.0115405
REACTOME_THE_ROLE_OF_NEF_IN_HIV1_REPLICATION_AND_DISEASE_PATHOGENESIS	26	Up	0.00183649	0.0115405
REACTOME_CD28_CO_STIMULATION	28	Up	0.00204476	0.0125356
REACTOME_SIGNALING_BY_SCF_KIT	69	Up	0.0020507	0.0125356
KEGG_TYPE_I_DIABETES_MELLITUS	24	Up	0.00212094	0.0128814
REACTOME_GLYCOSAMINOGLYCAN_METABOLISM	66	Up	0.00223009	0.0133043
REACTOME_PLATELET_AGGREGATION_PLUG_FORMATION	22	Up	0.00253547	0.0147163
KEGG_FC_GAMMA_R_MEDIATED_PHAGOCYTOSIS	83	Up	0.00268964	0.01544
KEGG_CALCIUM_SIGNALING_PATHWAY	82	Up	0.00272803	0.0155964
REACTOME_CIRCADIAN_REPRESSION_OF_EXPRESSION_BY_REV_ERBA	21	Up	0.00278459	0.0158309
KEGG_DILATED_CARDIOMYOPATHY	51	Up	0.00287864	0.0162091
REACTOME_IL_7_SIGNALING	11	Up	0.00290771	0.0163338
REACTOME_RORA_ACTIVATES_CIRCADIAN_EXPRESSION	23	Up	0.00292627	0.0164185
REACTOME_SIGNALING_BY_PDGF	101	Up	0.00355835	0.0192543
REACTOME_ANTIGEN_PROCESSING_CROSS_PRESENTATION	67	Up	0.00370426	0.019975
REACTOME_SIGNALING_BY_THE_B_CELL_RECEPTOR_BCR	118	Up	0.00374108	0.0201275
REACTOME_GPCR_LIGAND_BINDING	92	Up	0.00399277	0.0211437
REACTOME_CD28_DEPENDENT_PI3K_AKT_SIGNALING	19	Up	0.00413461	0.0217969
KEGG_CHRONIC_MYELOID_LEUKEMIA	66	Up	0.00429347	0.0225085
REACTOME_RESPONSE_TO_ELEVATED_PLATELET_CYTOSOLIC_CA2_	52	Up	0.0043624	0.0227632
KEGG_TYPE_II_DIABETES_MELLITUS	30	Up	0.00448277	0.0233193
REACTOME_INTEGRIN_ALPHAIIB_BETA3_SIGNALING	21	Up	0.00453995	0.0235388
KEGG_PHOSPHATIDYLINOSITOL_SIGNALING_SYSTEM	66	Up	0.0046581	0.0240193
KEGG_HYPERTROPHIC_CARDIOMYOPATHY_HCM	48	Up	0.00543728	0.0273197
REACTOME_CRMPS_IN_SEMA3A_SIGNALING	10	Up	0.00621222	0.0303716
REACTOME_NFKB_ACTIVATION_THROUGH_FADD_RIP1_PATHWAY_MEDIATED_BY_CASPASE_8_AND10	12	Up	0.00638935	0.0311729
REACTOME_ENDOSOMAL_VACUOLAR_PATHWAY	8	Up	0.00683603	0.0330783
REACTOME_CD28_DEPENDENT_VAV1_PATHWAY	10	Up	0.0068436	0.0330809
REACTOME_TRYPTOPHAN_CATABOLISM	6	Up	0.00708547	0.0340092
REACTOME_PPARA_ACTIVATES_GENE_EXPRESSION	85	Up	0.00744635	0.0355569
REACTOME_G_ALPHA1213_SIGNALLING_EVENTS	56	Up	0.00785624	0.03725
REACTOME_CLASS_I_MHC_MEDIATED_ANTIGEN_PROCESSING_PRESENTATION	208	Up	0.00801958	0.0377208
REACTOME_SIGNALING_BY_FGFR_MUTANTS	29	Up	0.00860036	0.0399345
REACTOME_PRE_NOTCH_EXPRESSION_AND_PROCESSING	35	Up	0.00952515	0.043207
REACTOME_XENOBIOTICS	5	Up	0.00990285	0.0444088
REACTOME_SEMA3A_PAK_DEPENDENT_AXON_REPULSION	14	Up	0.0104818	0.0460733
REACTOME_PI_METABOLISM	43	Up	0.0106572	0.0466591
REACTOME_REGULATION_OF_KIT_SIGNALING	14	Up	0.0106809	0.0466916
REACTOME_TRANSLOCATION_OF_ZAP_70_TO_IMMUNOLOGICAL_SYNAPSE	11	Up	0.0106896	0.0466916
REACTOME_ANTIVIRAL_MECHANISM_BY_IFN_STIMULATED_GENES	65	Up	0.0110164	0.047897
REACTOME_SYNTHESIS_OF_PIPS_AT_THE_PLASMA_MEMBRANE	28	Up	0.0114622	0.0496064
REACTOME_PHOSPHORYLATION_OF_CD3_AND_TCR_ZETA_CHAINS	13	Up	0.0118405	0.0507775
REACTOME_RNA_POL_I_PROMOTER_OPENING	55	Down	1.23562e-20	2.77308e-18
REACTOME_RESPIRATORY_ELECTRON_TRANSPORT_ATP_SYNTHESIS_BY_CHEMIOSMOTIC_COUPLING_AND_HEAT_PRODUCTION_BY_UNCOUPLING_PROTEINS_	91	Down	8.12814e-18	1.09451e-15
KEGG_OXIDATIVE_PHOSPHORYLATION	112	Down	8.38464e-17	9.18995e-15
REACTOME_AMYLOIDS	62	Down	2.44236e-16	2.44912e-14
KEGG_PARKINSONS_DISEASE	108	Down	3.45901e-16	3.26046e-14
REACTOME_RESPIRATORY_ELECTRON_TRANSPORT	75	Down	4.30719e-16	3.95674e-14
REACTOME_TCA_CYCLE_AND_RESPIRATORY_ELECTRON_TRANSPORT	125	Down	4.3656e-16	3.95674e-14
REACTOME_RNA_POL_I_TRANSCRIPTION	78	Down	2.75858e-15	2.14556e-13
REACTOME_INFLUENZA_VIRAL_RNA_TRANSCRIPTION_AND_REPLICATION	99	Down	5.4591e-15	4.1498e-13
REACTOME_PEPTIDE_CHAIN_ELONGATION	83	Down	7.55803e-15	5.56578e-13
REACTOME_PACKAGING_OF_TELOMERE_ENDS	43	Down	1.74733e-14	1.24775e-12
KEGG_RIBOSOME	84	Down	2.17953e-14	1.51061e-12
REACTOME_3_UTR_MEDIATED_TRANSLATIONAL_REGULATION	103	Down	3.07062e-14	2.0674e-12
REACTOME_MEIOTIC_RECOMBINATION	69	Down	4.62832e-14	3.02962e-12
REACTOME_RNA_POL_I_RNA_POL_III_AND_MITOCHONDRIAL_TRANSCRIPTION	108	Down	2.00325e-13	1.1951e-11
REACTOME_TELOMERE_MAINTENANCE	67	Down	7.39604e-13	3.93989e-11
REACTOME_DEPOSITION_OF_NEW_CENPA_CONTAINING_NUCLEOSOMES_AT_THE_CENTROMERE	55	Down	2.54681e-12	1.15415e-10
REACTOME_MEIOSIS	88	Down	5.51423e-12	2.3626e-10
REACTOME_MEIOTIC_SYNAPSIS	58	Down	9.48029e-12	3.91935e-10
REACTOME_SRP_DEPENDENT_COTRANSLATIONAL_PROTEIN_TARGETING_TO_MEMBRANE	105	Down	1.84852e-11	7.32109e-10
REACTOME_TRANSLATION	142	Down	2.3681e-11	9.14823e-10
REACTOME_METABOLISM_OF_PROTEINS	360	Down	1.32666e-10	4.43442e-09
REACTOME_CHROMOSOME_MAINTENANCE	98	Down	2.17816e-10	6.98345e-09
REACTOME_INFLUENZA_LIFE_CYCLE	133	Down	2.45663e-10	7.71872e-09
REACTOME_NONSENSE_MEDIATED_DECAY_ENHANCED_BY_THE_EXON_JUNCTION_COMPLEX	104	Down	3.45801e-10	1.05146e-08
KEGG_ALZHEIMERS_DISEASE	135	Down	2.37527e-09	6.28913e-08
KEGG_HUNTINGTONS_DISEASE	156	Down	2.85892e-09	7.44425e-08
REACTOME_TRANSCRIPTION	193	Down	4.78303e-09	1.20485e-07
REACTOME_FORMATION_OF_THE_TERNARY_COMPLEX_AND_SUBSEQUENTLY_THE_43S_COMPLEX	48	Down	3.40652e-07	6.08142e-06
REACTOME_ACTIVATION_OF_THE_MRNA_UPON_BINDING_OF_THE_CAP_BINDING_COMPLEX_AND_EIFS_AND_SUBSEQUENT_BINDING_TO_43S	56	Down	9.44857e-07	1.568e-05
KEGG_SYSTEMIC_LUPUS_ERYTHEMATOSUS	102	Down	7.62635e-06	0.000102694
REACTOME_MITOCHONDRIAL_PROTEIN_IMPORT	46	Down	8.11424e-06	0.000108508
KEGG_MATURITY_ONSET_DIABETES_OF_THE_YOUNG	9	Down	0.000119056	0.00114047
REACTOME_METABOLISM_OF_MRNA	204	Down	0.000187625	0.00168191
REACTOME_ENDOSOMAL_SORTING_COMPLEX_REQUIRED_FOR_TRANSPORT_ESCRT	25	Down	0.000248168	0.00211503
KEGG_CARDIAC_MUSCLE_CONTRACTION	43	Down	0.000333305	0.00269909
KEGG_VALINE_LEUCINE_AND_ISOLEUCINE_DEGRADATION	42	Down	0.000350244	0.0028121
REACTOME_BRANCHED_CHAIN_AMINO_ACID_CATABOLISM	17	Down	0.000785774	0.00569716
REACTOME_METABOLISM_OF_RNA	246	Down	0.000842707	0.00604517
REACTOME_FORMATION_OF_ATP_BY_CHEMIOSMOTIC_COUPLING	15	Down	0.000997273	0.00692216
REACTOME_CELL_CYCLE	352	Down	0.00124574	0.0083754
KEGG_CITRATE_CYCLE_TCA_CYCLE	28	Down	0.00137636	0.00907244
REACTOME_TIGHT_JUNCTION_INTERACTIONS	12	Down	0.0023844	0.0139772
REACTOME_GLYCOSPHINGOLIPID_METABOLISM	28	Down	0.00271403	0.0155611
KEGG_PEROXISOME	64	Down	0.0040687	0.0214975
REACTOME_SYNTHESIS_OF_BILE_ACIDS_AND_BILE_SALTS_VIA_7ALPHA_HYDROXYCHOLESTEROL	9	Down	0.00453418	0.0235348
REACTOME_SYNTHESIS_OF_BILE_ACIDS_AND_BILE_SALTS	9	Down	0.00453418	0.0235348
KEGG_FOLATE_BIOSYNTHESIS	8	Down	0.00522106	0.0263739
REACTOME_PEROXISOMAL_LIPID_METABOLISM	20	Down	0.00578804	0.028745
REACTOME_MRNA_SPLICING_MINOR_PATHWAY	42	Down	0.00610376	0.0299345
REACTOME_AMINE_DERIVED_HORMONES	3	Down	0.00708615	0.0340092
REACTOME_CITRIC_ACID_CYCLE_TCA_CYCLE	19	Down	0.00857052	0.0398352
REACTOME_TRANSCRIPTION_COUPLED_NER_TC_NER	42	Down	0.00949496	0.0431115
REACTOME_TETRAHYDROBIOPTERIN_BH4_SYNTHESIS_RECYCLING_SALVAGE_AND_REGULATION	10	Down	0.010164	0.0453277
KEGG_PRIMARY_BILE_ACID_BIOSYNTHESIS	6	Down	0.0103583	0.0457961
KEGG_FATTY_ACID_METABOLISM	34	Down	0.0110008	0.0478733

## Sheet: PSC-IBDvsUC GO
PSC-IBD vs UC GO
	NGenes	Direction	PValue	FDR
GO_DRUG_METABOLIC_PROCESS	19	Up	3.3541e-19	2.0668e-15
GO_FATTY_ACID_BETA_OXIDATION	44	Up	5.97864e-14	1.7219e-10
GO_FATTY_ACID_CATABOLIC_PROCESS	60	Up	1.11773e-13	1.7219e-10
GO_FLAVONOID_METABOLIC_PROCESS	16	Up	1.11775e-13	1.7219e-10
GO_MONOCARBOXYLIC_ACID_CATABOLIC_PROCESS	68	Up	1.42268e-12	1.74612e-09
GO_LIPID_OXIDATION	58	Up	1.70021e-12	1.74612e-09
GO_CELLULAR_GLUCURONIDATION	11	Up	5.76976e-12	5.07904e-09
GO_RETINOIC_ACID_BINDING	11	Up	1.11147e-11	8.56109e-09
GO_PEPTIDYL_ASPARAGINE_MODIFICATION	30	Down	1.72384e-11	1.18025e-08
GO_RESPONSE_TO_XENOBIOTIC_STIMULUS	64	Up	7.90351e-10	4.87014e-07
GO_INTRAMOLECULAR_OXIDOREDUCTASE_ACTIVITY_TRANSPOSING_S_S_BONDS	18	Down	1.48558e-08	8.32196e-06
GO_ISOPRENOID_BINDING	16	Up	2.14314e-08	1.1005e-05
GO_GLUCURONATE_METABOLIC_PROCESS	16	Up	2.51628e-08	1.10752e-05
GO_URONIC_ACID_METABOLIC_PROCESS	16	Up	2.51628e-08	1.10752e-05
GO_DRUG_CATABOLIC_PROCESS	6	Up	3.74729e-08	1.53939e-05
GO_FATTY_ACID_BETA_OXIDATION_USING_ACYL_COA_DEHYDROGENASE	16	Up	4.69805e-08	1.80934e-05
GO_CELLULAR_LIPID_CATABOLIC_PROCESS	109	Up	5.19402e-08	1.88268e-05
GO_MONOCARBOXYLIC_ACID_BINDING	43	Up	1.15415e-07	3.95105e-05
GO_PROTEIN_N_LINKED_GLYCOSYLATION	60	Down	3.01e-07	9.42616e-05
GO_ENDOPLASMIC_RETICULUM_LUMEN	133	Down	3.05945e-07	9.42616e-05
GO_EPOXYGENASE_P450_PATHWAY	6	Up	3.21512e-07	9.43407e-05
GO_PROTEIN_FOLDING	173	Down	4.60904e-07	0.000129095
GO_EXOGENOUS_DRUG_CATABOLIC_PROCESS	4	Up	5.12985e-07	0.000137435
GO_CARBOXYLIC_ACID_CATABOLIC_PROCESS	137	Up	1.69012e-06	0.00041658
GO_ORGANIC_ACID_CATABOLIC_PROCESS	137	Up	1.69012e-06	0.00041658
GO_CELLULAR_RESPIRATION	124	Up	2.12669e-06	0.000504025
GO_REGULATION_OF_MYOBLAST_PROLIFERATION	4	Up	2.66951e-06	0.000609241
GO_COPI_COATED_VESICLE_MEMBRANE	16	Down	2.95977e-06	0.00065136
GO_RESPONSE_TO_TOPOLOGICALLY_INCORRECT_PROTEIN	143	Down	3.41925e-06	0.000726532
GO_ACYL_COA_DEHYDROGENASE_ACTIVITY	15	Up	4.19482e-06	0.000840189
GO_TUMOR_NECROSIS_FACTOR_MEDIATED_SIGNALING_PATHWAY	95	Down	4.2417e-06	0.000840189
GO_CARNITINE_METABOLIC_PROCESS	9	Up	4.45664e-06	0.000840189
GO_FATTY_ACID_METABOLIC_PROCESS	203	Up	4.49955e-06	0.000840189
GO_ARACHIDONIC_ACID_MONOOXYGENASE_ACTIVITY	5	Up	4.93854e-06	0.000895038
GO_GLUCURONOSYLTRANSFERASE_ACTIVITY	18	Up	5.95406e-06	0.00102059
GO_RETROGRADE_VESICLE_MEDIATED_TRANSPORT_GOLGI_TO_ER	67	Down	5.96255e-06	0.00102059
GO_PROTEIN_EXIT_FROM_ENDOPLASMIC_RETICULUM	19	Down	6.57306e-06	0.00109468
GO_ER_TO_GOLGI_VESICLE_MEDIATED_TRANSPORT	142	Down	6.9342e-06	0.00111548
GO_LIPID_MODIFICATION	154	Up	7.10762e-06	0.00111548
GO_CYTOKINE_ACTIVITY	88	Down	7.241e-06	0.00111548
GO_PIGMENT_GRANULE	89	Down	7.57582e-06	0.00113859
GO_RESPONSE_TO_ENDOPLASMIC_RETICULUM_STRESS	209	Down	7.90649e-06	0.00116
GO_CXCR_CHEMOKINE_RECEPTOR_BINDING	13	Down	8.11577e-06	0.00116301
GO_FATTY_ACYL_COA_BINDING	27	Up	8.55013e-06	0.00119741
GO_CELLULAR_RESPONSE_TO_TOPOLOGICALLY_INCORRECT_PROTEIN	111	Down	9.49614e-06	0.00130034
GO_ER_TO_GOLGI_TRANSPORT_VESICLE	62	Down	1.01464e-05	0.00135918
GO_IRE1_MEDIATED_UNFOLDED_PROTEIN_RESPONSE	54	Down	1.18263e-05	0.0015505
GO_STEROID_HORMONE_RECEPTOR_ACTIVITY	37	Up	1.23655e-05	0.00158742
GO_LIPID_CATABOLIC_PROCESS	156	Up	1.29075e-05	0.00162318
GO_NIK_NF_KAPPAB_SIGNALING	78	Down	1.41202e-05	0.00173702
GO_ANTIGEN_PROCESSING_AND_PRESENTATION_OF_PEPTIDE_ANTIGEN_VIA_MHC_CLASS_I	84	Down	1.43765e-05	0.00173702
GO_AMINO_ACID_BETAINE_METABOLIC_PROCESS	11	Up	1.78943e-05	0.00212047
GO_ENDOPLASMIC_RETICULUM_CHAPERONE_COMPLEX	11	Down	1.88683e-05	0.00219371
GO_SERINE_TYPE_ENDOPEPTIDASE_INHIBITOR_ACTIVITY	38	Down	1.9707e-05	0.00224879
GO_COPI_COATED_VESICLE	20	Down	2.07697e-05	0.00232696
GO_ELECTRON_TRANSPORT_CHAIN	86	Up	2.15396e-05	0.00237012
GO_NEGATIVE_REGULATION_OF_FATTY_ACID_METABOLIC_PROCESS	19	Up	2.22178e-05	0.00240186
GO_VESICLE_COATING	65	Down	2.34775e-05	0.00249269
GO_PROTEIN_FOLDING_IN_ENDOPLASMIC_RETICULUM	10	Down	2.38671e-05	0.00249269
GO_ACUTE_INFLAMMATORY_RESPONSE	39	Down	2.84136e-05	0.00291808
GO_TRANSPORT_VESICLE	234	Down	2.95312e-05	0.00298313
GO_COPI_VESICLE_COAT	12	Down	3.19739e-05	0.00317779
GO_ENDOPLASMIC_RETICULUM_GOLGI_INTERMEDIATE_COMPARTMENT_MEMBRANE	50	Down	3.3262e-05	0.00322178
GO_GANGLIOSIDE_BIOSYNTHETIC_PROCESS	8	Down	3.34622e-05	0.00322178
GO_OXIDATIVE_PHOSPHORYLATION	79	Up	3.8357e-05	0.00363624
GO_CYTOKINE_MEDIATED_SIGNALING_PATHWAY	310	Down	4.98626e-05	0.00465536
GO_RESPONSE_TO_CYTOKINE	505	Down	5.13467e-05	0.00472237
GO_REGULATION_OF_FATTY_ACID_METABOLIC_PROCESS	60	Up	5.54602e-05	0.00490682
GO_SIALYLATION	10	Down	5.57412e-05	0.00490682
GO_SIALYLTRANSFERASE_ACTIVITY	10	Down	5.57412e-05	0.00490682
GO_GLYCOPROTEIN_METABOLIC_PROCESS	244	Down	6.05021e-05	0.00520394
GO_MICROBODY_LUMEN	31	Up	6.08056e-05	0.00520394
GO_ENDOPLASMIC_RETICULUM_QUALITY_CONTROL_COMPARTMENT	13	Down	6.72701e-05	0.00567833
GO_OXIDOREDUCTASE_ACTIVITY_ACTING_ON_THE_CH_CH_GROUP_OF_DONORS	47	Up	7.09314e-05	0.00590648
GO_ANAPHASE_PROMOTING_COMPLEX_DEPENDENT_CATABOLIC_PROCESS	75	Down	7.6619e-05	0.00629502
GO_POSITIVE_REGULATION_OF_INNATE_IMMUNE_RESPONSE	204	Down	7.87528e-05	0.00638519
GO_CELL_REDOX_HOMEOSTASIS	53	Down	9.08735e-05	0.0072492
GO_ACUTE_PHASE_RESPONSE	22	Down	9.17621e-05	0.0072492
GO_COATED_VESICLE_MEMBRANE	108	Down	9.32212e-05	0.00727126
GO_ER_ASSOCIATED_UBIQUITIN_DEPENDENT_PROTEIN_CATABOLIC_PROCESS	57	Down	9.51939e-05	0.00733231
GO_AEROBIC_RESPIRATION	44	Up	0.00010102	0.00768502
GO_LEUKOCYTE_MEDIATED_IMMUNITY	114	Down	0.000110261	0.00803678
GO_REGULATION_OF_CYTOKINE_SECRETION	94	Down	0.000111605	0.00803678
GO_ROUGH_ENDOPLASMIC_RETICULUM	49	Down	0.000112039	0.00803678
GO_POSITIVE_REGULATION_OF_DEFENSE_RESPONSE	274	Down	0.000112608	0.00803678
GO_INFLAMMATORY_RESPONSE	281	Down	0.000113041	0.00803678
GO_ENDOPLASMIC_RETICULUM_PART	842	Down	0.00011347	0.00803678
GO_CELLULAR_RESPONSE_TO_MECHANICAL_STIMULUS	63	Down	0.000118242	0.00820198
GO_RESPONSE_TO_TUMOR_NECROSIS_FACTOR	176	Down	0.000118464	0.00820198
GO_VESICLE_TARGETING	69	Down	0.000120252	0.00823325
GO_NEGATIVE_REGULATION_OF_RESPONSE_TO_ENDOPLASMIC_RETICULUM_STRESS	36	Down	0.000144334	0.00977347
GO_GOLGI_VESICLE_TRANSPORT	276	Down	0.000148954	0.00997665
GO_PEPTIDASE_REGULATOR_ACTIVITY	106	Down	0.000153374	0.0101622
GO_ACTIVATION_OF_INNATE_IMMUNE_RESPONSE	176	Down	0.000157444	0.0103209
GO_OXIDOREDUCTASE_ACTIVITY_ACTING_ON_PAIRED_DONORS_WITH_INCORPORATION_OR_REDUCTION_OF_MOLECULAR_OXYGEN_REDUCED_FLAVIN_OR_FLAVOPROTEIN_AS_ONE_DONOR_AND_INCORPORATION_OF_ONE_ATOM_OF_OXYGEN	8	Up	0.000163129	0.0104882
GO_REGULATION_OF_CELLULAR_AMINE_METABOLIC_PROCESS	64	Down	0.000163583	0.0104882
GO_POLYPEPTIDE_N_ACETYLGALACTOSAMINYLTRANSFERASE_ACTIVITY	11	Down	0.000165102	0.0104882
GO_ENERGY_DERIVATION_BY_OXIDATION_OF_ORGANIC_COMPOUNDS	174	Up	0.000171201	0.0107647
GO_REGULATION_OF_CELLULAR_AMINO_ACID_METABOLIC_PROCESS	54	Down	0.000174966	0.0108258
GO_RETINOIC_ACID_METABOLIC_PROCESS	10	Up	0.000175686	0.0108258
GO_ER_TO_GOLGI_TRANSPORT_VESICLE_MEMBRANE	47	Down	0.000202181	0.012335
GO_O_GLYCAN_PROCESSING	40	Down	0.000214929	0.0129425
GO_REGULATION_OF_FATTY_ACID_OXIDATION	18	Up	0.000216338	0.0129425
GO_FLAVIN_ADENINE_DINUCLEOTIDE_BINDING	53	Up	0.000218539	0.0129484
GO_SIGNAL_SEQUENCE_BINDING	33	Down	0.000232382	0.0135671
GO_CELLULAR_RESPONSE_TO_CYTOKINE_STIMULUS	424	Down	0.000235207	0.0135671
GO_CHEMOKINE_RECEPTOR_BINDING	36	Down	0.000235586	0.0135671
GO_ADAPTIVE_IMMUNE_RESPONSE	176	Down	0.000252696	0.0143141
GO_POSITIVE_REGULATION_OF_CYTOKINE_PRODUCTION	257	Down	0.000253204	0.0143141
GO_CHEMOKINE_ACTIVITY	27	Down	0.000261204	0.0145192
GO_REGULATION_OF_HUMORAL_IMMUNE_RESPONSE	27	Down	0.000261543	0.0145192
GO_LIPASE_INHIBITOR_ACTIVITY	8	Down	0.000270161	0.0148637
GO_ANTIGEN_PROCESSING_AND_PRESENTATION_OF_PEPTIDE_ANTIGEN	154	Down	0.000273644	0.0149221
GO_PEPTIDASE_INHIBITOR_ACTIVITY	75	Down	0.00028077	0.0151764
GO_MONOCARBOXYLIC_ACID_TRANSPORT	72	Up	0.000295586	0.0158008
GO_CALCIUM_DEPENDENT_PHOSPHOLIPID_BINDING	32	Down	0.000299024	0.0158008
GO_SINGLE_ORGANISM_MEMBRANE_BUDDING	65	Down	0.000300015	0.0158008
GO_CHAPERONE_MEDIATED_PROTEIN_FOLDING	41	Down	0.000306874	0.0160251
GO_REGULATION_OF_B_CELL_ACTIVATION	78	Down	0.000314571	0.0162889
GO_PHOSPHOLIPASE_INHIBITOR_ACTIVITY	7	Down	0.000317703	0.016314
GO_SMALL_MOLECULE_CATABOLIC_PROCESS	221	Up	0.000322168	0.0163295
GO_ERAD_PATHWAY	68	Down	0.000324414	0.0163295
GO_GENERATION_OF_PRECURSOR_METABOLITES_AND_ENERGY	226	Up	0.000327621	0.0163295
GO_NUCLEAR_OUTER_MEMBRANE_ENDOPLASMIC_RETICULUM_MEMBRANE_NETWORK	740	Down	0.000328604	0.0163295
GO_FATTY_ACID_BETA_OXIDATION_USING_ACYL_COA_OXIDASE	12	Up	0.000350288	0.0172678
GO_RESPIRATORY_CHAIN	71	Up	0.00037907	0.0184672
GO_ANTIGEN_PROCESSING_AND_PRESENTATION	177	Down	0.000380613	0.0184672
GO_PHOSPHATE_ION_TRANSPORT	10	Up	0.000387805	0.0186692
GO_ADAPTIVE_IMMUNE_RESPONSE_BASED_ON_SOMATIC_RECOMBINATION_OF_IMMUNE_RECEPTORS_BUILT_FROM_IMMUNOGLOBULIN_SUPERFAMILY_DOMAINS	98	Down	0.000398611	0.0190406
GO_GOLGI_MEMBRANE	553	Down	0.00040223	0.0190657
GO_MONOCARBOXYLIC_ACID_METABOLIC_PROCESS	329	Up	0.000419222	0.0197194
GO_TRANSCRIPTION_FACTOR_ACTIVITY_DIRECT_LIGAND_REGULATED_SEQUENCE_SPECIFIC_DNA_BINDING	32	Up	0.000439625	0.0205225
GO_COENZYME_BINDING	142	Up	0.000450176	0.020857
GO_ENDOPLASMIC_RETICULUM_GOLGI_INTERMEDIATE_COMPARTMENT	89	Down	0.000467436	0.0214
GO_DEFENSE_RESPONSE	762	Down	0.000468841	0.0214
GO_IMMUNE_RESPONSE	692	Down	0.000494255	0.022245
GO_PROTEASOME_COMPLEX	74	Down	0.000494573	0.022245
GO_GLYCOSYLATION	194	Down	0.000508457	0.0227037
GO_RETROGRADE_PROTEIN_TRANSPORT_ER_TO_CYTOSOL	16	Down	0.000519153	0.0230145
GO_LYMPHOCYTE_MEDIATED_IMMUNITY	85	Down	0.000526314	0.0231653
GO_REGULATION_OF_INNATE_IMMUNE_RESPONSE	285	Down	0.000535384	0.0233974
GO_REGULATION_OF_PROTEIN_UBIQUITINATION_INVOLVED_IN_UBIQUITIN_DEPENDENT_PROTEIN_CATABOLIC_PROCESS	97	Down	0.000543756	0.023596
GO_T_CELL_RECEPTOR_SIGNALING_PATHWAY	128	Down	0.000555834	0.0239514
GO_TRANSPORT_VESICLE_MEMBRANE	88	Down	0.000571756	0.0244568
GO_OXYGEN_BINDING	13	Up	0.000577139	0.0244568
GO_EXTRACELLULAR_SPACE	676	Down	0.000582565	0.0244568
GO_EXTERNAL_SIDE_OF_PLASMA_MEMBRANE	137	Down	0.000583439	0.0244568
GO_POSITIVE_REGULATION_OF_IMMUNE_RESPONSE	413	Down	0.00059364	0.0247163
GO_REGULATION_OF_DEFENSE_RESPONSE	553	Down	0.000617127	0.0255217
GO_PRIMARY_AMINO_COMPOUND_METABOLIC_PROCESS	9	Up	0.000632858	0.0259978
GO_COFACTOR_BINDING	197	Up	0.000642928	0.0262366
GO_KERATAN_SULFATE_METABOLIC_PROCESS	24	Down	0.000653575	0.0264956
GO_IMMUNE_EFFECTOR_PROCESS	341	Down	0.000668633	0.0269289
GO_INNATE_IMMUNE_RESPONSE_ACTIVATING_CELL_SURFACE_RECEPTOR_SIGNALING_PATHWAY	94	Down	0.000677882	0.0271241
GO_NUCLEOSIDE_BISPHOSPHATE_METABOLIC_PROCESS	29	Up	0.00070441	0.0274792
GO_PURINE_NUCLEOSIDE_BISPHOSPHATE_METABOLIC_PROCESS	29	Up	0.00070441	0.0274792
GO_RIBONUCLEOSIDE_BISPHOSPHATE_METABOLIC_PROCESS	29	Up	0.00070441	0.0274792
GO_RESPONSE_TO_FUNGUS	27	Down	0.000704594	0.0274792
GO_RESPONSE_TO_BACTERIUM	309	Down	0.00071355	0.0276534
GO_POSITIVE_REGULATION_OF_FATTY_ACID_OXIDATION	9	Up	0.000723799	0.0278753
GO_KERATAN_SULFATE_BIOSYNTHETIC_PROCESS	19	Down	0.00073869	0.0282721
GO_ORGANELLE_INNER_MEMBRANE	434	Up	0.000743875	0.0282948
GO_ENDOPLASMIC_RETICULUM	1140	Down	0.000750885	0.0283531
GO_REGULATION_OF_CYTOKINE_PRODUCTION	403	Down	0.000754609	0.0283531
GO_QUINONE_BINDING	13	Up	0.000760322	0.0283946
GO_REGULATION_OF_INFLAMMATORY_RESPONSE	181	Down	0.000766579	0.0284558
GO_MICROBODY_PART	72	Up	0.000774844	0.0285904
GO_CHEMOKINE_MEDIATED_SIGNALING_PATHWAY	36	Down	0.000789888	0.028972
GO_NEUROPEPTIDE_BINDING	1	Up	0.000799332	0.0290183
GO_NEGATIVE_REGULATION_OF_ENDOPLASMIC_RETICULUM_STRESS_INDUCED_INTRINSIC_APOPTOTIC_SIGNALING_PATHWAY	16	Down	0.000800569	0.0290183
GO_ANTIGEN_PROCESSING_AND_PRESENTATION_OF_EXOGENOUS_PEPTIDE_ANTIGEN_VIA_MHC_CLASS_I	61	Down	0.000826669	0.0297891
GO_COATED_VESICLE	187	Down	0.00084075	0.0301204
GO_ACTIVATION_OF_IMMUNE_RESPONSE	329	Down	0.000857713	0.0305504
GO_REGULATION_OF_PEPTIDASE_ACTIVITY	250	Down	0.000867808	0.0307324
GO_ANTIGEN_RECEPTOR_MEDIATED_SIGNALING_PATHWAY	156	Down	0.000885284	0.0310161
GO_POSITIVE_REGULATION_OF_IMMUNE_SYSTEM_PROCESS	635	Down	0.000885887	0.0310161
GO_RESPONSE_TO_MOLECULE_OF_BACTERIAL_ORIGIN	225	Down	0.000890994	0.0310187
GO_MITOCHONDRIAL_RESPIRATORY_CHAIN_COMPLEX_ASSEMBLY	71	Up	0.000898999	0.0311009
GO_VESICLE_LUMEN	60	Down	0.00090345	0.0311009
GO_SYNTAXIN_BINDING	63	Down	0.000918158	0.0314049
GO_MUCOPOLYSACCHARIDE_METABOLIC_PROCESS	73	Down	0.000926027	0.0314049
GO_GOLGI_APPARATUS_PART	675	Down	0.000927572	0.0314049
GO_POSITIVE_REGULATION_OF_LIGASE_ACTIVITY	102	Down	0.000940971	0.0316845
GO_REGULATION_OF_INTERLEUKIN_1_PRODUCTION	41	Down	0.000956025	0.0318865
GO_INNATE_IMMUNE_RESPONSE	382	Down	0.000957318	0.0318865
GO_DEATH_RECEPTOR_ACTIVITY	18	Down	0.000972429	0.0322156
GO_RAN_GTPASE_BINDING	29	Down	0.000986517	0.0323775
GO_ENDOPLASMIC_RETICULUM_TO_CYTOSOL_TRANSPORT	17	Down	0.000988227	0.0323775
GO_HUMORAL_IMMUNE_RESPONSE	85	Down	0.000993079	0.0323775
GO_REGULATION_OF_CELLULAR_PROTEIN_CATABOLIC_PROCESS	253	Down	0.00101115	0.0327681
GO_IMMUNE_SYSTEM_PROCESS	1387	Down	0.00101569	0.0327681
GO_MITOCHONDRIAL_MATRIX	343	Up	0.00102493	0.032894
GO_POSITIVE_REGULATION_OF_CELL_ACTIVATION	222	Down	0.00105535	0.0336948
GO_CYTOCHROME_COMPLEX	16	Up	0.00107273	0.0340729
GO_UNFOLDED_PROTEIN_BINDING	76	Down	0.0010799	0.0341247
GO_PEPTIDYL_PROLINE_MODIFICATION	43	Down	0.00111018	0.0348206
GO_REGULATION_OF_RNA_STABILITY	126	Down	0.00111374	0.0348206
GO_REGULATION_OF_LYMPHOCYTE_DIFFERENTIATION	93	Down	0.00111887	0.0348206
GO_SECRETORY_GRANULE	195	Down	0.00113287	0.035079
GO_GTPASE_ACTIVITY	175	Down	0.00113972	0.0351148
GO_NEGATIVE_REGULATION_OF_B_CELL_ACTIVATION	23	Down	0.00117896	0.0360193
GO_FC_EPSILON_RECEPTOR_SIGNALING_PATHWAY	118	Down	0.00118077	0.0360193
GO_MISFOLDED_PROTEIN_BINDING	11	Down	0.00119434	0.0361265
GO_SHORT_CHAIN_FATTY_ACID_METABOLIC_PROCESS	11	Up	0.00119601	0.0361265
GO_REGULATION_OF_PROTEOLYSIS	519	Down	0.00122106	0.0365732
GO_REGULATION_OF_RESPONSE_TO_STRESS	1128	Down	0.00122267	0.0365732
GO_STEROID_HYDROXYLASE_ACTIVITY	10	Up	0.00124409	0.036939
GO_LEUKOCYTE_MIGRATION	188	Down	0.00124688	0.036939
GO_BILE_ACID_AND_BILE_SALT_TRANSPORT	18	Up	0.00126574	0.037318
GO_INTRACELLULAR_LIPID_TRANSPORT	19	Up	0.0012874	0.0377761
GO_VESICLE_COAT	42	Down	0.00136262	0.0397936
GO_ER_NUCLEUS_SIGNALING_PATHWAY	32	Down	0.00137088	0.039846
GO_NEGATIVE_REGULATION_OF_INTRINSIC_APOPTOTIC_SIGNALING_PATHWAY	72	Down	0.00140989	0.0403444
GO_DEFENSE_RESPONSE_TO_OTHER_ORGANISM	297	Down	0.00141	0.0403444
GO_REGULATION_OF_INTERLEUKIN_2_PRODUCTION	37	Down	0.00141118	0.0403444
GO_ARACHIDONIC_ACID_METABOLIC_PROCESS	26	Up	0.00141422	0.0403444
GO_PROTEASOME_CORE_COMPLEX	18	Down	0.00143299	0.0406371
GO_REGULATION_OF_IMMUNE_RESPONSE	612	Down	0.00143766	0.0406371
GO_POSITIVE_REGULATION_OF_ACTION_POTENTIAL	6	Up	0.00146794	0.0413035
GO_POSITIVE_REGULATION_OF_CELLULAR_PROTEIN_CATABOLIC_PROCESS	181	Down	0.0014874	0.0414875
GO_MITOCHONDRIAL_PART	783	Up	0.00148877	0.0414875
GO_RESPONSE_TO_BIOTIC_STIMULUS	573	Down	0.00149468	0.0414875
GO_SISTER_CHROMATID_COHESION	96	Down	0.00152766	0.0422127
GO_DEFENSE_RESPONSE_TO_VIRUS	121	Down	0.0015498	0.0426334
GO_PATTERN_RECOGNITION_RECEPTOR_SIGNALING_PATHWAY	94	Down	0.00158477	0.0434017
GO_CELL_CHEMOTAXIS	116	Down	0.00160175	0.0436725
GO_DEFENSE_RESPONSE_TO_BACTERIUM	97	Down	0.00162073	0.0438048
GO_LEUKOCYTE_CELL_CELL_ADHESION	189	Down	0.00162082	0.0438048
GO_POSITIVE_REGULATION_OF_VASCULAR_ENDOTHELIAL_GROWTH_FACTOR_PRODUCTION	17	Down	0.00163403	0.0439688
GO_INNER_DYNEIN_ARM_ASSEMBLY	4	Up	0.00170064	0.0455624
GO_REGULATION_OF_CELL_ACTIVATION	340	Down	0.00170989	0.045612
GO_PHOSPHATE_ION_TRANSMEMBRANE_TRANSPORTER_ACTIVITY	9	Up	0.00172095	0.045709
GO_REGULATION_OF_PROTEIN_MATURATION	47	Down	0.00173714	0.0459409
GO_CONDENSED_CHROMOSOME_CENTROMERIC_REGION	88	Down	0.00174689	0.0460015
GO_POSITIVE_REGULATION_OF_PROTEIN_MODIFICATION_BY_SMALL_PROTEIN_CONJUGATION_OR_REMOVAL	173	Down	0.00176261	0.0462179
GO_ACETYLGALACTOSAMINYLTRANSFERASE_ACTIVITY	21	Down	0.0017797	0.0462776
GO_REGULATION_OF_LIGASE_ACTIVITY	118	Down	0.0017918	0.0462776
GO_POSITIVE_REGULATION_OF_PROTEOLYSIS	311	Down	0.00179349	0.0462776
GO_NUCLEAR_LOCALIZATION_SEQUENCE_BINDING	19	Down	0.00179494	0.0462776
GO_MIDBODY	121	Down	0.00180918	0.0462776
GO_REGULATION_OF_PROTEIN_CATABOLIC_PROCESS	353	Down	0.00180995	0.0462776
GO_O_ACYLTRANSFERASE_ACTIVITY	31	Up	0.00183021	0.046418
GO_CHROMOSOME_CENTROMERIC_REGION	151	Down	0.00183051	0.046418
GO_SECRETORY_GRANULE_LUMEN	46	Down	0.00185783	0.0467507
GO_MITOTIC_CELL_CYCLE	686	Down	0.0018588	0.0467507
GO_CYTOPLASMIC_MICROTUBULE	43	Down	0.00187864	0.0470576
GO_STEROID_BINDING	51	Up	0.00194687	0.0485692
GO_ETHANOL_METABOLIC_PROCESS	10	Up	0.00198087	0.0492181
GO_REGULATION_OF_ENDOPLASMIC_RETICULUM_STRESS_INDUCED_INTRINSIC_APOPTOTIC_SIGNALING_PATHWAY	27	Down	0.00199632	0.0494028
GO_GOLGI_STACK	108	Down	0.00200732	0.0494765

## Sheet: PSC-IBDvsUC KEGGREACTOME
PSC-IBD vs UC KEGG/Reactome
	NGenes	Direction	PValue	FDR
KEGG DRUG METABOLISM CYTOCHROME P450	35	Up	5.21877e-17	2.23695e-14
KEGG METABOLISM OF XENOBIOTICS BY CYTOCHROME P450	37	Up	4.23077e-15	8.31169e-13
KEGG ASCORBATE AND ALDARATE METABOLISM	15	Up	6.4475e-14	9.21211e-12
KEGG RETINOL METABOLISM	30	Up	1.26969e-13	1.76076e-11
REACTOME TCA CYCLE AND RESPIRATORY ELECTRON TRANSPORT	124	Up	1.76935e-13	2.31735e-11
KEGG PENTOSE AND GLUCURONATE INTERCONVERSIONS	17	Up	1.39869e-12	1.34589e-10
REACTOME GLUCURONIDATION	9	Up	1.93225e-11	1.38039e-09
REACTOME BIOLOGICAL OXIDATIONS	69	Up	1.23464e-10	7.09919e-09
REACTOME RESPIRATORY ELECTRON TRANSPORT ATP SYNTHESIS BY CHEMIOSMOTIC COUPLING AND HEAT PRODUCTION BY UNCOUPLING PROTEINS	90	Up	1.44135e-10	7.90231e-09
KEGG FATTY ACID METABOLISM	34	Up	1.50469e-10	8.15471e-09
REACTOME RESPIRATORY ELECTRON TRANSPORT	74	Up	1.03186e-09	4.42292e-08
REACTOME MITOCHONDRIAL FATTY ACID BETA OXIDATION	13	Up	1.33319e-08	4.69103e-07
KEGG VALINE LEUCINE AND ISOLEUCINE DEGRADATION	42	Up	1.51456e-08	5.21252e-07
KEGG STARCH AND SUCROSE METABOLISM	33	Up	4.87312e-08	1.51163e-06
REACTOME PHASE II CONJUGATION	42	Up	6.01588e-08	1.81826e-06
KEGG PORPHYRIN AND CHLOROPHYLL METABOLISM	29	Up	7.17922e-08	2.10249e-06
KEGG BUTANOATE METABOLISM	26	Up	1.02131e-07	2.7835e-06
KEGG STEROID HORMONE BIOSYNTHESIS	24	Up	2.48157e-07	5.96969e-06
KEGG PPAR SIGNALING PATHWAY	44	Up	8.82052e-07	1.74743e-05
KEGG DRUG METABOLISM OTHER ENZYMES	33	Up	2.20835e-06	3.91443e-05
KEGG PARKINSONS DISEASE	107	Up	3.44723e-06	5.72313e-05
KEGG PROPANOATE METABOLISM	28	Up	3.8423e-06	6.33442e-05
REACTOME XENOBIOTICS	5	Up	6.72301e-06	0.000100313
KEGG OXIDATIVE PHOSPHORYLATION	110	Up	8.24361e-06	0.000119965
REACTOME PYRUVATE METABOLISM AND CITRIC ACID TCA CYCLE	38	Up	2.19158e-05	0.000273368
REACTOME NUCLEAR RECEPTOR TRANSCRIPTION PATHWAY	31	Up	2.39408e-05	0.000291682
KEGG PEROXISOME	64	Up	4.29802e-05	0.000473486
REACTOME FATTY ACID TRIACYLGLYCEROL AND KETONE BODY METABOLISM	145	Up	0.000103289	0.0010083
REACTOME PEROXISOMAL LIPID METABOLISM	20	Up	0.000111501	0.00107072
REACTOME GENERIC TRANSCRIPTION PATHWAY	241	Up	0.000123736	0.00116917
REACTOME PHASE1 FUNCTIONALIZATION OF COMPOUNDS	27	Up	0.000244263	0.00209386
KEGG HUNTINGTONS DISEASE	154	Up	0.000404823	0.00318655
KEGG CARDIAC MUSCLE CONTRACTION	43	Up	0.000546474	0.00411601
KEGG CITRATE CYCLE TCA CYCLE	28	Up	0.000654782	0.00475701
KEGG PROXIMAL TUBULE BICARBONATE RECLAMATION	14	Up	0.000735046	0.00515735
REACTOME ETHANOL OXIDATION	7	Up	0.000767553	0.00530647
KEGG BETA ALANINE METABOLISM	16	Up	0.000859286	0.00580449
KEGG INOSITOL PHOSPHATE METABOLISM	49	Up	0.0015621	0.00956251
REACTOME HDL MEDIATED LIPID TRANSPORT	8	Up	0.00167904	0.0100592
REACTOME ABACAVIR TRANSPORT AND METABOLISM	6	Up	0.00168061	0.0100592
REACTOME CITRIC ACID CYCLE TCA CYCLE	19	Up	0.00183755	0.0108166
REACTOME METABOLISM OF LIPIDS AND LIPOPROTEINS	358	Up	0.00206616	0.0119533
REACTOME ACTIVATED AMPK STIMULATES FATTY ACID OXIDATION IN MUSCLE	17	Up	0.00233921	0.0133205
KEGG ABC TRANSPORTERS	29	Up	0.00276735	0.0152358
REACTOME PPARA ACTIVATES GENE EXPRESSION	89	Up	0.0031185	0.0166898
KEGG PYRUVATE METABOLISM	31	Up	0.00319756	0.0170742
KEGG SULFUR METABOLISM	10	Up	0.00365353	0.0191133
REACTOME CYTOCHROME P450 ARRANGED BY SUBSTRATE TYPE	16	Up	0.00370011	0.0192774
KEGG PHOSPHATIDYLINOSITOL SIGNALING SYSTEM	66	Up	0.0040867	0.0208086
REACTOME REVERSIBLE HYDRATION OF CARBON DIOXIDE	6	Up	0.00448216	0.0222457
REACTOME BILE ACID AND BILE SALT METABOLISM	12	Up	0.00494991	0.0239972
REACTOME ABC FAMILY PROTEINS MEDIATED TRANSPORT	19	Up	0.00507364	0.0245086
REACTOME BRANCHED CHAIN AMINO ACID CATABOLISM	17	Up	0.00507846	0.0245086
KEGG CALCIUM SIGNALING PATHWAY	88	Up	0.00629219	0.0291718
REACTOME RECYCLING OF BILE ACIDS AND SALTS	3	Up	0.00631263	0.0292091
KEGG LIMONENE AND PINENE DEGRADATION	9	Up	0.0075213	0.0334872
REACTOME ORGANIC CATION ANION ZWITTERION TRANSPORT	2	Up	0.00791068	0.0349568
REACTOME SYNTHESIS OF BILE ACIDS AND BILE SALTS VIA 7ALPHA HYDROXYCHOLESTEROL	9	Up	0.00852737	0.0370567
REACTOME PYRUVATE METABOLISM	17	Up	0.00920048	0.0391872
KEGG GLYCEROPHOSPHOLIPID METABOLISM	53	Up	0.00929631	0.039524
REACTOME SULFUR AMINO ACID METABOLISM	19	Up	0.010715	0.0442394
REACTOME FORMATION OF ATP BY CHEMIOSMOTIC COUPLING	15	Up	0.0124624	0.0496288
REACTOME POST TRANSLATIONAL PROTEIN MODIFICATION	138	Down	2.55369e-16	7.73803e-14
REACTOME IMMUNE SYSTEM	724	Down	4.03458e-14	6.13646e-12
REACTOME METABOLISM OF PROTEINS	366	Down	2.47009e-13	3.1477e-11
REACTOME CELL CYCLE	357	Down	4.50231e-12	3.79079e-10
REACTOME DIABETES PATHWAYS	110	Down	2.02288e-11	1.42357e-09
REACTOME CELL CYCLE MITOTIC	284	Down	6.42455e-11	3.98576e-09
REACTOME DNA REPLICATION	174	Down	1.38625e-10	7.68963e-09
REACTOME ASPARAGINE N LINKED GLYCOSYLATION	72	Down	2.20165e-10	1.11621e-08
REACTOME MITOTIC M M G1 PHASES	156	Down	3.11848e-10	1.53163e-08
REACTOME ADAPTIVE IMMUNE SYSTEM	442	Down	3.29106e-10	1.59973e-08
KEGG CYTOKINE CYTOKINE RECEPTOR INTERACTION	132	Down	1.7672e-08	5.99449e-07
REACTOME CHEMOKINE RECEPTORS BIND CHEMOKINES	28	Down	2.19756e-08	7.24581e-07
REACTOME UNFOLDED PROTEIN RESPONSE	75	Down	5.50094e-08	1.67335e-06
REACTOME ER PHAGOSOME PATHWAY	56	Down	6.80764e-08	2.01874e-06
REACTOME CELL CYCLE CHECKPOINTS	106	Down	7.39069e-08	2.13786e-06
REACTOME CLASS I MHC MEDIATED ANTIGEN PROCESSING PRESENTATION	208	Down	1.14826e-07	3.07616e-06
REACTOME MITOTIC G1 G1 S PHASES	119	Down	1.42804e-07	3.69957e-06
REACTOME G1 S TRANSITION	98	Down	1.71905e-07	4.38125e-06
REACTOME CYTOKINE SIGNALING IN IMMUNE SYSTEM	226	Down	2.01205e-07	4.99306e-06
REACTOME REGULATION OF MITOTIC CELL CYCLE	75	Down	2.20201e-07	5.40858e-06
REACTOME ACTIVATION OF NF KAPPAB IN B CELLS	60	Down	2.29304e-07	5.6019e-06
KEGG PROTEIN EXPORT	20	Down	2.43028e-07	5.87628e-06
REACTOME HOST INTERACTIONS OF HIV FACTORS	118	Down	3.84624e-07	8.4349e-06
REACTOME S PHASE	100	Down	4.21781e-07	9.1645e-06
REACTOME HIV INFECTION	188	Down	4.72835e-07	9.99738e-06
REACTOME APC C CDC20 MEDIATED DEGRADATION OF MITOTIC PROTEINS	64	Down	4.82763e-07	1.01617e-05
REACTOME APC C CDH1 MEDIATED DEGRADATION OF CDC20 AND OTHER APC C CDH1 TARGETED PROTEINS IN LATE MITOSIS EARLY G1	63	Down	5.77591e-07	1.18923e-05
REACTOME ANTIGEN PROCESSING CROSS PRESENTATION	67	Down	8.49746e-07	1.69769e-05
REACTOME P53 DEPENDENT G1 DNA DAMAGE RESPONSE	51	Down	8.6115e-07	1.71322e-05
REACTOME SCF BETA TRCP MEDIATED DEGRADATION OF EMI1	48	Down	9.09861e-07	1.7881e-05
REACTOME VIF MEDIATED DEGRADATION OF APOBEC3G	48	Down	9.10168e-07	1.7881e-05
REACTOME CYCLIN E ASSOCIATED EVENTS DURING G1 S TRANSITION	58	Down	1.06394e-06	2.05594e-05
REACTOME SCFSKP2 MEDIATED DEGRADATION OF P27 P21	50	Down	1.45613e-06	2.72446e-05
REACTOME CDK MEDIATED PHOSPHORYLATION AND REMOVAL OF CDC6	45	Down	1.52567e-06	2.8321e-05
REACTOME ORC1 REMOVAL FROM CHROMATIN	63	Down	1.71337e-06	3.15568e-05
REACTOME P53 INDEPENDENT G1 S DNA DAMAGE CHECKPOINT	47	Down	1.89196e-06	3.44425e-05
REACTOME SYNTHESIS OF DNA	86	Down	2.19586e-06	3.91443e-05
KEGG PROTEASOME	41	Down	2.44329e-06	4.28257e-05
REACTOME AUTODEGRADATION OF CDH1 BY CDH1 APC C	56	Down	2.77237e-06	4.82062e-05
REACTOME AUTODEGRADATION OF THE E3 UBIQUITIN LIGASE COP1	46	Down	3.08947e-06	5.25878e-05
REACTOME M G1 TRANSITION	74	Down	4.18816e-06	6.78598e-05
REACTOME REGULATION OF ORNITHINE DECARBOXYLASE ODC	46	Down	4.83718e-06	7.70516e-05
REACTOME REGULATION OF MRNA STABILITY BY PROTEINS THAT BIND AU RICH ELEMENTS	77	Down	4.90725e-06	7.73836e-05
REACTOME SIGNALING BY THE B CELL RECEPTOR BCR	118	Down	5.0315e-06	7.90784e-05
REACTOME PTM GAMMA CARBOXYLATION HYPUSINE FORMATION AND ARYLSULFATASE ACTIVATION	13	Down	5.2649e-06	8.19274e-05
REACTOME CDT1 ASSOCIATION WITH THE CDC6 ORC ORIGIN COMPLEX	53	Down	5.89518e-06	8.96637e-05
REACTOME MITOTIC PROMETAPHASE	78	Down	7.79961e-06	0.000114564
REACTOME O LINKED GLYCOSYLATION OF MUCINS	34	Down	7.99386e-06	0.000117053
REACTOME CROSS PRESENTATION OF SOLUBLE EXOGENOUS ANTIGENS ENDOSOMES	43	Down	9.56904e-06	0.000137976
REACTOME INNATE IMMUNE SYSTEM	183	Down	1.10387e-05	0.000153533
REACTOME SIGNALING BY ILS	95	Down	1.14789e-05	0.000158255
REACTOME ASSEMBLY OF THE PRE REPLICATIVE COMPLEX	61	Down	1.3217e-05	0.000176538
REACTOME ANTIGEN PROCESSING UBIQUITINATION PROTEASOME DEGRADATION	175	Down	1.3328e-05	0.000177518
REACTOME PEPTIDE LIGAND BINDING RECEPTORS	51	Down	1.44183e-05	0.000190427
REACTOME DESTABILIZATION OF MRNA BY AUF1 HNRNP D0	49	Down	1.72809e-05	0.000223844
REACTOME INTERFERON SIGNALING	131	Down	1.76073e-05	0.000226827
REACTOME PROTEIN FOLDING	44	Down	1.77344e-05	0.000227482
REACTOME DOWNSTREAM SIGNALING EVENTS OF B CELL RECEPTOR BCR	90	Down	2.06709e-05	0.000260597
KEGG LEISHMANIA INFECTION	55	Down	2.31506e-05	0.000288008
KEGG N GLYCAN BIOSYNTHESIS	42	Down	2.34867e-05	0.000289138
KEGG ANTIGEN PROCESSING AND PRESENTATION	49	Down	2.57129e-05	0.000310862
REACTOME SIGNALING BY WNT	61	Down	3.05869e-05	0.000358749
REACTOME INCRETIN SYNTHESIS SECRETION AND INACTIVATION	11	Down	3.81767e-05	0.000424587
REACTOME SYNTHESIS SECRETION AND INACTIVATION OF GLP1	11	Down	3.81767e-05	0.000424587
KEGG O GLYCAN BIOSYNTHESIS	20	Down	4.93708e-05	0.000536345
REACTOME GLYCOSAMINOGLYCAN METABOLISM	73	Down	5.57064e-05	0.000593228
REACTOME ACTIVATION OF CHAPERONE GENES BY XBP1S	46	Down	5.5737e-05	0.000593228
REACTOME REGULATION OF APOPTOSIS	53	Down	6.71384e-05	0.000688169
REACTOME FORMATION OF TUBULIN FOLDING INTERMEDIATES BY CCT TRIC	16	Down	7.97315e-05	0.000796471
REACTOME ANTIGEN PRESENTATION FOLDING ASSEMBLY AND PEPTIDE LOADING OF CLASS I MHC	20	Down	9.25193e-05	0.000916447
REACTOME APOPTOSIS	132	Down	0.000111065	0.0010688
REACTOME SYNTHESIS SECRETION AND DEACYLATION OF GHRELIN	9	Down	0.000113527	0.00108356
REACTOME G ALPHA I SIGNALLING EVENTS	73	Down	0.000116893	0.00111119
REACTOME KERATAN SULFATE KERATIN METABOLISM	21	Down	0.000142438	0.00132203
REACTOME COPI MEDIATED TRANSPORT	10	Down	0.000198505	0.00175875
REACTOME PREFOLDIN MEDIATED TRANSFER OF SUBSTRATE TO CCT TRIC	22	Down	0.000211728	0.0018487
REACTOME TRANSLATION	142	Down	0.000241729	0.00208364
REACTOME CALNEXIN CALRETICULIN CYCLE	11	Down	0.000242848	0.00208647
KEGG STEROID BIOSYNTHESIS	13	Down	0.000267114	0.00226112
REACTOME SYNTHESIS SECRETION AND INACTIVATION OF GIP	7	Down	0.000275146	0.00230839
REACTOME DEGRADATION OF THE EXTRACELLULAR MATRIX	15	Down	0.000279005	0.00232833
REACTOME TRANSPORT TO THE GOLGI AND SUBSEQUENT MODIFICATION	29	Down	0.00028641	0.00237565
REACTOME CHOLESTEROL BIOSYNTHESIS	20	Down	0.000329936	0.00268679
REACTOME REGULATION OF COMPLEMENT CASCADE	12	Down	0.000331879	0.00268868
KEGG SYSTEMIC LUPUS ERYTHEMATOSUS	103	Down	0.000334702	0.00270226
KEGG GLYCOSAMINOGLYCAN BIOSYNTHESIS KERATAN SULFATE	12	Down	0.000344095	0.0027592
REACTOME EXTRACELLULAR MATRIX ORGANIZATION	52	Down	0.000345482	0.00276201
REACTOME ASSOCIATION OF TRIC CCT WITH TARGET PROTEINS DURING BIOSYNTHESIS	25	Down	0.000380255	0.00302344
REACTOME INSULIN SYNTHESIS AND PROCESSING	16	Down	0.000388867	0.00307635
REACTOME TERMINATION OF O GLYCAN BIOSYNTHESIS	12	Down	0.000411711	0.00322461
REACTOME METABOLISM OF RNA	246	Down	0.000428137	0.00334216
REACTOME CYTOSOLIC TRNA AMINOACYLATION	23	Down	0.000440899	0.00342478
REACTOME HEMOSTASIS	322	Down	0.000447705	0.00345488
REACTOME THE ACTIVATION OF ARYLSULFATASES	7	Down	0.000490571	0.00373674
REACTOME KERATAN SULFATE BIOSYNTHESIS	17	Down	0.000523395	0.00397393
REACTOME CELL SURFACE INTERACTIONS AT THE VASCULAR WALL	69	Down	0.000539795	0.00407874
REACTOME CHROMOSOME MAINTENANCE	99	Down	0.00057969	0.00430865
KEGG TOLL LIKE RECEPTOR SIGNALING PATHWAY	71	Down	0.000643375	0.00468792
KEGG CELL ADHESION MOLECULES CAMS	92	Down	0.0006704	0.00483323
KEGG TYPE I DIABETES MELLITUS	26	Down	0.000693562	0.00495476
REACTOME N GLYCAN TRIMMING IN THE ER AND CALNEXIN CALRETICULIN CYCLE	13	Down	0.000710785	0.00505483
KEGG UBIQUITIN MEDIATED PROTEOLYSIS	123	Down	0.000741957	0.00518824
KEGG CELL CYCLE	110	Down	0.000929125	0.0062394
KEGG PATHOGENIC ESCHERICHIA COLI INFECTION	45	Down	0.000930286	0.0062394
REACTOME AMINO ACID TRANSPORT ACROSS THE PLASMA MEMBRANE	21	Down	0.00103999	0.00682944
REACTOME AMINO ACID AND OLIGOPEPTIDE SLC TRANSPORTERS	29	Down	0.00116113	0.00754096
KEGG CYTOSOLIC DNA SENSING PATHWAY	36	Down	0.00119914	0.00772239
REACTOME MEIOSIS	88	Down	0.00131763	0.00835551
KEGG VIBRIO CHOLERAE INFECTION	43	Down	0.00131901	0.00835551
KEGG GLYCOSPHINGOLIPID BIOSYNTHESIS GANGLIO SERIES	11	Down	0.00134908	0.00845865
REACTOME ACTIVATION OF CHAPERONES BY ATF6 ALPHA	11	Down	0.0015017	0.0092435
REACTOME MRNA PROCESSING	153	Down	0.00163551	0.00988647
REACTOME PERK REGULATED GENE EXPRESSION	24	Down	0.0016722	0.0100439
REACTOME RIG I MDA5 MEDIATED INDUCTION OF IFN ALPHA BETA PATHWAYS	55	Down	0.00174966	0.0103769
KEGG LYSOSOME	103	Down	0.00188761	0.0110698
REACTOME REGULATION OF IFNG SIGNALING	11	Down	0.00190587	0.0111491
KEGG AUTOIMMUNE THYROID DISEASE	23	Down	0.00205334	0.0118937
REACTOME PROCESSING OF CAPPED INTRON CONTAINING PRE MRNA	136	Down	0.00219172	0.0126178
REACTOME COSTIMULATION BY THE CD28 FAMILY	56	Down	0.002216	0.0127265
REACTOME HIV LIFE CYCLE	111	Down	0.0023258	0.0132762
REACTOME INTERFERON GAMMA SIGNALING	50	Down	0.00233225	0.0132969
REACTOME AMYLOIDS	63	Down	0.00249999	0.0140688
KEGG JAK STAT SIGNALING PATHWAY	88	Down	0.00261291	0.0145625
KEGG EPITHELIAL CELL SIGNALING IN HELICOBACTER PYLORI INFECTION	55	Down	0.0027836	0.0152821
KEGG GRAFT VERSUS HOST DISEASE	22	Down	0.00278416	0.0152821
KEGG CHEMOKINE SIGNALING PATHWAY	138	Down	0.00290562	0.0157471
REACTOME LATENT INFECTION OF HOMO SAPIENS WITH MYCOBACTERIUM TUBERCULOSIS	21	Down	0.00296478	0.0160309
REACTOME ACTIVATION OF CHAPERONE GENES BY ATF6 ALPHA	9	Down	0.00305316	0.0164146
KEGG RIG I LIKE RECEPTOR SIGNALING PATHWAY	47	Down	0.00322297	0.0171904
KEGG NOD LIKE RECEPTOR SIGNALING PATHWAY	50	Down	0.00334089	0.0177391
REACTOME METABOLISM OF CARBOHYDRATES	175	Down	0.00338679	0.0179424
REACTOME METABOLISM OF MRNA	204	Down	0.00344115	0.0181966
KEGG P53 SIGNALING PATHWAY	59	Down	0.00360652	0.0188941
REACTOME FATTY ACYL COA BIOSYNTHESIS	14	Down	0.00382401	0.0197642
REACTOME TOLL RECEPTOR CASCADES	99	Down	0.00393813	0.0202049
KEGG ALLOGRAFT REJECTION	22	Down	0.00415079	0.0209989
REACTOME REGULATION OF IFNA SIGNALING	10	Down	0.00437133	0.0218312
KEGG APOPTOSIS	78	Down	0.00470199	0.0230456
REACTOME ACTIVATED TLR4 SIGNALLING	81	Down	0.00500506	0.024204
REACTOME GPCR LIGAND BINDING	117	Down	0.00511027	0.0246369
KEGG INTESTINAL IMMUNE NETWORK FOR IGA PRODUCTION	30	Down	0.00519921	0.0249636
REACTOME DESTABILIZATION OF MRNA BY TRISTETRAPROLIN TTP	15	Down	0.00531731	0.0254529
REACTOME MEIOTIC RECOMBINATION	69	Down	0.00548849	0.0260607
REACTOME PLATELET ADHESION TO EXPOSED COLLAGEN	8	Down	0.00562597	0.0266063
REACTOME SRP DEPENDENT COTRANSLATIONAL PROTEIN TARGETING TO MEMBRANE	105	Down	0.00574265	0.0271037
REACTOME MHC CLASS II ANTIGEN PRESENTATION	78	Down	0.00605615	0.0283
REACTOME PEPTIDE HORMONE BIOSYNTHESIS	2	Down	0.00609496	0.0284251
REACTOME CHONDROITIN SULFATE BIOSYNTHESIS	13	Down	0.00624317	0.0290238
REACTOME TCR SIGNALING	47	Down	0.00624797	0.0290238
REACTOME TRANSCRIPTION	194	Down	0.00632401	0.029233
KEGG GLYCOSAMINOGLYCAN BIOSYNTHESIS CHONDROITIN SULFATE	14	Down	0.00643102	0.0295827
REACTOME PECAM1 INTERACTIONS	10	Down	0.0072761	0.0326731
REACTOME INTERFERON ALPHA BETA SIGNALING	48	Down	0.0074028	0.0330926
KEGG COMPLEMENT AND COAGULATION CASCADES	38	Down	0.00787639	0.0348706
KEGG VIRAL MYOCARDITIS	51	Down	0.00799594	0.0352651
REACTOME IL 3 5 AND GM CSF SIGNALING	37	Down	0.00839157	0.0365677
KEGG SPLICEOSOME	123	Down	0.00855872	0.0371107
REACTOME LATE PHASE OF HIV LIFE CYCLE	99	Down	0.0085634	0.0371107
REACTOME GAMMA CARBOXYLATION TRANSPORT AND AMINO TERMINAL CLEAVAGE OF PROTEINS	3	Down	0.00867832	0.0374709
REACTOME CLASS A1 RHODOPSIN LIKE RECEPTORS	80	Down	0.00884748	0.0380272
REACTOME ANTIVIRAL MECHANISM BY IFN STIMULATED GENES	65	Down	0.00938335	0.0397864
REACTOME IL1 SIGNALING	35	Down	0.00953651	0.040327
REACTOME DEPOSITION OF NEW CENPA CONTAINING NUCLEOSOMES AT THE CENTROMERE	56	Down	0.00959345	0.0405315
REACTOME SYNTHESIS OF VERY LONG CHAIN FATTY ACYL COAS	10	Down	0.0100214	0.0418521
REACTOME NA CL DEPENDENT NEUROTRANSMITTER TRANSPORTERS	4	Down	0.0103724	0.0430131
REACTOME MYD88 MAL CASCADE INITIATED ON PLASMA MEMBRANE	72	Down	0.0111349	0.0455738
REACTOME EXTRINSIC PATHWAY FOR APOPTOSIS	11	Down	0.0111743	0.0456461
REACTOME DOWNSTREAM TCR SIGNALING	31	Down	0.0112561	0.0458437
REACTOME DEADENYLATION DEPENDENT MRNA DECAY	42	Down	0.0114031	0.046211
REACTOME MRNA SPLICING	107	Down	0.0114465	0.0463262
REACTOME TELOMERE MAINTENANCE	67	Down	0.0116261	0.0468521
REACTOME PLATELET ACTIVATION SIGNALING AND AGGREGATION	146	Down	0.012159	0.0488329
KEGG GLYCOSAMINOGLYCAN DEGRADATION	15	Down	0.0123508	0.0493926
KEGG SMALL CELL LUNG CANCER	75	Down	0.0130599	0.0512719
REACTOME G2 M CHECKPOINTS	38	Down	0.0134249	0.0524429
REACTOME MEMBRANE TRAFFICKING	107	Down	0.0136363	0.0529614
