# Supplementary material for: A Pilot Integrative Analysis of Colonic Gene Expression, Gut Microbiota, and Immune Infiltration in Primary Sclerosing Cholangitis-Inflammatory Bowel Disease: Association of Disease With Bile Acid Pathways
Source: J Crohns Colitis. 2020 Feb 4;14(7):935–47. doi: 10.1093/ecco-jcc/jjaa021 (PMC7392170; doi:10.1093/ecco-jcc/jjaa021)
Supplement: jjaa021_suppl_Supplementary_Table_3 [file jjaa021_suppl_supplementary_table_3.xlsx]

## Sheet: Sheet1
UC vs. HC	Degree		PSC-IBD vs UC	Degree		PSC-IBD vs HC	Degree
LYN	53		TUBB2A	78		STOM	68
IL2RA	11		CALU	72		CEP72	66
OAS2	3		USP2	70		UBE2L6	40
IL1RN	3		UGT1A1	47		RAB8A	21
NFKB1	3		ASS1	44		CHCHD3	18
RELA	3		UGT1A6	43		PSMA1	14
STAT3	3		UGT1A9	40		LCA5	8
			UGT1A10	40		LAX1	3
			UGT1A7	39		ARHGD1A	2
			TRIM29	38
			PITX2	21
			TNIP3	19
			TSTA3	19
			GBA3	17
			UBC	16
			CXCL1	15
			CCL13	14
			LCN2	14
