# Supplementary material for: A Pilot Integrative Analysis of Colonic Gene Expression, Gut Microbiota, and Immune Infiltration in Primary Sclerosing Cholangitis-Inflammatory Bowel Disease: Association of Disease With Bile Acid Pathways
Source: J Crohns Colitis. 2020 Feb 4;14(7):935–47. doi: 10.1093/ecco-jcc/jjaa021 (PMC7392170; doi:10.1093/ecco-jcc/jjaa021)
Supplement: jjaa021_suppl_Supplementary_Table_4 [file jjaa021_suppl_supplementary_table_4.xlsx]

## Sheet: DGE Pre-OLTx PSC-IBD vs UC
	Differential gene expression comparing pre-transplant PSC-IBD patients versus Ulcerative Colitis
	Gene name	logFC	logCPM	LR	PValue	FDR	Gene description
	PITX2	7.61416	3.22762	253.498	4.48585e-57	2.72583e-53	paired like homeodomain 2 [Source:HGNC Symbol;Acc:HGNC:9005]
	SLC38A4	5.92564	3.55296	271.954	4.2568e-61	5.17328e-57	solute carrier family 38 member 4 [Source:HGNC Symbol;Acc:HGNC:14679]
	SLC51A	5.65367	2.86729	122.777	1.56049e-28	3.79292e-25	solute carrier family 51 alpha subunit [Source:HGNC Symbol;Acc:HGNC:29955]
	HSD3B2	5.36205	3.21701	33.7029	6.4205e-09	9.49115e-07	hydroxy-delta-5-steroid dehydrogenase, 3 beta- and steroid delta-isomerase 2 [Source:HGNC Symbol;Acc:HGNC:5218]
	CYP2B6	4.32419	3.54411	169.731	8.46887e-39	2.57306e-35	cytochrome P450 family 2 subfamily B member 6 [Source:HGNC Symbol;Acc:HGNC:2615]
	AQP8	4.2918	7.63801	24.9999	5.7332e-07	4.02749e-05	aquaporin 8 [Source:HGNC Symbol;Acc:HGNC:642]
	HMGCS2	4.0321	8.09596	94.9709	1.93202e-22	3.35426e-19	3-hydroxy-3-methylglutaryl-CoA synthase 2 [Source:HGNC Symbol;Acc:HGNC:5008]
	FABP6	3.82453	0.717687	14.6127	0.000132019	0.00348033	fatty acid binding protein 6 [Source:HGNC Symbol;Acc:HGNC:3561]
	AC087379.1	3.33043	2.45151	33.4801	7.19982e-09	1.02111e-06	novel transcript
	MEP1B	3.32278	3.4743	46.3596	9.84243e-12	3.14776e-09	meprin A subunit beta [Source:HGNC Symbol;Acc:HGNC:7020]
	HAS3	3.10694	3.03678	41.4525	1.20768e-10	2.82249e-08	hyaluronan synthase 3 [Source:HGNC Symbol;Acc:HGNC:4820]
	CCL13	3.08209	2.96106	80.2023	3.37967e-19	4.56369e-16	C-C motif chemokine ligand 13 [Source:HGNC Symbol;Acc:HGNC:10611]
	CYP2B7P	3.06152	1.84496	26.184	3.10382e-07	2.40259e-05	cytochrome P450 family 2 subfamily B member 7, pseudogene [Source:HGNC Symbol;Acc:HGNC:2616]
	SLC37A2	2.91756	4.74293	31.1688	2.3654e-08	2.9037e-06	solute carrier family 37 member 2 [Source:HGNC Symbol;Acc:HGNC:20644]
	B4GALNT2	2.91108	6.63688	40.5803	1.88701e-10	4.24683e-08	beta-1,4-N-acetyl-galactosaminyltransferase 2 [Source:HGNC Symbol;Acc:HGNC:24136]
	NR1H4	2.86926	2.98285	29.4691	5.68152e-08	5.75396e-06	nuclear receptor subfamily 1 group H member 4 [Source:HGNC Symbol;Acc:HGNC:7967]
	COL6A5	2.80996	2.46621	33.2276	8.19769e-09	1.1194e-06	collagen type VI alpha 5 chain [Source:HGNC Symbol;Acc:HGNC:26674]
	PRAP1	2.79227	4.06343	39.0612	4.10733e-10	8.44965e-08	proline rich acidic protein 1 [Source:HGNC Symbol;Acc:HGNC:23304]
	SLC26A2	2.78626	10.0928	22.6096	1.98493e-06	0.000115975	solute carrier family 26 member 2 [Source:HGNC Symbol;Acc:HGNC:10994]
	FAM3B	2.71745	2.71912	15.611	7.77997e-05	0.0023174	family with sequence similarity 3 member B [Source:HGNC Symbol;Acc:HGNC:1253]
	PDE6A	2.63328	2.43657	16.3533	5.25641e-05	0.00170805	phosphodiesterase 6A [Source:HGNC Symbol;Acc:HGNC:8785]
	PCK1	2.62439	7.45796	19.6897	9.10929e-06	0.00040824	phosphoenolpyruvate carboxykinase 1 [Source:HGNC Symbol;Acc:HGNC:8724]
	ANPEP	2.59482	8.39523	31.2276	2.29482e-08	2.89617e-06	alanyl aminopeptidase, membrane [Source:HGNC Symbol;Acc:HGNC:500]
	SLC9A3	2.55656	7.66941	52.0688	5.35905e-13	2.60514e-10	solute carrier family 9 member A3 [Source:HGNC Symbol;Acc:HGNC:11073]
	PTGDR2	2.5309	2.20666	44.9182	2.05435e-11	6.24162e-09	prostaglandin D2 receptor 2 [Source:HGNC Symbol;Acc:HGNC:4502]
	URAD	2.52423	3.17011	7.96142	0.0047785	0.0517708	ureidoimidazoline (2-oxo-4-hydroxy-4-carboxy-5-) decarboxylase [Source:HGNC Symbol;Acc:HGNC:17785]
	LHFPL3-AS2	2.52067	1.981	23.2777	1.40217e-06	8.73877e-05	LHFPL3 antisense RNA 2 [Source:HGNC Symbol;Acc:HGNC:44106]
	UGT1A7	2.5178	2.5684	40.9236	1.58297e-10	3.62978e-08	UDP glucuronosyltransferase family 1 member A7 [Source:HGNC Symbol;Acc:HGNC:12539]
	ABCG2	2.43758	6.00698	23.2619	1.41373e-06	8.76587e-05	ATP binding cassette subfamily G member 2 (Junior blood group) [Source:HGNC Symbol;Acc:HGNC:74]
	AC010442.1	2.43489	7.20726	63.4774	1.62219e-15	1.23216e-12	novel transcript, antisense to EXOC3
	UGT1A8	2.39231	3.25308	41.6367	1.09911e-10	2.6715e-08	UDP glucuronosyltransferase family 1 member A8 [Source:HGNC Symbol;Acc:HGNC:12540]
	UGT1A9	2.37839	2.36694	33.6843	6.48207e-09	9.49115e-07	UDP glucuronosyltransferase family 1 member A9 [Source:HGNC Symbol;Acc:HGNC:12541]
	HSD17B2	2.30378	6.0353	49.6651	1.8236e-12	7.1491e-10	hydroxysteroid 17-beta dehydrogenase 2 [Source:HGNC Symbol;Acc:HGNC:5211]
	OTOP2	2.29849	3.58114	14.6807	0.000127346	0.00337911	otopetrin 2 [Source:HGNC Symbol;Acc:HGNC:19657]
	LRRN2	2.2529	2.22496	14.0276	0.000180147	0.00441396	leucine rich repeat neuronal 2 [Source:HGNC Symbol;Acc:HGNC:16914]
	GBA3	2.23476	3.46003	34.3662	4.56578e-09	7.20622e-07	glucosylceramidase beta 3 (gene/pseudogene) [Source:HGNC Symbol;Acc:HGNC:19069]
	UGT1A1	2.21034	2.5314	31.1198	2.42589e-08	2.94819e-06	UDP glucuronosyltransferase family 1 member A1 [Source:HGNC Symbol;Acc:HGNC:12530]
	MT-ND6	2.17739	6.87994	41.509	1.1733e-10	2.79591e-08	mitochondrially encoded NADH:ubiquinone oxidoreductase core subunit 6 [Source:HGNC Symbol;Acc:HGNC:7462]
	BMP3	2.15289	4.63577	15.1084	0.000101511	0.00281659	bone morphogenetic protein 3 [Source:HGNC Symbol;Acc:HGNC:1070]
	UGT1A10	2.14725	4.81692	43.9616	3.34877e-11	9.68989e-09	UDP glucuronosyltransferase family 1 member A10 [Source:HGNC Symbol;Acc:HGNC:12531]
	WSCD1	2.13175	4.70094	67.2266	2.42022e-16	1.96086e-13	WSC domain containing 1 [Source:HGNC Symbol;Acc:HGNC:29060]
	SLC16A1	2.1187	7.44144	58.5602	1.97164e-14	1.19807e-11	solute carrier family 16 member 1 [Source:HGNC Symbol;Acc:HGNC:10922]
	UGT1A6	2.1164	2.68306	37.4004	9.62028e-10	1.8558e-07	UDP glucuronosyltransferase family 1 member A6 [Source:HGNC Symbol;Acc:HGNC:12538]
	FABP1	2.10466	8.57955	24.5501	7.24031e-07	4.91572e-05	fatty acid binding protein 1 [Source:HGNC Symbol;Acc:HGNC:3555]
	SLC30A10	2.08669	4.95848	18.6776	1.54787e-05	0.000616761	solute carrier family 30 member 10 [Source:HGNC Symbol;Acc:HGNC:25355]
	PADI2	2.07873	6.62805	25.8104	3.76656e-07	2.82562e-05	peptidyl arginine deiminase 2 [Source:HGNC Symbol;Acc:HGNC:18341]
	NPY1R	2.07536	1.90729	13.5767	0.000229005	0.00534183	neuropeptide Y receptor Y1 [Source:HGNC Symbol;Acc:HGNC:7956]
	SLC3A1	2.06922	4.39808	23.1044	1.53436e-06	9.32352e-05	solute carrier family 3 member 1 [Source:HGNC Symbol;Acc:HGNC:11025]
	SCUBE2	2.00205	2.8177	37.537	8.96959e-10	1.75819e-07	signal peptide, CUB domain and EGF like domain containing 2 [Source:HGNC Symbol;Acc:HGNC:30425]
	SH2D7	1.98655	2.02117	12.4311	0.000422252	0.00838501	SH2 domain containing 7 [Source:HGNC Symbol;Acc:HGNC:34549]
	DISP2	1.97511	3.05679	23.6095	1.18003e-06	7.54786e-05	dispatched RND transporter family member 2 [Source:HGNC Symbol;Acc:HGNC:19712]
	SLC20A1	1.95467	6.44932	97.3819	5.71655e-23	1.15789e-19	solute carrier family 20 member 1 [Source:HGNC Symbol;Acc:HGNC:10946]
	VLDLR	1.94057	2.87701	26.8787	2.16633e-07	1.81568e-05	very low density lipoprotein receptor [Source:HGNC Symbol;Acc:HGNC:12698]
	APOBEC3B	1.91535	2.82789	33.3258	7.79408e-09	1.07638e-06	apolipoprotein B mRNA editing enzyme catalytic subunit 3B [Source:HGNC Symbol;Acc:HGNC:17352]
	ADIRF	1.89988	3.29059	74.8135	5.17357e-18	6.28743e-15	adipogenesis regulatory factor [Source:HGNC Symbol;Acc:HGNC:24043]
	UGT2A3	1.88857	5.55201	11.3482	0.000755228	0.012982	UDP glucuronosyltransferase family 2 member A3 [Source:HGNC Symbol;Acc:HGNC:28528]
	MOCS1	1.8862	3.56763	47.8236	4.66333e-12	1.61924e-09	molybdenum cofactor synthesis 1 [Source:HGNC Symbol;Acc:HGNC:7190]
	F13A1	1.85658	5.72283	42.5551	6.87178e-11	1.77687e-08	coagulation factor XIII A chain [Source:HGNC Symbol;Acc:HGNC:3531]
	FRMD1	1.84656	4.16078	27.412	1.64411e-07	1.41708e-05	FERM domain containing 1 [Source:HGNC Symbol;Acc:HGNC:21240]
	RUNDC3B	1.82615	2.41435	23.239	1.43068e-06	8.82593e-05	RUN domain containing 3B [Source:HGNC Symbol;Acc:HGNC:30286]
	AP000763.2	1.81664	4.08301	15.3	9.17174e-05	0.00264398	mitochondrially encoded cytochrome c oxidase I (MT-COI) pseudogene
	ALOX15	1.80306	2.3154	17.3249	3.15024e-05	0.00111618	arachidonate 15-lipoxygenase [Source:HGNC Symbol;Acc:HGNC:433]
	CLSTN2	1.78363	2.09412	16.3811	5.17982e-05	0.00169221	calsyntenin 2 [Source:HGNC Symbol;Acc:HGNC:17448]
	OTUD7A	1.78214	2.28301	19.532	9.8928e-06	0.000431043	OTU deubiquitinase 7A [Source:HGNC Symbol;Acc:HGNC:20718]
	TRHDE	1.77961	3.17465	30.8661	2.76456e-08	3.27152e-06	thyrotropin releasing hormone degrading enzyme [Source:HGNC Symbol;Acc:HGNC:30748]
	CHP2	1.73089	7.19153	12.9134	0.000326233	0.00691922	calcineurin like EF-hand protein 2 [Source:HGNC Symbol;Acc:HGNC:24927]
	OASL	1.72677	4.43494	22.4295	2.18e-06	0.000124383	2'-5'-oligoadenylate synthetase like [Source:HGNC Symbol;Acc:HGNC:8090]
	EYA2	1.7086	3.21979	9.32629	0.0022589	0.0300026	EYA transcriptional coactivator and phosphatase 2 [Source:HGNC Symbol;Acc:HGNC:3520]
	GUCA2B	1.69198	4.16803	10.2354	0.00137771	0.020825	guanylate cyclase activator 2B [Source:HGNC Symbol;Acc:HGNC:4683]
	YBX2	1.68382	3.78025	48.0071	4.24683e-12	1.51799e-09	Y-box binding protein 2 [Source:HGNC Symbol;Acc:HGNC:17948]
	PRKG2	1.67289	2.43719	9.18998	0.00243343	0.0315619	protein kinase cGMP-dependent 2 [Source:HGNC Symbol;Acc:HGNC:9416]
	MTCO1P40	1.67167	4.42219	22.8422	1.75862e-06	0.000104256	MT-CO1 pseudogene 40 [Source:HGNC Symbol;Acc:HGNC:52105]
	SLC17A4	1.67155	5.11439	21.0538	4.46559e-06	0.000226835	solute carrier family 17 member 4 [Source:HGNC Symbol;Acc:HGNC:10932]
	PDZD3	1.66861	3.52804	33.7123	6.38959e-09	9.49115e-07	PDZ domain containing 3 [Source:HGNC Symbol;Acc:HGNC:19891]
	AL133370.1	1.65494	3.10815	13.2747	0.00026901	0.00597473	novel transcript, antisense to RAD51L1
	FP236383.3	1.6415	1.87961	10.0747	0.00150321	0.0221975	novel transcript
	GUCA2A	1.64032	7.14359	10.4842	0.001204	0.0187384	guanylate cyclase activator 2A [Source:HGNC Symbol;Acc:HGNC:4682]
	MT-TP	1.63827	3.56459	32.1018	1.463e-08	1.9118e-06	mitochondrially encoded tRNA-Pro (CCN) [Source:HGNC Symbol;Acc:HGNC:7494]
	NCKAP5	1.63474	3.1198	42.3014	7.8237e-11	1.98086e-08	NCK associated protein 5 [Source:HGNC Symbol;Acc:HGNC:29847]
	VSIG4	1.62893	3.22498	29.0416	7.08403e-08	6.94292e-06	V-set and immunoglobulin domain containing 4 [Source:HGNC Symbol;Acc:HGNC:17032]
	FP671120.4	1.62283	1.88625	9.88752	0.00166403	0.0237917	novel transcript
	HPGDS	1.6018	2.88313	20.6638	5.4742e-06	0.000261921	hematopoietic prostaglandin D synthase [Source:HGNC Symbol;Acc:HGNC:17890]
	PAQR5	1.59325	4.89451	37.2093	1.06109e-09	2.01491e-07	progestin and adipoQ receptor family member 5 [Source:HGNC Symbol;Acc:HGNC:29645]
	GXYLT2	1.5896	3.61268	68.0059	1.63007e-16	1.65086e-13	glucoside xylosyltransferase 2 [Source:HGNC Symbol;Acc:HGNC:33383]
	ADAMTSL1	1.58443	3.58883	31.2031	2.32398e-08	2.89617e-06	ADAMTS like 1 [Source:HGNC Symbol;Acc:HGNC:14632]
	AP002026.1	1.57801	2.32543	18.8461	1.41697e-05	0.000574014	novel transcript, antisense to ADH4, ADH6 & ADH1A
	MTCO2P2	1.57644	2.2695	9.08815	0.00257271	0.0331209	MT-CO2 pseudogene 2 [Source:HGNC Symbol;Acc:HGNC:25354]
	RNU5E-1	1.57408	6.01991	20.9807	4.63932e-06	0.000232982	RNA, U5E small nuclear 1 [Source:HGNC Symbol;Acc:HGNC:10215]
	MT1F	1.56981	2.20566	10.8441	0.000991131	0.0161032	metallothionein 1F [Source:HGNC Symbol;Acc:HGNC:7398]
	SLC4A10	1.56487	2.44524	9.74245	0.00180061	0.0252688	solute carrier family 4 member 10 [Source:HGNC Symbol;Acc:HGNC:13811]
	ABCA8	1.55931	4.20585	16.9268	3.88492e-05	0.00134413	ATP binding cassette subfamily A member 8 [Source:HGNC Symbol;Acc:HGNC:38]
	CNTN4	1.55834	2.98149	21.1654	4.21299e-06	0.000216036	contactin 4 [Source:HGNC Symbol;Acc:HGNC:2174]
	LINC00668	1.55202	4.78653	11.7017	0.000624437	0.011226	long intergenic non-protein coding RNA 668 [Source:HGNC Symbol;Acc:HGNC:44328]
	ZNF511-PRAP1	1.55058	4.50262	49.7696	1.72905e-12	7.00439e-10	ZNF511-PRAP1 readthrough [Source:HGNC Symbol;Acc:HGNC:38088]
	SCUBE1	1.54714	2.7488	18.4706	1.72543e-05	0.000680818	signal peptide, CUB domain and EGF like domain containing 1 [Source:HGNC Symbol;Acc:HGNC:13441]
	DNAH7	1.54069	3.31069	30.8417	2.79962e-08	3.27152e-06	dynein axonemal heavy chain 7 [Source:HGNC Symbol;Acc:HGNC:18661]
	SLC22A5	1.53911	5.63365	33.5287	7.02215e-09	1.01595e-06	solute carrier family 22 member 5 [Source:HGNC Symbol;Acc:HGNC:10969]
	RNU5B-1	1.5312	7.88932	25.1746	5.2367e-07	3.76577e-05	RNA, U5B small nuclear 1 [Source:HGNC Symbol;Acc:HGNC:10212]
	ETNK1	1.52519	7.45881	43.4993	4.24104e-11	1.17139e-08	ethanolamine kinase 1 [Source:HGNC Symbol;Acc:HGNC:24649]
	USP2	1.52371	4.00732	23.4273	1.29727e-06	8.15923e-05	ubiquitin specific peptidase 2 [Source:HGNC Symbol;Acc:HGNC:12618]
	MT1G	1.51966	4.47422	11.1734	0.000829783	0.0140646	metallothionein 1G [Source:HGNC Symbol;Acc:HGNC:7399]
	LANCL3	1.51193	2.39607	15.812	6.9957e-05	0.00215784	LanC like 3 [Source:HGNC Symbol;Acc:HGNC:24767]
	SLC25A34	1.51032	2.52179	15.3047	9.14903e-05	0.00264398	solute carrier family 25 member 34 [Source:HGNC Symbol;Acc:HGNC:27653]
	ACSF2	1.49833	5.3035	29.6596	5.14968e-08	5.34907e-06	acyl-CoA synthetase family member 2 [Source:HGNC Symbol;Acc:HGNC:26101]
	LINC01559	1.47283	6.59184	19.1033	1.23834e-05	0.000510152	long intergenic non-protein coding RNA 1559 [Source:HGNC Symbol;Acc:HGNC:26598]
	LGI4	1.46921	2.40911	15.4066	8.66837e-05	0.00255077	leucine rich repeat LGI family member 4 [Source:HGNC Symbol;Acc:HGNC:18712]
	RNU5D-1	1.46316	5.61686	19.4258	1.04584e-05	0.00044597	RNA, U5D small nuclear 1 [Source:HGNC Symbol;Acc:HGNC:10214]
	FSIP2	1.45744	6.09712	30.1384	4.02278e-08	4.4044e-06	fibrous sheath interacting protein 2 [Source:HGNC Symbol;Acc:HGNC:21675]
	CA2	1.44923	8.80194	11.3762	0.000743924	0.0128422	carbonic anhydrase 2 [Source:HGNC Symbol;Acc:HGNC:1373]
	PHGR1	1.44432	8.47898	19.912	8.10918e-06	0.000370492	proline, histidine and glycine rich 1 [Source:HGNC Symbol;Acc:HGNC:37226]
	COLCA1	1.44355	2.97773	24.6575	6.84773e-07	4.72843e-05	colorectal cancer associated 1 [Source:HGNC Symbol;Acc:HGNC:33789]
	GCNT2	1.43369	4.10473	31.1935	2.33543e-08	2.89617e-06	glucosaminyl (N-acetyl) transferase 2 (I blood group) [Source:HGNC Symbol;Acc:HGNC:4204]
	LINC02614	1.42644	2.92515	22.0958	2.59378e-06	0.000144597	long intergenic non-protein coding RNA 2614 [Source:HGNC Symbol;Acc:HGNC:54072]
	TMEM63C	1.42058	2.73981	18.0771	2.12143e-05	0.000810746	transmembrane protein 63C [Source:HGNC Symbol;Acc:HGNC:23787]
	SLC35G1	1.41468	3.67091	31.7266	1.77476e-08	2.29453e-06	solute carrier family 35 member G1 [Source:HGNC Symbol;Acc:HGNC:26607]
	ANKDD1B	1.41134	2.95113	25.0801	5.4997e-07	3.93164e-05	ankyrin repeat and death domain containing 1B [Source:HGNC Symbol;Acc:HGNC:32525]
	MAPRE3	1.41084	3.62989	25.7281	3.93056e-07	2.93056e-05	microtubule associated protein RP/EB family member 3 [Source:HGNC Symbol;Acc:HGNC:6892]
	SOX6	1.40503	2.8438	25.501	4.42149e-07	3.25663e-05	SRY-box transcription factor 6 [Source:HGNC Symbol;Acc:HGNC:16421]
	SLC51B	1.40286	4.66262	18.2608	1.92632e-05	0.000747942	solute carrier family 51 beta subunit [Source:HGNC Symbol;Acc:HGNC:29956]
	ACOX1	1.39799	8.03029	36.5688	1.47371e-09	2.75538e-07	acyl-CoA oxidase 1 [Source:HGNC Symbol;Acc:HGNC:119]
	RNF157	1.39499	4.17607	26.0144	3.38884e-07	2.57404e-05	ring finger protein 157 [Source:HGNC Symbol;Acc:HGNC:29402]
	BMP5	1.39356	3.42557	12.6226	0.000381109	0.00772364	bone morphogenetic protein 5 [Source:HGNC Symbol;Acc:HGNC:1072]
	HHIP	1.38642	4.04632	17.409	3.01402e-05	0.00108051	hedgehog interacting protein [Source:HGNC Symbol;Acc:HGNC:14866]
	PHLPP2	1.38237	6.35506	21.7632	3.08465e-06	0.000167574	PH domain and leucine rich repeat protein phosphatase 2 [Source:HGNC Symbol;Acc:HGNC:29149]
	L1TD1	1.37158	5.70039	8.27198	0.00402615	0.0462038	LINE1 type transposase domain containing 1 [Source:HGNC Symbol;Acc:HGNC:25595]
	SGK2	1.37103	6.08406	24.11	9.09883e-07	6.07572e-05	serum/glucocorticoid regulated kinase 2 [Source:HGNC Symbol;Acc:HGNC:13900]
	PDK4	1.36936	6.45082	33.4731	7.2258e-09	1.02111e-06	pyruvate dehydrogenase kinase 4 [Source:HGNC Symbol;Acc:HGNC:8812]
	AP004608.1	1.36802	3.04802	10.2276	0.00138354	0.0208411	novel transcript
	KLF8	1.36769	2.68765	17.5787	2.75658e-05	0.00101211	Kruppel like factor 8 [Source:HGNC Symbol;Acc:HGNC:6351]
	ADH1C	1.35762	6.8708	12.2328	0.000469558	0.00915977	alcohol dehydrogenase 1C (class I), gamma polypeptide [Source:HGNC Symbol;Acc:HGNC:251]
	AL360012.1	1.34762	5.60773	29.0681	6.98799e-08	6.92576e-06	RNA, U11 small nuclear
	RNU11	1.34762	5.60773	29.0621	7.00953e-08	6.92576e-06	RNA, U11 small nuclear [Source:HGNC Symbol;Acc:HGNC:10108]
	SEMA5A	1.34504	6.50469	51.675	6.54926e-13	3.06127e-10	semaphorin 5A [Source:HGNC Symbol;Acc:HGNC:10736]
	IGSF9	1.33742	3.79975	13.5313	0.00023462	0.00540027	immunoglobulin superfamily member 9 [Source:HGNC Symbol;Acc:HGNC:18132]
	C7orf31	1.33636	2.81245	17.4696	2.91938e-05	0.0010572	chromosome 7 open reading frame 31 [Source:HGNC Symbol;Acc:HGNC:21722]
	NR1I2	1.32568	4.60722	28.6005	8.89584e-08	8.38071e-06	nuclear receptor subfamily 1 group I member 2 [Source:HGNC Symbol;Acc:HGNC:7968]
	ME3	1.30671	4.00552	51.2422	8.16429e-13	3.67484e-10	malic enzyme 3 [Source:HGNC Symbol;Acc:HGNC:6985]
	CCDC9B	1.30389	3.1132	28.7648	8.17245e-08	7.75936e-06	coiled-coil domain containing 9B [Source:HGNC Symbol;Acc:HGNC:33488]
	SULT1A2	1.30219	4.93	13.1149	0.000292953	0.00638039	sulfotransferase family 1A member 2 [Source:HGNC Symbol;Acc:HGNC:11454]
	Z98752.3	1.29956	3.00603	16.798	4.15768e-05	0.00139967	novel protein
	RNU5E-4P	1.29866	4.91359	19.5251	9.92878e-06	0.000431043	RNA, U5E small nuclear 4, pseudogene [Source:HGNC Symbol;Acc:HGNC:42513]
	CNTN3	1.29039	2.85334	8.60183	0.00335826	0.0403289	contactin 3 [Source:HGNC Symbol;Acc:HGNC:2173]
	SELENBP1	1.2899	7.85501	11.0561	0.000883953	0.0147564	selenium binding protein 1 [Source:HGNC Symbol;Acc:HGNC:10719]
	MT-TT	1.2878	4.07055	13.4421	0.000246042	0.00559482	mitochondrially encoded tRNA-Thr (ACN) [Source:HGNC Symbol;Acc:HGNC:7499]
	ANK3	1.27989	6.37501	29.4111	5.85401e-08	5.87966e-06	ankyrin 3 [Source:HGNC Symbol;Acc:HGNC:494]
	HMGA2	1.27946	3.07036	20.8581	4.94606e-06	0.000245345	high mobility group AT-hook 2 [Source:HGNC Symbol;Acc:HGNC:5009]
	METTL7B	1.27545	3.8417	23.1192	1.52262e-06	9.29869e-05	methyltransferase like 7B [Source:HGNC Symbol;Acc:HGNC:28276]
	AL928646.1	1.26184	4.04969	8.33935	0.00387955	0.0448176	0
	NETO2	1.26098	3.81339	11.9567	0.000544514	0.010103	neuropilin and tolloid like 2 [Source:HGNC Symbol;Acc:HGNC:14644]
	SNORA74A	1.25558	3.87759	23.1787	1.47627e-06	9.06115e-05	small nucleolar RNA, H/ACA box 74A [Source:HGNC Symbol;Acc:HGNC:10119]
	MTCO2P12	1.25419	6.2327	9.30937	0.00227984	0.0301791	MT-CO2 pseudogene 12 [Source:HGNC Symbol;Acc:HGNC:52028]
	AKR1B10	1.25141	6.98789	21.7873	3.0461e-06	0.000166754	aldo-keto reductase family 1 member B10 [Source:HGNC Symbol;Acc:HGNC:382]
	SCIN	1.24978	6.39193	26.7752	2.28555e-07	1.86418e-05	scinderin [Source:HGNC Symbol;Acc:HGNC:21695]
	PTGDR	1.23579	2.83615	13.4506	0.000244923	0.00559482	prostaglandin D2 receptor [Source:HGNC Symbol;Acc:HGNC:9591]
	ALDH1L1	1.23538	4.45566	17.0714	3.60005e-05	0.00126085	aldehyde dehydrogenase 1 family member L1 [Source:HGNC Symbol;Acc:HGNC:3978]
	ACADS	1.22997	5.69526	34.5847	4.08091e-09	6.61271e-07	acyl-CoA dehydrogenase short chain [Source:HGNC Symbol;Acc:HGNC:90]
	MTND4P12	1.22338	3.12244	10.2311	0.00138091	0.0208411	MT-ND4 pseudogene 12 [Source:HGNC Symbol;Acc:HGNC:42199]
	AXDND1	1.21374	3.67129	15.7379	7.275e-05	0.00221708	axonemal dynein light chain domain containing 1 [Source:HGNC Symbol;Acc:HGNC:26564]
	DHRS11	1.21321	5.05989	17	3.73794e-05	0.00130164	dehydrogenase/reductase 11 [Source:HGNC Symbol;Acc:HGNC:28639]
	SNORA74D	1.21083	3.38025	15.7367	7.27991e-05	0.00221708	small nucleolar RNA, H/ACA box 74D [Source:HGNC Symbol;Acc:HGNC:52219]
	PIGZ	1.20958	3.53713	15.3115	9.11621e-05	0.00264398	phosphatidylinositol glycan anchor biosynthesis class Z [Source:HGNC Symbol;Acc:HGNC:30596]
	SLC9A3-AS1	1.20461	3.47164	21.6563	3.26141e-06	0.00017538	SLC9A3 antisense RNA 1 [Source:HGNC Symbol;Acc:HGNC:40550]
	HOXA5	1.20069	2.48896	10.322	0.00131452	0.02012	homeobox A5 [Source:HGNC Symbol;Acc:HGNC:5106]
	WDR78	1.19516	4.48797	25.8201	3.74763e-07	2.82562e-05	WD repeat domain 78 [Source:HGNC Symbol;Acc:HGNC:26252]
	FGFR2	1.19245	6.07767	15.7012	7.41761e-05	0.00223134	fibroblast growth factor receptor 2 [Source:HGNC Symbol;Acc:HGNC:3689]
	RN7SL473P	1.18871	3.50176	9.04616	0.00263247	0.0337472	RNA, 7SL, cytoplasmic 473, pseudogene [Source:HGNC Symbol;Acc:HGNC:46489]
	PER3	1.18634	4.68574	26.3952	2.78225e-07	2.18147e-05	period circadian regulator 3 [Source:HGNC Symbol;Acc:HGNC:8847]
	MT-TD	1.1792	2.92019	9.56979	0.00197806	0.0271018	mitochondrially encoded tRNA-Asp (GAU/C) [Source:HGNC Symbol;Acc:HGNC:7478]
	PCSK5	1.17469	6.31362	16.6549	4.48354e-05	0.00149283	proprotein convertase subtilisin/kexin type 5 [Source:HGNC Symbol;Acc:HGNC:8747]
	CCNJL	1.16921	3.6249	20.7846	5.13941e-06	0.00025007	cyclin J like [Source:HGNC Symbol;Acc:HGNC:25876]
	NEURL1B	1.16876	5.73075	27.5419	1.53726e-07	1.34405e-05	neuralized E3 ubiquitin protein ligase 1B [Source:HGNC Symbol;Acc:HGNC:35422]
	MT-TK	1.16273	4.4711	12.539	0.000398547	0.00796636	mitochondrially encoded tRNA-Lys (AAA/G) [Source:HGNC Symbol;Acc:HGNC:7489]
	PBLD	1.1607	5.75379	16.1769	5.76932e-05	0.00184856	phenazine biosynthesis like protein domain containing [Source:HGNC Symbol;Acc:HGNC:23301]
	RNU5A-1	1.1558	7.72922	14.7628	0.000121917	0.00327077	RNA, U5A small nuclear 1 [Source:HGNC Symbol;Acc:HGNC:10211]
	INPP5J	1.15447	2.81224	11.9057	0.000559632	0.0102582	inositol polyphosphate-5-phosphatase J [Source:HGNC Symbol;Acc:HGNC:8956]
	AL583836.1	1.14688	3.02083	10.4609	0.00121929	0.0189005	novel transcript
	SLC22A18AS	1.14362	3.08663	16.8838	3.9739e-05	0.0013566	solute carrier family 22 member 18 antisense [Source:HGNC Symbol;Acc:HGNC:10965]
	CLDN23	1.14038	5.73455	14.4891	0.000140974	0.00366865	claudin 23 [Source:HGNC Symbol;Acc:HGNC:17591]
	MIR194-2HG	1.13994	4.18665	19.2293	1.15918e-05	0.000484365	MIR194-2 host gene [Source:HGNC Symbol;Acc:HGNC:51946]
	ADAMDEC1	1.13944	8.78844	12.4768	0.000412039	0.0081956	ADAM like decysin 1 [Source:HGNC Symbol;Acc:HGNC:16299]
	PRXL2A	1.13254	5.87732	40.4282	2.03974e-10	4.48893e-08	peroxiredoxin like 2A [Source:HGNC Symbol;Acc:HGNC:28651]
	PKIB	1.12902	6.72711	8.07346	0.00449182	0.0498076	cAMP-dependent protein kinase inhibitor beta [Source:HGNC Symbol;Acc:HGNC:9018]
	KCNK5	1.12583	4.58064	25.2527	5.02882e-07	3.65959e-05	potassium two pore domain channel subfamily K member 5 [Source:HGNC Symbol;Acc:HGNC:6280]
	EMP1	1.12038	7.91769	14.3378	0.000152767	0.00386787	epithelial membrane protein 1 [Source:HGNC Symbol;Acc:HGNC:3333]
	SRI	1.1085	7.49965	20.9408	4.73685e-06	0.000236901	sorcin [Source:HGNC Symbol;Acc:HGNC:11292]
	FCGRT	1.10829	6.48462	40.4009	2.06846e-10	4.48893e-08	Fc fragment of IgG receptor and transporter [Source:HGNC Symbol;Acc:HGNC:3621]
	MT-TC	1.10739	3.37649	11.3912	0.000737933	0.0127933	mitochondrially encoded tRNA-Cys (UGU/C) [Source:HGNC Symbol;Acc:HGNC:7477]
	AIFM3	1.10614	4.78615	14.7472	0.000122929	0.00329064	apoptosis inducing factor mitochondria associated 3 [Source:HGNC Symbol;Acc:HGNC:26398]
	SLC1A1	1.1031	5.27367	18.3074	1.87972e-05	0.000732186	solute carrier family 1 member 1 [Source:HGNC Symbol;Acc:HGNC:10939]
	ARL14	1.10277	4.87745	20.8782	4.89446e-06	0.00024378	ADP ribosylation factor like GTPase 14 [Source:HGNC Symbol;Acc:HGNC:22974]
	TP53INP2	1.10155	5.26623	20.825	5.03206e-06	0.000248596	tumor protein p53 inducible nuclear protein 2 [Source:HGNC Symbol;Acc:HGNC:16104]
	LDHD	1.10109	4.45489	13.4929	0.000239471	0.00549908	lactate dehydrogenase D [Source:HGNC Symbol;Acc:HGNC:19708]
	RPS6KA6	1.09641	3.60051	14.4959	0.000140466	0.00366328	ribosomal protein S6 kinase A6 [Source:HGNC Symbol;Acc:HGNC:10435]
	CD36	1.09049	4.19716	21.7607	3.08866e-06	0.000167574	CD36 molecule [Source:HGNC Symbol;Acc:HGNC:1663]
	TBX2	1.09025	2.66149	12.8886	0.000330594	0.00698732	T-box transcription factor 2 [Source:HGNC Symbol;Acc:HGNC:11597]
	MPV17L	1.08725	3.20132	22.3082	2.32214e-06	0.00013126	MPV17 mitochondrial inner membrane protein like [Source:HGNC Symbol;Acc:HGNC:26827]
	AVIL	1.08667	3.35712	23.7659	1.0879e-06	7.03259e-05	advillin [Source:HGNC Symbol;Acc:HGNC:14188]
	RNU2-3P	1.08604	5.23625	8.67135	0.00323252	0.0390505	RNA, U2 small nuclear 3, pseudogene [Source:HGNC Symbol;Acc:HGNC:10153]
	CFD	1.07892	3.80016	17.3388	3.12728e-05	0.00111454	complement factor D [Source:HGNC Symbol;Acc:HGNC:2771]
	SLIT2	1.0784	2.94495	10.5618	0.00115447	0.0180802	slit guidance ligand 2 [Source:HGNC Symbol;Acc:HGNC:11086]
	HEBP1	1.07351	3.33438	14.5688	0.000135135	0.00355474	heme binding protein 1 [Source:HGNC Symbol;Acc:HGNC:17176]
	MT-TA	1.06629	4.21905	11.631	0.00064863	0.0115414	mitochondrially encoded tRNA-Ala (GCN) [Source:HGNC Symbol;Acc:HGNC:7475]
	CATSPER2	1.06276	2.42159	9.63947	0.0019044	0.0263301	cation channel sperm associated 2 [Source:HGNC Symbol;Acc:HGNC:18810]
	ABCB1	1.06114	6.04788	8.36437	0.0038265	0.0443312	ATP binding cassette subfamily B member 1 [Source:HGNC Symbol;Acc:HGNC:40]
	AC083843.3	1.06058	2.89866	14.4426	0.000144496	0.00373336	novel transcript
	CYP4F12	1.05805	4.81455	16.8995	3.94122e-05	0.00134923	cytochrome P450 family 4 subfamily F member 12 [Source:HGNC Symbol;Acc:HGNC:18857]
	MIER3	1.05638	7.21858	15.2659	9.33887e-05	0.00266421	MIER family member 3 [Source:HGNC Symbol;Acc:HGNC:26678]
	ANKH	1.0496	5.7575	45.5752	1.46889e-11	4.5773e-09	ANKH inorganic pyrophosphate transport regulator [Source:HGNC Symbol;Acc:HGNC:15492]
	NR6A1	1.04958	3.29574	22.3564	2.26458e-06	0.000128605	nuclear receptor subfamily 6 group A member 1 [Source:HGNC Symbol;Acc:HGNC:7985]
	CDKN2B	1.04798	6.16186	9.74587	0.00179726	0.025251	cyclin dependent kinase inhibitor 2B [Source:HGNC Symbol;Acc:HGNC:1788]
	P2RY1	1.04737	5.23803	19.6839	9.13695e-06	0.00040824	purinergic receptor P2Y1 [Source:HGNC Symbol;Acc:HGNC:8539]
	SYNPO	1.04303	5.55655	26.8137	2.24049e-07	1.83998e-05	synaptopodin [Source:HGNC Symbol;Acc:HGNC:30672]
	CD101	1.0425	2.91615	14.9936	0.000107878	0.00295946	CD101 molecule [Source:HGNC Symbol;Acc:HGNC:5949]
	DEPDC7	1.04105	2.89566	12.2811	0.000457579	0.00896929	DEP domain containing 7 [Source:HGNC Symbol;Acc:HGNC:29899]
	ENTPD5	1.03976	7.46863	14.4828	0.000141446	0.00367307	ectonucleoside triphosphate diphosphohydrolase 5 (inactive) [Source:HGNC Symbol;Acc:HGNC:3367]
	STAB1	1.03932	6.23086	23.8629	1.03444e-06	6.79545e-05	stabilin 1 [Source:HGNC Symbol;Acc:HGNC:18628]
	PGAP3	1.03819	2.92473	17.5683	2.77178e-05	0.00101462	post-GPI attachment to proteins 3 [Source:HGNC Symbol;Acc:HGNC:23719]
	MYZAP	1.0345	4.69665	17.4607	2.93305e-05	0.00105773	myocardial zonula adherens protein [Source:HGNC Symbol;Acc:HGNC:43444]
	CYP2C18	1.03405	3.75274	10.0133	0.00155415	0.0225991	cytochrome P450 family 2 subfamily C member 18 [Source:HGNC Symbol;Acc:HGNC:2620]
	HOXB6	1.03357	4.30697	20.4968	5.97296e-06	0.000284664	homeobox B6 [Source:HGNC Symbol;Acc:HGNC:5117]
	MT-TN	1.03329	4.65808	14.6731	0.00012786	0.00338536	mitochondrially encoded tRNA-Asn (AAU/C) [Source:HGNC Symbol;Acc:HGNC:7493]
	CMBL	1.03213	6.45228	20.4436	6.14133e-06	0.000289285	carboxymethylenebutenolidase homolog [Source:HGNC Symbol;Acc:HGNC:25090]
	PDGFD	1.02327	3.56118	16.8294	4.0895e-05	0.00138826	platelet derived growth factor D [Source:HGNC Symbol;Acc:HGNC:30620]
	PLCE1	1.02302	7.30656	15.5775	7.91916e-05	0.00235309	phospholipase C epsilon 1 [Source:HGNC Symbol;Acc:HGNC:17175]
	CPT1B	1.01962	2.51101	9.78006	0.00176415	0.0249009	carnitine palmitoyltransferase 1B [Source:HGNC Symbol;Acc:HGNC:2329]
	RPP25	1.01496	4.73421	26.143	3.1705e-07	2.43867e-05	ribonuclease P and MRP subunit p25 [Source:HGNC Symbol;Acc:HGNC:30361]
	PLIN2	1.00967	5.18649	22.1365	2.53929e-06	0.000142815	perilipin 2 [Source:HGNC Symbol;Acc:HGNC:248]
	CDHR1	1.00945	5.27	8.4817	0.00358737	0.0422455	cadherin related family member 1 [Source:HGNC Symbol;Acc:HGNC:14550]
	DQX1	1.00854	3.22145	12.0174	0.000527056	0.00988474	DEAQ-box RNA dependent ATPase 1 [Source:HGNC Symbol;Acc:HGNC:20410]
	CPT1A	1.00818	8.03592	23.0622	1.56843e-06	9.48316e-05	carnitine palmitoyltransferase 1A [Source:HGNC Symbol;Acc:HGNC:2328]
	EPB41L1	1.00627	4.8197	19.669	9.20837e-06	0.000408428	erythrocyte membrane protein band 4.1 like 1 [Source:HGNC Symbol;Acc:HGNC:3378]
	SULT1A1	1.00116	5.84967	11.9431	0.000548502	0.010146	sulfotransferase family 1A member 1 [Source:HGNC Symbol;Acc:HGNC:11453]
	SNORA74B	0.993875	3.67233	13.135	0.000289831	0.0063351	small nucleolar RNA, H/ACA box 74B [Source:HGNC Symbol;Acc:HGNC:32660]
	MT-TL1	0.993417	6.13784	12.7466	0.000356651	0.00735888	mitochondrially encoded tRNA-Leu (UUA/G) 1 [Source:HGNC Symbol;Acc:HGNC:7490]
	EFNA1	0.993249	5.18835	14.9128	0.000112594	0.00307495	ephrin A1 [Source:HGNC Symbol;Acc:HGNC:3221]
	TGFA	0.990927	4.88032	22.6744	1.9191e-06	0.000112671	transforming growth factor alpha [Source:HGNC Symbol;Acc:HGNC:11765]
	PPP1R14C	0.990419	4.02009	15.1578	9.88904e-05	0.00275905	protein phosphatase 1 regulatory inhibitor subunit 14C [Source:HGNC Symbol;Acc:HGNC:14952]
	PEX11A	0.99035	4.22854	20.7388	5.26379e-06	0.000253852	peroxisomal biogenesis factor 11 alpha [Source:HGNC Symbol;Acc:HGNC:8852]
	TSPAN7	0.987042	4.02206	18.224	1.96392e-05	0.000760112	tetraspanin 7 [Source:HGNC Symbol;Acc:HGNC:11854]
	SIGLEC1	0.986796	3.0681	13.6098	0.000225014	0.00528733	sialic acid binding Ig like lectin 1 [Source:HGNC Symbol;Acc:HGNC:11127]
	SORBS3	0.986481	3.82257	13.4902	0.000239818	0.00549908	sorbin and SH3 domain containing 3 [Source:HGNC Symbol;Acc:HGNC:30907]
	TP53TG1	0.986348	3.05128	16.4451	5.00792e-05	0.0016449	TP53 target 1 [Source:HGNC Symbol;Acc:HGNC:17026]
	SLC39A5	0.98554	5.02323	14.1364	0.000170019	0.00420823	solute carrier family 39 member 5 [Source:HGNC Symbol;Acc:HGNC:20502]
	RMDN2	0.98313	4.52721	19.206	1.17345e-05	0.000486666	regulator of microtubule dynamics 2 [Source:HGNC Symbol;Acc:HGNC:26567]
	FGFR3	0.9816	4.48878	12.0664	0.000513401	0.00973379	fibroblast growth factor receptor 3 [Source:HGNC Symbol;Acc:HGNC:3690]
	PMFBP1	0.980029	2.61067	9.16094	0.00247236	0.0319985	polyamine modulated factor 1 binding protein 1 [Source:HGNC Symbol;Acc:HGNC:17728]
	LRP12	0.978897	3.50697	30.6484	3.09279e-08	3.57968e-06	LDL receptor related protein 12 [Source:HGNC Symbol;Acc:HGNC:31708]
	TMEM220	0.977045	3.36135	13.3573	0.000257418	0.00576132	transmembrane protein 220 [Source:HGNC Symbol;Acc:HGNC:33757]
	LRP4	0.97583	5.18563	9.79238	0.00175237	0.0247922	LDL receptor related protein 4 [Source:HGNC Symbol;Acc:HGNC:6696]
	UGDH	0.971714	7.22306	19.6722	9.19293e-06	0.000408428	UDP-glucose 6-dehydrogenase [Source:HGNC Symbol;Acc:HGNC:12525]
	AGFG2	0.971258	4.77083	18.8098	1.44423e-05	0.000583114	ArfGAP with FG repeats 2 [Source:HGNC Symbol;Acc:HGNC:5177]
	MT-TQ	0.971105	4.91694	16.2824	5.45671e-05	0.00176371	mitochondrially encoded tRNA-Gln (CAA/G) [Source:HGNC Symbol;Acc:HGNC:7495]
	LINC01515	0.965238	2.47694	9.43167	0.0021327	0.0288221	long intergenic non-protein coding RNA 1515 [Source:HGNC Symbol;Acc:HGNC:51210]
	ABAT	0.963053	4.15756	21.1987	4.14037e-06	0.000214119	4-aminobutyrate aminotransferase [Source:HGNC Symbol;Acc:HGNC:23]
	SNORA50C	0.961985	4.8712	17.6161	2.70289e-05	0.000998425	small nucleolar RNA, H/ACA box 50C [Source:HGNC Symbol;Acc:HGNC:32662]
	AC025362.1	0.961984	4.8712	17.6165	2.70237e-05	0.000998425	0
	PPP2R3A	0.959799	5.03444	14.897	0.000113544	0.00309394	protein phosphatase 2 regulatory subunit B''alpha [Source:HGNC Symbol;Acc:HGNC:9307]
	COL4A5	0.955872	3.52762	11.0344	0.000894362	0.0148893	collagen type IV alpha 5 chain [Source:HGNC Symbol;Acc:HGNC:2207]
	SNHG25	0.955443	4.89713	17.4673	2.9229e-05	0.0010572	small nucleolar RNA host gene 25 [Source:HGNC Symbol;Acc:HGNC:51534]
	MTND6P3	0.954682	4.49907	12.6965	0.000366334	0.00749505	MT-ND6 pseudogene 3 [Source:HGNC Symbol;Acc:HGNC:39466]
	EDIL3	0.951655	5.39362	19.9133	8.10351e-06	0.000370492	EGF like repeats and discoidin domains 3 [Source:HGNC Symbol;Acc:HGNC:3173]
	AC231533.2	0.950295	2.9705	14.3076	0.000155239	0.00392228	acetyl-Coenzyme A acyltransferase 2 (mitochondrial 3-oxoacyl-Coenzyme A thiolase) (ACAA2) pseudogene
	GULP1	0.947212	3.75548	12.9951	0.000312313	0.00672968	GULP PTB domain containing engulfment adaptor 1 [Source:HGNC Symbol;Acc:HGNC:18649]
	ADRA2A	0.943803	3.92885	13.418	0.00024922	0.00562968	adrenoceptor alpha 2A [Source:HGNC Symbol;Acc:HGNC:281]
	NBPF1	0.939501	5.97989	13.2049	0.000279217	0.00612514	NBPF member 1 [Source:HGNC Symbol;Acc:HGNC:26088]
	P2RY14	0.935235	3.31991	12.2056	0.000476455	0.00924977	purinergic receptor P2Y14 [Source:HGNC Symbol;Acc:HGNC:16442]
	BSG	0.933597	8.60417	14.4998	0.000140175	0.00366328	basigin (Ok blood group) [Source:HGNC Symbol;Acc:HGNC:1116]
	MPST	0.933393	5.49668	21.408	3.71215e-06	0.000195298	mercaptopyruvate sulfurtransferase [Source:HGNC Symbol;Acc:HGNC:7223]
	ESPN	0.932755	4.50394	10.5636	0.00115336	0.0180802	espin [Source:HGNC Symbol;Acc:HGNC:13281]
	OAF	0.930805	5.79098	19.9296	8.03486e-06	0.000369878	out at first homolog [Source:HGNC Symbol;Acc:HGNC:28752]
	BMF	0.928037	3.91222	14.4321	0.000145304	0.00373336	Bcl2 modifying factor [Source:HGNC Symbol;Acc:HGNC:24132]
	CYP2S1	0.926421	3.87979	10.0239	0.00154518	0.0225976	cytochrome P450 family 2 subfamily S member 1 [Source:HGNC Symbol;Acc:HGNC:15654]
	NDRG1	0.925088	8.06053	14.1478	0.000168993	0.00419136	N-myc downstream regulated 1 [Source:HGNC Symbol;Acc:HGNC:7679]
	DAPK2	0.92471	4.76709	24.6925	6.72455e-07	4.66991e-05	death associated protein kinase 2 [Source:HGNC Symbol;Acc:HGNC:2675]
	ENGASE	0.924539	4.11971	22.4825	2.12064e-06	0.000123312	endo-beta-N-acetylglucosaminidase [Source:HGNC Symbol;Acc:HGNC:24622]
	LPCAT3	0.924531	4.76747	21.6568	3.2606e-06	0.00017538	lysophosphatidylcholine acyltransferase 3 [Source:HGNC Symbol;Acc:HGNC:30244]
	SLC36A1	0.924408	4.74847	12.624	0.000380834	0.00772364	solute carrier family 36 member 1 [Source:HGNC Symbol;Acc:HGNC:18761]
	SLC52A3	0.921758	3.63159	18.6798	1.54612e-05	0.000616761	solute carrier family 52 member 3 [Source:HGNC Symbol;Acc:HGNC:16187]
	STOX2	0.913837	2.84677	11.3803	0.000742253	0.0128316	storkhead box 2 [Source:HGNC Symbol;Acc:HGNC:25450]
	PLA2R1	0.908687	4.60758	15.882	6.74174e-05	0.00209011	phospholipase A2 receptor 1 [Source:HGNC Symbol;Acc:HGNC:9042]
	SFXN5	0.9072	3.73278	34.0328	5.41899e-09	8.33632e-07	sideroflexin 5 [Source:HGNC Symbol;Acc:HGNC:16073]
	LILRB5	0.903569	3.23036	11.1884	0.000823106	0.0140297	leukocyte immunoglobulin like receptor B5 [Source:HGNC Symbol;Acc:HGNC:6609]
	CLIP2	0.903311	6.11	20.4547	6.10597e-06	0.000288739	CAP-Gly domain containing linker protein 2 [Source:HGNC Symbol;Acc:HGNC:2586]
	MTMR11	0.900928	6.13109	13.1621	0.000285662	0.00625522	myotubularin related protein 11 [Source:HGNC Symbol;Acc:HGNC:24307]
	TST	0.898644	6.0299	19.4115	1.05373e-05	0.000447763	thiosulfate sulfurtransferase [Source:HGNC Symbol;Acc:HGNC:12388]
	PRR15	0.898555	6.33059	9.04149	0.00263921	0.0337539	proline rich 15 [Source:HGNC Symbol;Acc:HGNC:22310]
	VIPR1	0.896205	5.37254	11.7919	0.000594905	0.010807	vasoactive intestinal peptide receptor 1 [Source:HGNC Symbol;Acc:HGNC:12694]
	TNXB	0.893903	4.24849	8.45166	0.00364711	0.0427007	tenascin XB [Source:HGNC Symbol;Acc:HGNC:11976]
	SDR42E1	0.892134	3.90483	25.0099	5.70362e-07	4.02749e-05	short chain dehydrogenase/reductase family 42E, member 1 [Source:HGNC Symbol;Acc:HGNC:29834]
	ANKRD9	0.88822	5.45926	16.0441	6.18849e-05	0.00196881	ankyrin repeat domain 9 [Source:HGNC Symbol;Acc:HGNC:20096]
	CROT	0.885111	4.44386	19.7277	8.92998e-06	0.000401948	carnitine O-octanoyltransferase [Source:HGNC Symbol;Acc:HGNC:2366]
	PPARG	0.881796	6.1148	9.95905	0.00160061	0.023075	peroxisome proliferator activated receptor gamma [Source:HGNC Symbol;Acc:HGNC:9236]
	TLCD4	0.880806	5.38957	9.54018	0.00201022	0.0274496	TLC domain containing 4 [Source:HGNC Symbol;Acc:HGNC:26477]
	PTCH1	0.878641	4.92306	14.5508	0.000136432	0.00358111	patched 1 [Source:HGNC Symbol;Acc:HGNC:9585]
	SPHK2	0.878263	3.00193	14.7901	0.000120162	0.00324517	sphingosine kinase 2 [Source:HGNC Symbol;Acc:HGNC:18859]
	SCARNA11	0.878157	4.18597	8.69315	0.00319409	0.0386631	small Cajal body-specific RNA 11 [Source:HGNC Symbol;Acc:HGNC:32568]
	SEC31B	0.87787	2.75962	8.22266	0.00413705	0.0471205	SEC31 homolog B, COPII coat complex component [Source:HGNC Symbol;Acc:HGNC:23197]
	PPFIA3	0.877579	3.26035	17.4204	2.99597e-05	0.00107722	PTPRF interacting protein alpha 3 [Source:HGNC Symbol;Acc:HGNC:9247]
	SNORA18	0.875826	4.91274	13.5595	0.00023112	0.00536031	small nucleolar RNA, H/ACA box 18 [Source:HGNC Symbol;Acc:HGNC:32608]
	PLAT	0.875353	5.2049	19.3628	1.08093e-05	0.000457717	plasminogen activator, tissue type [Source:HGNC Symbol;Acc:HGNC:9051]
	PRAG1	0.875027	3.72071	9.1924	0.00243022	0.0315619	PEAK1 related, kinase-activating pseudokinase 1 [Source:HGNC Symbol;Acc:HGNC:25438]
	GSTM3	0.871045	3.1869	11.3858	0.000740078	0.0128122	glutathione S-transferase mu 3 [Source:HGNC Symbol;Acc:HGNC:4635]
	TMEM161B-AS1	0.869356	3.7213	12.9371	0.000322135	0.00684425	TMEM161B antisense RNA 1 [Source:HGNC Symbol;Acc:HGNC:43839]
	SLC27A4	0.869182	4.44316	23.8314	1.05152e-06	6.8705e-05	solute carrier family 27 member 4 [Source:HGNC Symbol;Acc:HGNC:10998]
	CDX2	0.864357	6.77069	10.7514	0.00104198	0.0167281	caudal type homeobox 2 [Source:HGNC Symbol;Acc:HGNC:1806]
	CLEC10A	0.864324	4.36715	14.4059	0.000147338	0.00376985	C-type lectin domain containing 10A [Source:HGNC Symbol;Acc:HGNC:16916]
	MIGA2	0.863991	4.83637	23.5493	1.21751e-06	7.74681e-05	mitoguardin 2 [Source:HGNC Symbol;Acc:HGNC:23621]
	MGLL	0.861852	7.24207	15.2893	9.22379e-05	0.00264532	monoglyceride lipase [Source:HGNC Symbol;Acc:HGNC:17038]
	MAST2	0.860684	6.10576	15.1759	9.79431e-05	0.00275905	microtubule associated serine/threonine kinase 2 [Source:HGNC Symbol;Acc:HGNC:19035]
	CACNA1D	0.858824	3.90503	9.91058	0.00164332	0.0236066	calcium voltage-gated channel subunit alpha1 D [Source:HGNC Symbol;Acc:HGNC:1391]
	CHL1	0.858486	4.19395	11.6563	0.000639846	0.0114423	cell adhesion molecule L1 like [Source:HGNC Symbol;Acc:HGNC:1939]
	FMO4	0.856013	2.79901	9.73706	0.00180589	0.0253137	flavin containing dimethylaniline monoxygenase 4 [Source:HGNC Symbol;Acc:HGNC:3772]
	MIR4449	0.855176	2.82338	8.0858	0.00446135	0.0495601	microRNA 4449 [Source:HGNC Symbol;Acc:HGNC:41864]
	OSBPL1A	0.854273	5.36331	26.4554	2.69692e-07	2.1422e-05	oxysterol binding protein like 1A [Source:HGNC Symbol;Acc:HGNC:16398]
	GLYCTK	0.852246	3.57839	18.1952	1.99383e-05	0.000769153	glycerate kinase [Source:HGNC Symbol;Acc:HGNC:24247]
	PDK2	0.851602	3.95485	12.5787	0.000390164	0.00787651	pyruvate dehydrogenase kinase 2 [Source:HGNC Symbol;Acc:HGNC:8810]
	CEBPA	0.850674	5.35352	24.8108	6.32425e-07	4.41716e-05	CCAAT enhancer binding protein alpha [Source:HGNC Symbol;Acc:HGNC:1833]
	NSMF	0.84645	4.74345	21.5751	3.40243e-06	0.000182157	NMDA receptor synaptonuclear signaling and neuronal migration factor [Source:HGNC Symbol;Acc:HGNC:29843]
	GOLGA2P5	0.845766	4.06501	13.5512	0.000232148	0.00536919	GOLGA2 pseudogene 5 [Source:HGNC Symbol;Acc:HGNC:25315]
	LAMA2	0.84571	4.89646	15.0673	0.000103745	0.00285897	laminin subunit alpha 2 [Source:HGNC Symbol;Acc:HGNC:6482]
	UNC5B	0.844912	4.65578	12.2067	0.000476181	0.00924977	unc-5 netrin receptor B [Source:HGNC Symbol;Acc:HGNC:12568]
	GLB1L2	0.841366	3.84805	12.9484	0.000320191	0.00681485	galactosidase beta 1 like 2 [Source:HGNC Symbol;Acc:HGNC:25129]
	PMM1	0.840935	4.15476	17.4682	2.92154e-05	0.0010572	phosphomannomutase 1 [Source:HGNC Symbol;Acc:HGNC:9114]
	RNU12	0.840385	5.48052	10.0278	0.00154197	0.0225777	RNA, U12 small nuclear [Source:HGNC Symbol;Acc:HGNC:19380]
	SLC25A33	0.840226	3.15858	15.2687	9.32493e-05	0.00266421	solute carrier family 25 member 33 [Source:HGNC Symbol;Acc:HGNC:29681]
	PKDCC	0.839155	4.37841	9.78883	0.00175575	0.0248112	protein kinase domain containing, cytoplasmic [Source:HGNC Symbol;Acc:HGNC:25123]
	CAMK1D	0.838774	5.45042	12.6216	0.00038132	0.00772364	calcium/calmodulin dependent protein kinase ID [Source:HGNC Symbol;Acc:HGNC:19341]
	AGPAT2	0.836516	5.64381	15.7149	7.36421e-05	0.0022263	1-acylglycerol-3-phosphate O-acyltransferase 2 [Source:HGNC Symbol;Acc:HGNC:325]
	CRYL1	0.836495	5.5762	17.6101	2.71139e-05	0.000998531	crystallin lambda 1 [Source:HGNC Symbol;Acc:HGNC:18246]
	Z93241.1	0.834219	5.48337	9.94924	0.00160916	0.0231468	RNA, U12 small nuclear
	PDE9A	0.833811	5.83896	8.00077	0.00467575	0.0510743	phosphodiesterase 9A [Source:HGNC Symbol;Acc:HGNC:8795]
	AP3S2	0.833432	5.25763	28.4436	9.64694e-08	9.0184e-06	adaptor related protein complex 3 subunit sigma 2 [Source:HGNC Symbol;Acc:HGNC:571]
	PTGR1	0.830334	5.09465	15.7096	7.38502e-05	0.00222705	prostaglandin reductase 1 [Source:HGNC Symbol;Acc:HGNC:18429]
	SH3BP1	0.829437	4.90457	19.626	9.41811e-06	0.000416212	SH3 domain binding protein 1 [Source:HGNC Symbol;Acc:HGNC:10824]
	RCN3	0.828658	2.9281	8.98688	0.00271926	0.0343525	reticulocalbin 3 [Source:HGNC Symbol;Acc:HGNC:21145]
	ZNF703	0.82852	3.66213	11.369	0.000746786	0.0128551	zinc finger protein 703 [Source:HGNC Symbol;Acc:HGNC:25883]
	MOGAT3	0.828514	3.22032	12.094	0.000505843	0.0096476	monoacylglycerol O-acyltransferase 3 [Source:HGNC Symbol;Acc:HGNC:23249]
	ETFDH	0.826017	6.03108	24.2082	8.64639e-07	5.83776e-05	electron transfer flavoprotein dehydrogenase [Source:HGNC Symbol;Acc:HGNC:3483]
	SNORA40B	0.825373	3.98049	11.3314	0.000762088	0.013063	small nucleolar RNA, H/ACA box 40B [Source:HGNC Symbol;Acc:HGNC:52204]
	DDC	0.825277	5.39866	16.8589	4.02636e-05	0.00137065	dopa decarboxylase [Source:HGNC Symbol;Acc:HGNC:2719]
	SNX30	0.82146	6.18441	19.2245	1.16212e-05	0.000484365	sorting nexin family member 30 [Source:HGNC Symbol;Acc:HGNC:23685]
	RNF128	0.820448	4.29772	8.16536	0.0042698	0.0480027	ring finger protein 128 [Source:HGNC Symbol;Acc:HGNC:21153]
	ARHGAP44	0.819153	5.16903	10.4342	0.001237	0.0190777	Rho GTPase activating protein 44 [Source:HGNC Symbol;Acc:HGNC:29096]
	SCARA5	0.817819	4.5746	10.3571	0.00128977	0.0197662	scavenger receptor class A member 5 [Source:HGNC Symbol;Acc:HGNC:28701]
	PPARGC1B	0.817358	5.2401	9.72876	0.00181406	0.0253829	PPARG coactivator 1 beta [Source:HGNC Symbol;Acc:HGNC:30022]
	AMACR	0.817035	4.92055	10.1457	0.00144638	0.021568	alpha-methylacyl-CoA racemase [Source:HGNC Symbol;Acc:HGNC:451]
	PLPP3	0.813414	4.69996	20.2	6.97525e-06	0.00032479	phospholipid phosphatase 3 [Source:HGNC Symbol;Acc:HGNC:9229]
	ADORA2B	0.810157	3.87746	10.8619	0.000981646	0.0159919	adenosine A2b receptor [Source:HGNC Symbol;Acc:HGNC:264]
	SOWAHA	0.809539	3.57347	8.30178	0.00396063	0.045581	sosondowah ankyrin repeat domain family member A [Source:HGNC Symbol;Acc:HGNC:27033]
	MYO1D	0.807012	9.13551	9.9979	0.00156719	0.0227009	myosin ID [Source:HGNC Symbol;Acc:HGNC:7598]
	PLXNA2	0.806633	6.07788	8.70108	0.00318021	0.0385335	plexin A2 [Source:HGNC Symbol;Acc:HGNC:9100]
	HMOX1	0.805745	4.96799	10.8161	0.00100622	0.0162831	heme oxygenase 1 [Source:HGNC Symbol;Acc:HGNC:5013]
	MATN2	0.805428	5.9513	25.0406	5.61355e-07	3.98956e-05	matrilin 2 [Source:HGNC Symbol;Acc:HGNC:6908]
	LPIN3	0.80086	4.38361	13.6063	0.000225433	0.00528733	lipin 3 [Source:HGNC Symbol;Acc:HGNC:14451]
	PLEKHG6	0.800691	5.58186	11.0368	0.000893209	0.0148893	pleckstrin homology and RhoGEF domain containing G6 [Source:HGNC Symbol;Acc:HGNC:25562]
	TPRN	0.796528	5.65023	16.7482	4.2683e-05	0.001429	taperin [Source:HGNC Symbol;Acc:HGNC:26894]
	RAPGEFL1	0.793075	5.12633	12.5588	0.000394347	0.00792149	Rap guanine nucleotide exchange factor like 1 [Source:HGNC Symbol;Acc:HGNC:17428]
	AC132008.2	0.791371	4.34265	14.9285	0.000111665	0.00305644	succinate dehydrogenase complex, subunit A, flavoprotein (Fp) (SDHA) pseudogene
	MYL5	0.790272	2.90143	12.9777	0.000315224	0.00675646	myosin light chain 5 [Source:HGNC Symbol;Acc:HGNC:7586]
	ERVK13-1	0.789534	4.24683	14.2371	0.000161161	0.00403001	endogenous retrovirus group K13 member 1 [Source:HGNC Symbol;Acc:HGNC:27548]
	HOXB3	0.788247	3.74153	14.1173	0.000171755	0.00423395	homeobox B3 [Source:HGNC Symbol;Acc:HGNC:5114]
	ABCC3	0.788179	6.83581	12.2645	0.000461663	0.00902808	ATP binding cassette subfamily C member 3 [Source:HGNC Symbol;Acc:HGNC:54]
	SNORA21	0.787945	5.93293	15.9862	6.38049e-05	0.00199851	small nucleolar RNA, H/ACA box 21 [Source:HGNC Symbol;Acc:HGNC:32611]
	STAP2	0.7874	6.58622	11.1445	0.00084282	0.0142459	signal transducing adaptor family member 2 [Source:HGNC Symbol;Acc:HGNC:30430]
	MPP7	0.786832	5.86365	15.249	9.42248e-05	0.0026755	membrane palmitoylated protein 7 [Source:HGNC Symbol;Acc:HGNC:26542]
	GCOM1	0.786508	5.27042	15.9207	6.60508e-05	0.00205298	GRINL1A complex locus 1 [Source:HGNC Symbol;Acc:HGNC:26424]
	NAALADL2	0.783228	4.89457	14.6817	0.000127275	0.00337911	N-acetylated alpha-linked acidic dipeptidase like 2 [Source:HGNC Symbol;Acc:HGNC:23219]
	SLC46A1	0.781831	3.6089	8.92731	0.00280939	0.0352347	solute carrier family 46 member 1 [Source:HGNC Symbol;Acc:HGNC:30521]
	PLCD3	0.779096	6.25165	12.2925	0.00045478	0.00895776	phospholipase C delta 3 [Source:HGNC Symbol;Acc:HGNC:9061]
	TNIK	0.777955	5.7893	19.1997	1.17732e-05	0.000486666	TRAF2 and NCK interacting kinase [Source:HGNC Symbol;Acc:HGNC:30765]
	TMCC3	0.773904	6.1021	8.93951	0.00279068	0.0350725	transmembrane and coiled-coil domain family 3 [Source:HGNC Symbol;Acc:HGNC:29199]
	SLC16A5	0.77145	3.069	12.3486	0.000441318	0.00873508	solute carrier family 16 member 5 [Source:HGNC Symbol;Acc:HGNC:10926]
	MCRIP2	0.770922	4.02542	18.3635	1.82524e-05	0.00071325	MAPK regulated corepressor interacting protein 2 [Source:HGNC Symbol;Acc:HGNC:14142]
	ZSCAN31	0.770449	2.91596	10.3193	0.00131644	0.0201242	zinc finger and SCAN domain containing 31 [Source:HGNC Symbol;Acc:HGNC:14097]
	AL355987.4	0.768825	3.29478	13.5349	0.000234165	0.00540002	novel transcript
	CNNM2	0.767888	4.87877	9.40045	0.00216932	0.0290991	cyclin and CBS domain divalent metal cation transport mediator 2 [Source:HGNC Symbol;Acc:HGNC:103]
	HSBP1L1	0.766521	3.86582	16.0002	6.33364e-05	0.00199411	heat shock factor binding protein 1 like 1 [Source:HGNC Symbol;Acc:HGNC:37243]
	ADGRL3	0.765919	4.51577	15.1581	9.88757e-05	0.00275905	adhesion G protein-coupled receptor L3 [Source:HGNC Symbol;Acc:HGNC:20974]
	PPARD	0.764363	5.36545	16.9191	3.90079e-05	0.00134413	peroxisome proliferator activated receptor delta [Source:HGNC Symbol;Acc:HGNC:9235]
	SNORA40	0.763709	3.70448	8.80197	0.00300906	0.0370133	small nucleolar RNA, H/ACA box 40 [Source:HGNC Symbol;Acc:HGNC:32633]
	PLCD1	0.761273	5.09718	8.43841	0.00367378	0.042889	phospholipase C delta 1 [Source:HGNC Symbol;Acc:HGNC:9060]
	SUOX	0.760959	3.7285	20.0904	7.3867e-06	0.000341333	sulfite oxidase [Source:HGNC Symbol;Acc:HGNC:11460]
	ZNF704	0.760426	5.90086	8.03689	0.00458341	0.0504092	zinc finger protein 704 [Source:HGNC Symbol;Acc:HGNC:32291]
	OPN3	0.759994	4.20596	9.52885	0.00202266	0.0275577	opsin 3 [Source:HGNC Symbol;Acc:HGNC:14007]
	CD163L1	0.758455	5.67721	12.7615	0.000353823	0.00733752	CD163 molecule like 1 [Source:HGNC Symbol;Acc:HGNC:30375]
	DPF3	0.755979	3.50805	11.2358	0.000802326	0.0136948	double PHD fingers 3 [Source:HGNC Symbol;Acc:HGNC:17427]
	MARVELD3	0.755614	5.6769	8.1113	0.00439901	0.0490525	MARVEL domain containing 3 [Source:HGNC Symbol;Acc:HGNC:30525]
	HSPB1	0.751662	5.49621	15.7315	7.29998e-05	0.00221708	heat shock protein family B (small) member 1 [Source:HGNC Symbol;Acc:HGNC:5246]
	NOL4L	0.745655	5.67667	13.4643	0.000243147	0.0055649	nucleolar protein 4 like [Source:HGNC Symbol;Acc:HGNC:16106]
	GPT	0.742623	4.56436	8.81282	0.00299121	0.0369539	glutamic--pyruvic transaminase [Source:HGNC Symbol;Acc:HGNC:4552]
	ZCCHC14	0.742208	5.24808	15.0505	0.000104671	0.00287797	zinc finger CCHC-type containing 14 [Source:HGNC Symbol;Acc:HGNC:24134]
	SLC6A9	0.742134	3.11418	8.00759	0.00465817	0.0509588	solute carrier family 6 member 9 [Source:HGNC Symbol;Acc:HGNC:11056]
	FLVCR1	0.741885	4.01067	19.8486	8.38241e-06	0.000380117	feline leukemia virus subgroup C cellular receptor 1 [Source:HGNC Symbol;Acc:HGNC:24682]
	ARHGEF40	0.741612	5.23401	12.0746	0.000511123	0.00970575	Rho guanine nucleotide exchange factor 40 [Source:HGNC Symbol;Acc:HGNC:25516]
	C1QTNF3-AMACR	0.74141	4.76137	8.24321	0.00409048	0.0466338	C1QTNF3-AMACR readthrough (NMD candidate) [Source:HGNC Symbol;Acc:HGNC:49198]
	PLAGL1	0.739867	4.02946	10.2947	0.00133416	0.020293	PLAG1 like zinc finger 1 [Source:HGNC Symbol;Acc:HGNC:9046]
	CNKSR3	0.732822	4.52047	8.28703	0.00399293	0.0458659	CNKSR family member 3 [Source:HGNC Symbol;Acc:HGNC:23034]
	LINC02086	0.732622	3.64986	9.58796	0.00195857	0.0268652	long intergenic non-protein coding RNA 2086 [Source:HGNC Symbol;Acc:HGNC:52936]
	CD163	0.732516	4.33978	8.33158	0.00389617	0.0449669	CD163 molecule [Source:HGNC Symbol;Acc:HGNC:1631]
	SNHG18	0.731932	3.7218	8.25024	0.00407465	0.0465844	small nucleolar RNA host gene 18 [Source:HGNC Symbol;Acc:HGNC:49007]
	AL356488.2	0.729257	5.45659	15.1878	9.73307e-05	0.00275084	small Cajal body-specific RNA 2
	SCARNA2	0.729001	5.4562	15.1685	9.83327e-05	0.00275905	small Cajal body-specific RNA 2 [Source:HGNC Symbol;Acc:HGNC:32558]
	PCCA	0.728251	5.317	15.356	8.9038e-05	0.0025913	propionyl-CoA carboxylase subunit alpha [Source:HGNC Symbol;Acc:HGNC:8653]
	MIR6516	0.727728	2.93562	8.55261	0.00345027	0.0409728	microRNA 6516 [Source:HGNC Symbol;Acc:HGNC:50233]
	C1orf115	0.726898	6.44121	8.76784	0.00306589	0.0375224	chromosome 1 open reading frame 115 [Source:HGNC Symbol;Acc:HGNC:25873]
	TRPM4	0.724007	6.155	12.8327	0.000340607	0.0071369	transient receptor potential cation channel subfamily M member 4 [Source:HGNC Symbol;Acc:HGNC:17993]
	PLEKHH2	0.72323	4.26288	11.2812	0.000782973	0.0134021	pleckstrin homology, MyTH4 and FERM domain containing H2 [Source:HGNC Symbol;Acc:HGNC:30506]
	PXMP2	0.723071	3.27947	8.95708	0.00276396	0.0348087	peroxisomal membrane protein 2 [Source:HGNC Symbol;Acc:HGNC:9716]
	STEAP3	0.723012	5.01331	14.0183	0.000181042	0.00442697	STEAP3 metalloreductase [Source:HGNC Symbol;Acc:HGNC:24592]
	SDHAP2	0.72293	3.6331	12.6437	0.000376841	0.00767127	succinate dehydrogenase complex flavoprotein subunit A pseudogene 2 [Source:HGNC Symbol;Acc:HGNC:27408]
	AL161787.1	0.722527	4.04159	8.49568	0.00355991	0.0420035	ribosomal protein S29 (RPS29) pseudogene
	CYP27A1	0.721512	4.47001	9.41626	0.0021507	0.0289271	cytochrome P450 family 27 subfamily A member 1 [Source:HGNC Symbol;Acc:HGNC:2605]
	AL035661.1	0.721495	3.14978	8.24685	0.00408227	0.0466163	novel transcript
	ADH6	0.720837	3.63985	9.27054	0.00232869	0.0306283	alcohol dehydrogenase 6 (class V) [Source:HGNC Symbol;Acc:HGNC:255]
	AF241726.2	0.720338	3.41295	12.119	0.000499119	0.00958261	novel proline rich Gla (G-carboxyglutamic acid) 1 (PRRG1) and tetraspanin 7 (TSPAN7) protein
	GABPB1-AS1	0.719682	3.98036	9.7665	0.00177721	0.0250271	GABPB1 antisense RNA 1 [Source:HGNC Symbol;Acc:HGNC:44157]
	FMN1	0.717969	6.58592	10.2153	0.00139283	0.020924	formin 1 [Source:HGNC Symbol;Acc:HGNC:3768]
	APPL2	0.715308	6.75812	10.8783	0.000972968	0.0158718	adaptor protein, phosphotyrosine interacting with PH domain and leucine zipper 2 [Source:HGNC Symbol;Acc:HGNC:18242]
	GCNT1	0.715253	4.86227	8.35593	0.00384431	0.0444528	glucosaminyl (N-acetyl) transferase 1 [Source:HGNC Symbol;Acc:HGNC:4203]
	RETSAT	0.711874	7.28566	10.5926	0.00113539	0.0178505	retinol saturase [Source:HGNC Symbol;Acc:HGNC:25991]
	CC2D1A	0.711322	5.06896	11.8046	0.000590854	0.0107656	coiled-coil and C2 domain containing 1A [Source:HGNC Symbol;Acc:HGNC:30237]
	CIPC	0.711238	5.36913	16.1734	5.78008e-05	0.00184856	CLOCK interacting pacemaker [Source:HGNC Symbol;Acc:HGNC:20365]
	SNORA12	0.710257	5.81937	12.153	0.000490088	0.00944729	small nucleolar RNA, H/ACA box 12 [Source:HGNC Symbol;Acc:HGNC:32600]
	BDH1	0.710253	5.97298	13.428	0.000247902	0.00561033	3-hydroxybutyrate dehydrogenase 1 [Source:HGNC Symbol;Acc:HGNC:1027]
	GJB1	0.709617	4.12196	8.73309	0.00312486	0.0380525	gap junction protein beta 1 [Source:HGNC Symbol;Acc:HGNC:4283]
	BTBD3	0.709162	5.49877	12.0078	0.00052977	0.00990507	BTB domain containing 3 [Source:HGNC Symbol;Acc:HGNC:15854]
	ATG4D	0.706199	3.37369	9.55143	0.00199794	0.0273127	autophagy related 4D cysteine peptidase [Source:HGNC Symbol;Acc:HGNC:20789]
	36951	0.706177	5.02692	8.36639	0.00382225	0.0443242	mitochondrial amidoxime reducing component 1 [Source:HGNC Symbol;Acc:HGNC:26189]
	DTX4	0.703884	6.23736	12.7538	0.000355294	0.00734334	deltex E3 ubiquitin ligase 4 [Source:HGNC Symbol;Acc:HGNC:29151]
	LINC01133	0.702983	5.39166	8.01046	0.00465078	0.0509588	long intergenic non-protein coding RNA 1133 [Source:HGNC Symbol;Acc:HGNC:49447]
	NECAB3	0.698938	3.10117	11.5679	0.000671005	0.0118356	N-terminal EF-hand calcium binding protein 3 [Source:HGNC Symbol;Acc:HGNC:15851]
	TCF21	0.698605	3.755	8.75826	0.00308203	0.037682	transcription factor 21 [Source:HGNC Symbol;Acc:HGNC:11632]
	SNORA25	0.697516	4.46443	8.07717	0.00448264	0.0497512	small nucleolar RNA, H/ACA box 25 [Source:HGNC Symbol;Acc:HGNC:32615]
	RNF135	0.696005	3.423	15.9883	6.3734e-05	0.00199851	ring finger protein 135 [Source:HGNC Symbol;Acc:HGNC:21158]
	TMEM38B	0.695327	3.94637	10.6239	0.00111636	0.0176197	transmembrane protein 38B [Source:HGNC Symbol;Acc:HGNC:25535]
	PELI2	0.693821	4.49843	12.1125	0.00050084	0.00960049	pellino E3 ubiquitin protein ligase family member 2 [Source:HGNC Symbol;Acc:HGNC:8828]
	DDAH2	0.692652	4.89696	11.7352	0.000613299	0.0110749	dimethylarginine dimethylaminohydrolase 2 [Source:HGNC Symbol;Acc:HGNC:2716]
	AUH	0.692391	4.35797	14.0517	0.000177849	0.00436647	AU RNA binding methylglutaconyl-CoA hydratase [Source:HGNC Symbol;Acc:HGNC:890]
	EHHADH	0.691457	5.18793	10.643	0.00110486	0.0175522	enoyl-CoA hydratase and 3-hydroxyacyl CoA dehydrogenase [Source:HGNC Symbol;Acc:HGNC:3247]
	ACOT11	0.690278	5.86621	10.9701	0.000925933	0.01531	acyl-CoA thioesterase 11 [Source:HGNC Symbol;Acc:HGNC:18156]
	PRR5L	0.689703	5.61002	12.2629	0.000462064	0.00902808	proline rich 5 like [Source:HGNC Symbol;Acc:HGNC:25878]
	CDC14A	0.687127	4.69774	11.6147	0.000654328	0.0116088	cell division cycle 14A [Source:HGNC Symbol;Acc:HGNC:1718]
	MAGI1	0.687072	5.85843	9.59469	0.00195141	0.0268386	membrane associated guanylate kinase, WW and PDZ domain containing 1 [Source:HGNC Symbol;Acc:HGNC:946]
	TSKU	0.684217	3.7493	9.24368	0.0023631	0.0309469	tsukushi, small leucine rich proteoglycan [Source:HGNC Symbol;Acc:HGNC:28850]
	ASAP3	0.68368	5.18146	10.0562	0.00151837	0.0223399	ArfGAP with SH3 domain, ankyrin repeat and PH domain 3 [Source:HGNC Symbol;Acc:HGNC:14987]
	ADGRA3	0.679413	6.10476	11.1325	0.000848299	0.0142987	adhesion G protein-coupled receptor A3 [Source:HGNC Symbol;Acc:HGNC:13839]
	TRIM3	0.678977	3.74375	13.6176	0.000224073	0.00527745	tripartite motif containing 3 [Source:HGNC Symbol;Acc:HGNC:10064]
	CHKA	0.678217	4.6544	15.742	7.25951e-05	0.00221708	choline kinase alpha [Source:HGNC Symbol;Acc:HGNC:1937]
	TMEM120A	0.677102	4.01917	11.1791	0.000827248	0.0140413	transmembrane protein 120A [Source:HGNC Symbol;Acc:HGNC:21697]
	BAHD1	0.674524	3.93301	16.8138	4.12318e-05	0.00139192	bromo adjacent homology domain containing 1 [Source:HGNC Symbol;Acc:HGNC:29153]
	DAAM2	0.671792	3.27644	8.70943	0.00316568	0.038434	dishevelled associated activator of morphogenesis 2 [Source:HGNC Symbol;Acc:HGNC:18143]
	NAAA	0.671345	5.53604	9.19179	0.00243103	0.0315619	N-acylethanolamine acid amidase [Source:HGNC Symbol;Acc:HGNC:736]
	C11orf54	0.671222	5.25472	16.1782	5.76532e-05	0.00184856	chromosome 11 open reading frame 54 [Source:HGNC Symbol;Acc:HGNC:30204]
	SPIRE2	0.670464	5.19645	10.6324	0.00111122	0.017618	spire type actin nucleation factor 2 [Source:HGNC Symbol;Acc:HGNC:30623]
	DNAH1	0.669956	4.59753	9.81031	0.00173536	0.0246089	dynein axonemal heavy chain 1 [Source:HGNC Symbol;Acc:HGNC:2940]
	CBLC	0.668353	4.51047	9.81122	0.0017345	0.0246089	Cbl proto-oncogene C [Source:HGNC Symbol;Acc:HGNC:15961]
	EXOC6B	0.667636	5.02698	14.6603	0.000128732	0.00340106	exocyst complex component 6B [Source:HGNC Symbol;Acc:HGNC:17085]
	HINFP	0.666645	3.60257	12.2887	0.00045571	0.00896155	histone H4 transcription factor [Source:HGNC Symbol;Acc:HGNC:17850]
	PGM1	0.66567	5.67959	11.1165	0.000855628	0.0143824	phosphoglucomutase 1 [Source:HGNC Symbol;Acc:HGNC:8905]
	EPHX2	0.663433	5.6497	12.861	0.000335505	0.00706654	epoxide hydrolase 2 [Source:HGNC Symbol;Acc:HGNC:3402]
	SDHAP1	0.660348	4.75959	9.72781	0.001815	0.0253829	succinate dehydrogenase complex flavoprotein subunit A pseudogene 1 [Source:HGNC Symbol;Acc:HGNC:32455]
	CD209	0.657594	3.57376	13.5668	0.000230216	0.00534955	CD209 molecule [Source:HGNC Symbol;Acc:HGNC:1641]
	ALDH18A1	0.656848	6.66605	11.6034	0.000658329	0.0116458	aldehyde dehydrogenase 18 family member A1 [Source:HGNC Symbol;Acc:HGNC:9722]
	PDE1C	0.655923	3.25928	10.6287	0.00111346	0.0176197	phosphodiesterase 1C [Source:HGNC Symbol;Acc:HGNC:8776]
	PDK3	0.655257	4.30259	19.5043	1.00375e-05	0.000431043	pyruvate dehydrogenase kinase 3 [Source:HGNC Symbol;Acc:HGNC:8811]
	PITPNM2	0.655006	3.62467	11.9105	0.00055817	0.0102469	phosphatidylinositol transfer protein membrane associated 2 [Source:HGNC Symbol;Acc:HGNC:21044]
	CYCSP55	0.65499	4.67881	8.00009	0.0046775	0.0510743	CYCS pseudogene 55 [Source:HGNC Symbol;Acc:HGNC:21252]
	KBTBD11	0.653318	5.54973	11.4236	0.000725167	0.0125899	kelch repeat and BTB domain containing 11 [Source:HGNC Symbol;Acc:HGNC:29104]
	ACOT8	0.653028	3.88692	13.8785	0.00019502	0.00471681	acyl-CoA thioesterase 8 [Source:HGNC Symbol;Acc:HGNC:15919]
	ACAA2	0.651253	7.97269	8.18307	0.00422832	0.0477572	acetyl-CoA acyltransferase 2 [Source:HGNC Symbol;Acc:HGNC:83]
	ABHD5	0.649774	4.53621	12.0373	0.000521471	0.00981027	abhydrolase domain containing 5 [Source:HGNC Symbol;Acc:HGNC:21396]
	TMEM65	0.648498	4.35675	11.7259	0.000616371	0.0111139	transmembrane protein 65 [Source:HGNC Symbol;Acc:HGNC:25203]
	WASH8P	0.645959	3.32287	8.83926	0.00294819	0.0365605	WAS protein family homolog 8, pseudogene [Source:HGNC Symbol;Acc:HGNC:53913]
	PPARA	0.645488	5.82281	11.5227	0.000687507	0.0120741	peroxisome proliferator activated receptor alpha [Source:HGNC Symbol;Acc:HGNC:9232]
	APMAP	0.645114	5.6432	16.529	4.79108e-05	0.00159087	adipocyte plasma membrane associated protein [Source:HGNC Symbol;Acc:HGNC:13238]
	EEPD1	0.644906	3.15551	9.56422	0.00198407	0.0271536	endonuclease/exonuclease/phosphatase family domain containing 1 [Source:HGNC Symbol;Acc:HGNC:22223]
	TLN2	0.644649	6.76233	10.0514	0.00152229	0.0223705	talin 2 [Source:HGNC Symbol;Acc:HGNC:15447]
	TLCD4-RWDD3	0.642827	2.82539	8.19397	0.00420297	0.0476264	TLCD4-RWDD3 readthrough [Source:HGNC Symbol;Acc:HGNC:49388]
	MUC20-OT1	0.640025	5.82756	9.34835	0.00223187	0.0298065	MUC20 overlapping transcript [Source:HGNC Symbol;Acc:HGNC:53807]
	ZNF439	0.639219	3.42386	9.2944	0.00229856	0.0303635	zinc finger protein 439 [Source:HGNC Symbol;Acc:HGNC:20873]
	PDE8A	0.637808	6.56341	9.23199	0.00237824	0.0310627	phosphodiesterase 8A [Source:HGNC Symbol;Acc:HGNC:8793]
	IQGAP2	0.636168	7.9487	10.2271	0.00138392	0.0208411	IQ motif containing GTPase activating protein 2 [Source:HGNC Symbol;Acc:HGNC:6111]
	ZNF608	0.634317	4.85868	10.7672	0.00103313	0.01663	zinc finger protein 608 [Source:HGNC Symbol;Acc:HGNC:29238]
	ZNF185	0.630419	4.06504	8.00744	0.00465854	0.0509588	zinc finger protein 185 with LIM domain [Source:HGNC Symbol;Acc:HGNC:12976]
	ASB13	0.627793	3.95899	10.2454	0.00137029	0.0207905	ankyrin repeat and SOCS box containing 13 [Source:HGNC Symbol;Acc:HGNC:19765]
	TRABD2A	0.627421	5.97562	12.0142	0.000527955	0.00988635	TraB domain containing 2A [Source:HGNC Symbol;Acc:HGNC:27013]
	AIFM2	0.627242	4.38543	13.2397	0.000274075	0.00604508	apoptosis inducing factor mitochondria associated 2 [Source:HGNC Symbol;Acc:HGNC:21411]
	SH2B1	0.627054	4.54081	13.8135	0.000201876	0.00482293	SH2B adaptor protein 1 [Source:HGNC Symbol;Acc:HGNC:30417]
	TMEM238	0.626184	3.66114	10.5406	0.00116779	0.0182418	transmembrane protein 238 [Source:HGNC Symbol;Acc:HGNC:40042]
	RAB40C	0.625962	4.03651	12.5638	0.000393286	0.00792149	RAB40C, member RAS oncogene family [Source:HGNC Symbol;Acc:HGNC:18285]
	AL121839.2	0.625581	4.47908	11.4327	0.000721613	0.0125462	novel transcript, intronic to CATSPERB
	GCLM	0.625576	3.85711	10.2974	0.00133217	0.0202881	glutamate-cysteine ligase modifier subunit [Source:HGNC Symbol;Acc:HGNC:4312]
	MVB12B	0.624803	4.23125	13.0695	0.000300142	0.00651361	multivesicular body subunit 12B [Source:HGNC Symbol;Acc:HGNC:23368]
	CYCS	0.623951	8.14825	7.86124	0.00505059	0.0537504	cytochrome c, somatic [Source:HGNC Symbol;Acc:HGNC:19986]
	KIFC2	0.623406	3.46746	9.66588	0.00187722	0.0260729	kinesin family member C2 [Source:HGNC Symbol;Acc:HGNC:29530]
	PHYH	0.622958	5.36067	9.41537	0.00215174	0.0289271	phytanoyl-CoA 2-hydroxylase [Source:HGNC Symbol;Acc:HGNC:8940]
	AC002310.4	0.62287	3.02242	7.85964	0.00505505	0.0537504	novel transcript
	BDH2	0.620448	4.07988	11.9747	0.000539278	0.0100365	3-hydroxybutyrate dehydrogenase 2 [Source:HGNC Symbol;Acc:HGNC:32389]
	ZNF768	0.61866	4.33824	10.0758	0.0015023	0.0221975	zinc finger protein 768 [Source:HGNC Symbol;Acc:HGNC:26273]
	CPT2	0.617637	5.59263	12.5213	0.000402333	0.00802883	carnitine palmitoyltransferase 2 [Source:HGNC Symbol;Acc:HGNC:2330]
	ACSS2	0.617223	6.66422	8.11759	0.00438378	0.0490121	acyl-CoA synthetase short chain family member 2 [Source:HGNC Symbol;Acc:HGNC:15814]
	ABCA1	0.614841	6.4227	10.4672	0.00121515	0.0188834	ATP binding cassette subfamily A member 1 [Source:HGNC Symbol;Acc:HGNC:29]
	SEPHS2	0.614439	6.0688	8.80602	0.00300239	0.036993	selenophosphate synthetase 2 [Source:HGNC Symbol;Acc:HGNC:19686]
	ECHDC2	0.613175	4.46887	10.8923	0.000965669	0.0157971	enoyl-CoA hydratase domain containing 2 [Source:HGNC Symbol;Acc:HGNC:23408]
	ARHGEF37	0.611862	3.80275	8.68531	0.00320785	0.038791	Rho guanine nucleotide exchange factor 37 [Source:HGNC Symbol;Acc:HGNC:34430]
	ZDHHC23	0.610777	5.34363	10.0709	0.00150629	0.022216	zinc finger DHHC-type containing 23 [Source:HGNC Symbol;Acc:HGNC:28654]
	RILP	0.609249	4.4136	11.3697	0.000746523	0.0128551	Rab interacting lysosomal protein [Source:HGNC Symbol;Acc:HGNC:30266]
	PEX26	0.608179	6.36528	8.56239	0.00343178	0.0409618	peroxisomal biogenesis factor 26 [Source:HGNC Symbol;Acc:HGNC:22965]
	EGLN2	0.608076	3.43465	10.9743	0.000923861	0.01531	egl-9 family hypoxia inducible factor 2 [Source:HGNC Symbol;Acc:HGNC:14660]
	ELMSAN1	0.607832	6.33965	11.0816	0.000871871	0.0146233	ELM2 and Myb/SANT domain containing 1 [Source:HGNC Symbol;Acc:HGNC:19853]
	OPLAH	0.606867	3.93226	8.61259	0.00333846	0.0401706	5-oxoprolinase, ATP-hydrolysing [Source:HGNC Symbol;Acc:HGNC:8149]
	MEST	0.605544	4.43467	12.2849	0.000456647	0.00896549	mesoderm specific transcript [Source:HGNC Symbol;Acc:HGNC:7028]
	TSEN2	0.603711	3.59496	8.8129	0.00299108	0.0369539	tRNA splicing endonuclease subunit 2 [Source:HGNC Symbol;Acc:HGNC:28422]
	GRAMD2B	0.601205	5.4235	10.9224	0.000950088	0.0156244	GRAM domain containing 2B [Source:HGNC Symbol;Acc:HGNC:24911]
	PECR	0.600548	3.83822	11.704	0.000623646	0.011226	peroxisomal trans-2-enoyl-CoA reductase [Source:HGNC Symbol;Acc:HGNC:18281]
	HIC1	0.599371	3.78777	9.46689	0.00209213	0.0283137	HIC ZBTB transcriptional repressor 1 [Source:HGNC Symbol;Acc:HGNC:4909]
	FGGY	0.598302	3.4943	10.9716	0.000925177	0.01531	FGGY carbohydrate kinase domain containing [Source:HGNC Symbol;Acc:HGNC:25610]
	DMD	0.59602	5.04901	8.3588	0.00383825	0.044425	dystrophin [Source:HGNC Symbol;Acc:HGNC:2928]
	VSIG10	0.594872	5.50913	11.021	0.000900857	0.0149769	V-set and immunoglobulin domain containing 10 [Source:HGNC Symbol;Acc:HGNC:26078]
	STON2	0.593998	4.2295	14.3728	0.000149954	0.003808	stonin 2 [Source:HGNC Symbol;Acc:HGNC:30652]
	BPNT1	0.592863	5.26271	11.0599	0.00088216	0.0147468	3'(2'), 5'-bisphosphate nucleotidase 1 [Source:HGNC Symbol;Acc:HGNC:1096]
	CRAT	0.592186	4.62139	9.30754	0.00228212	0.0301791	carnitine O-acetyltransferase [Source:HGNC Symbol;Acc:HGNC:2342]
	TMEM141	0.589263	5.06111	10.2362	0.00137711	0.020825	transmembrane protein 141 [Source:HGNC Symbol;Acc:HGNC:28211]
	ACSF3	0.587661	4.51504	11.4447	0.000717	0.0125017	acyl-CoA synthetase family member 3 [Source:HGNC Symbol;Acc:HGNC:27288]
	ABHD11	0.585657	4.68062	10.5796	0.00114339	0.0179531	abhydrolase domain containing 11 [Source:HGNC Symbol;Acc:HGNC:16407]
	RAVER2	0.584724	6.28383	8.17414	0.00424918	0.0479038	ribonucleoprotein, PTB binding 2 [Source:HGNC Symbol;Acc:HGNC:25577]
	ANO9	0.584141	5.08006	11.4359	0.00072037	0.0125425	anoctamin 9 [Source:HGNC Symbol;Acc:HGNC:20679]
	ACAD10	0.583473	4.57029	12.1514	0.000490516	0.00944729	acyl-CoA dehydrogenase family member 10 [Source:HGNC Symbol;Acc:HGNC:21597]
	FOXN3	0.583278	6.18918	9.03619	0.00264687	0.0337539	forkhead box N3 [Source:HGNC Symbol;Acc:HGNC:1928]
	CAT	0.581823	7.23859	11.918	0.000555955	0.0102217	catalase [Source:HGNC Symbol;Acc:HGNC:1516]
	EPB41L5	0.581774	5.21818	13.4402	0.000246295	0.00559482	erythrocyte membrane protein band 4.1 like 5 [Source:HGNC Symbol;Acc:HGNC:19819]
	MUTYH	0.581318	3.08268	8.49192	0.00356728	0.0420496	mutY DNA glycosylase [Source:HGNC Symbol;Acc:HGNC:7527]
	MGAT4B	0.580946	7.49195	8.05858	0.00452888	0.0500814	alpha-1,3-mannosyl-glycoprotein 4-beta-N-acetylglucosaminyltransferase B [Source:HGNC Symbol;Acc:HGNC:7048]
	ZNF326	0.578859	5.16473	8.53104	0.00349141	0.0412754	zinc finger protein 326 [Source:HGNC Symbol;Acc:HGNC:14104]
	ATP8A1	0.57847	6.68351	13.2642	0.000270526	0.00598854	ATPase phospholipid transporting 8A1 [Source:HGNC Symbol;Acc:HGNC:13531]
	SLC25A20	0.577917	4.55247	9.67927	0.00186359	0.0260025	solute carrier family 25 member 20 [Source:HGNC Symbol;Acc:HGNC:1421]
	LIAS	0.572871	3.42694	10.5442	0.00116551	0.0182297	lipoic acid synthetase [Source:HGNC Symbol;Acc:HGNC:16429]
	FAAH	0.572029	4.02611	7.98294	0.00472201	0.0514678	fatty acid amide hydrolase [Source:HGNC Symbol;Acc:HGNC:3553]
	ZMIZ1	0.570922	5.80111	8.46934	0.00361182	0.0424668	zinc finger MIZ-type containing 1 [Source:HGNC Symbol;Acc:HGNC:16493]
	PBX1	0.570271	5.67734	12.8572	0.000336174	0.00706838	PBX homeobox 1 [Source:HGNC Symbol;Acc:HGNC:8632]
	ATP8B4	0.565177	3.58568	10.3079	0.00132464	0.0201987	ATPase phospholipid transporting 8B4 (putative) [Source:HGNC Symbol;Acc:HGNC:13536]
	PRELID2	0.565129	5.4354	8.16695	0.00426607	0.0480027	PRELI domain containing 2 [Source:HGNC Symbol;Acc:HGNC:28306]
	ARPIN-AP3S2	0.563977	4.65518	12.1057	0.000502687	0.00962072	ARPIN-AP3S2 readthrough [Source:HGNC Symbol;Acc:HGNC:38824]
	CD9	0.563274	7.73123	8.04122	0.00457247	0.0503801	CD9 molecule [Source:HGNC Symbol;Acc:HGNC:1709]
	ACVR2A	0.561189	4.61421	9.75195	0.00179133	0.0251967	activin A receptor type 2A [Source:HGNC Symbol;Acc:HGNC:173]
	CHPT1	0.554647	5.54715	9.59393	0.00195222	0.0268386	choline phosphotransferase 1 [Source:HGNC Symbol;Acc:HGNC:17852]
	ABHD4	0.554638	3.35643	9.52927	0.0020222	0.0275577	abhydrolase domain containing 4 [Source:HGNC Symbol;Acc:HGNC:20154]
	IL6R	0.55363	5.84691	10.2146	0.00139334	0.020924	interleukin 6 receptor [Source:HGNC Symbol;Acc:HGNC:6019]
	RRAS2	0.550441	4.9998	9.47658	0.00208111	0.0281959	RAS related 2 [Source:HGNC Symbol;Acc:HGNC:17271]
	NADSYN1	0.549446	6.21945	13.3477	0.000258738	0.00578022	NAD synthetase 1 [Source:HGNC Symbol;Acc:HGNC:29832]
	FAM234A	0.547119	4.4523	10.7144	0.00106308	0.0170218	family with sequence similarity 234 member A [Source:HGNC Symbol;Acc:HGNC:14163]
	CACNB3	0.546801	3.61981	8.15386	0.00429696	0.0482188	calcium voltage-gated channel auxiliary subunit beta 3 [Source:HGNC Symbol;Acc:HGNC:1403]
	CORO7	0.546569	3.23197	10.1009	0.00148193	0.0219901	coronin 7 [Source:HGNC Symbol;Acc:HGNC:26161]
	ADGRL1	0.546552	3.73622	8.25822	0.00405679	0.0464239	adhesion G protein-coupled receptor L1 [Source:HGNC Symbol;Acc:HGNC:20973]
	SUCLG1	0.545207	6.73135	8.60751	0.00334779	0.040243	succinate-CoA ligase alpha subunit [Source:HGNC Symbol;Acc:HGNC:11449]
	HADHA	0.545178	8.05133	8.62998	0.00330675	0.0398285	hydroxyacyl-CoA dehydrogenase trifunctional multienzyme complex subunit alpha [Source:HGNC Symbol;Acc:HGNC:4801]
	MICAL3	0.545046	6.1056	9.36294	0.00221417	0.0296026	microtubule associated monooxygenase, calponin and LIM domain containing 3 [Source:HGNC Symbol;Acc:HGNC:24694]
	SCARNA6	0.544439	4.94924	9.25255	0.00235167	0.0308305	small Cajal body-specific RNA 6 [Source:HGNC Symbol;Acc:HGNC:32562]
	COX6A1P2	0.540726	4.99896	7.81997	0.00516721	0.0548446	cytochrome c oxidase subunit 6A1 pseudogene 2 [Source:HGNC Symbol;Acc:HGNC:35239]
	TMEM94	0.540621	5.17156	10.2533	0.00136443	0.0207273	transmembrane protein 94 [Source:HGNC Symbol;Acc:HGNC:28983]
	37316	0.538198	3.65631	8.45319	0.00364404	0.0427007	mitochondrial amidoxime reducing component 2 [Source:HGNC Symbol;Acc:HGNC:26064]
	NSUN5P2	0.53637	3.4231	7.98569	0.00471484	0.0514358	NSUN5 pseudogene 2 [Source:HGNC Symbol;Acc:HGNC:16609]
	AC027290.2	0.536165	4.84499	8.44678	0.00365691	0.0427355	novel transcript
	ECE1	0.532362	6.86534	9.66633	0.00187676	0.0260729	endothelin converting enzyme 1 [Source:HGNC Symbol;Acc:HGNC:3146]
	ZNF124	0.531015	4.8816	7.93999	0.0048354	0.0520457	zinc finger protein 124 [Source:HGNC Symbol;Acc:HGNC:12907]
	SLC2A3P1	0.526854	4.98098	9.64361	0.00190012	0.0263008	solute carrier family 2 member 3 pseudogene 1 [Source:HGNC Symbol;Acc:HGNC:11008]
	MGAT4A	0.525903	7.06057	8.55914	0.00343792	0.0409618	alpha-1,3-mannosyl-glycoprotein 4-beta-N-acetylglucosaminyltransferase A [Source:HGNC Symbol;Acc:HGNC:7047]
	CENPV	0.525157	3.97708	9.87844	0.00167227	0.0238814	centromere protein V [Source:HGNC Symbol;Acc:HGNC:29920]
	RSRP1	0.522169	6.98546	8.908	0.00283924	0.0355358	arginine and serine rich protein 1 [Source:HGNC Symbol;Acc:HGNC:25234]
	ESRRA	0.517719	5.84977	9.41928	0.00214715	0.0289271	estrogen related receptor alpha [Source:HGNC Symbol;Acc:HGNC:3471]
	PTPRB	0.516893	5.55295	9.48106	0.00207604	0.0281586	protein tyrosine phosphatase receptor type B [Source:HGNC Symbol;Acc:HGNC:9665]
	ABR	0.516163	7.48893	7.91104	0.00491339	0.0525638	ABR activator of RhoGEF and GTPase [Source:HGNC Symbol;Acc:HGNC:81]
	GOT1	0.514846	5.49817	8.57329	0.0034113	0.0408047	glutamic-oxaloacetic transaminase 1 [Source:HGNC Symbol;Acc:HGNC:4432]
	HYI	0.513463	4.10011	8.03772	0.00458131	0.0504092	hydroxypyruvate isomerase (putative) [Source:HGNC Symbol;Acc:HGNC:26948]
	CDC42BPA	0.512826	6.86874	8.06639	0.00450938	0.0499457	CDC42 binding protein kinase alpha [Source:HGNC Symbol;Acc:HGNC:1737]
	CCDC115	0.510184	4.40047	9.40736	0.00216116	0.0290216	coiled-coil domain containing 115 [Source:HGNC Symbol;Acc:HGNC:28178]
	MGST3	0.506504	6.23485	8.06514	0.0045125	0.0499457	microsomal glutathione S-transferase 3 [Source:HGNC Symbol;Acc:HGNC:7064]
	FAM219B	0.505216	4.41167	8.17016	0.00425851	0.0479644	family with sequence similarity 219 member B [Source:HGNC Symbol;Acc:HGNC:24695]
	ACADVL	0.503296	7.9111	8.82842	0.00296576	0.0367409	acyl-CoA dehydrogenase very long chain [Source:HGNC Symbol;Acc:HGNC:92]
	AOPEP	0.498547	4.81227	7.95085	0.00480647	0.0519227	aminopeptidase O (putative) [Source:HGNC Symbol;Acc:HGNC:1361]
	PLPP1	0.493437	5.52293	8.74329	0.00310743	0.0379163	phospholipid phosphatase 1 [Source:HGNC Symbol;Acc:HGNC:9228]
	HADHB	0.490427	6.63545	10.4492	0.00122701	0.0189718	hydroxyacyl-CoA dehydrogenase trifunctional multienzyme complex subunit beta [Source:HGNC Symbol;Acc:HGNC:4803]
	OCRL	0.49033	5.40171	10.9467	0.000937705	0.0154626	OCRL inositol polyphosphate-5-phosphatase [Source:HGNC Symbol;Acc:HGNC:8108]
	ABCC5	0.489974	4.53741	9.2328	0.00237718	0.0310627	ATP binding cassette subfamily C member 5 [Source:HGNC Symbol;Acc:HGNC:56]
	TTC31	0.489505	3.53284	7.9617	0.00477775	0.0517708	tetratricopeptide repeat domain 31 [Source:HGNC Symbol;Acc:HGNC:25759]
	HOXA10	0.48936	3.80991	7.86399	0.0050429	0.0537504	homeobox A10 [Source:HGNC Symbol;Acc:HGNC:5100]
	TMEM161B	0.488583	4.11794	7.85956	0.00505527	0.0537504	transmembrane protein 161B [Source:HGNC Symbol;Acc:HGNC:28483]
	RETREG2	0.488216	5.68984	10.9092	0.000956865	0.0157146	reticulophagy regulator family member 2 [Source:HGNC Symbol;Acc:HGNC:28450]
	KIFAP3	0.487566	5.24917	9.01067	0.00268408	0.0341151	kinesin associated protein 3 [Source:HGNC Symbol;Acc:HGNC:17060]
	SCO1	0.484868	6.00054	10.028	0.00154182	0.0225777	SCO cytochrome c oxidase assembly protein 1 [Source:HGNC Symbol;Acc:HGNC:10603]
	SPPL2B	0.483711	4.40363	9.27253	0.00232616	0.0306283	signal peptide peptidase like 2B [Source:HGNC Symbol;Acc:HGNC:30627]
	TET3	0.482992	5.27782	7.95938	0.00478389	0.0517708	tet methylcytosine dioxygenase 3 [Source:HGNC Symbol;Acc:HGNC:28313]
	CLUH	0.482376	6.19269	9.63684	0.00190713	0.0263379	clustered mitochondria homolog [Source:HGNC Symbol;Acc:HGNC:29094]
	POR	0.481127	5.57163	9.21274	0.00240337	0.0313056	cytochrome p450 oxidoreductase [Source:HGNC Symbol;Acc:HGNC:9208]
	PFKL	0.478182	7.0996	9.09162	0.00256784	0.0330932	phosphofructokinase, liver type [Source:HGNC Symbol;Acc:HGNC:8876]
	NLN	0.468836	4.86252	8.99981	0.00270008	0.0342169	neurolysin [Source:HGNC Symbol;Acc:HGNC:16058]
	ZNF44	0.461554	4.65588	9.77705	0.00176703	0.0249127	zinc finger protein 44 [Source:HGNC Symbol;Acc:HGNC:13110]
	FAM83G	0.461311	5.1741	8.18891	0.00421473	0.047648	family with sequence similarity 83 member G [Source:HGNC Symbol;Acc:HGNC:32554]
	DECR1	0.457944	6.41833	7.97698	0.00473759	0.0515913	2,4-dienoyl-CoA reductase 1 [Source:HGNC Symbol;Acc:HGNC:2753]
	NTPCR	0.456076	5.01296	8.31286	0.00393653	0.0453896	nucleoside-triphosphatase, cancer-related [Source:HGNC Symbol;Acc:HGNC:28204]
	IP6K2	0.454289	5.98402	9.50193	0.00205255	0.0279023	inositol hexakisphosphate kinase 2 [Source:HGNC Symbol;Acc:HGNC:17313]
	TYSND1	0.454182	3.58732	8.57969	0.00339933	0.0407016	trypsin domain containing 1 [Source:HGNC Symbol;Acc:HGNC:28531]
	FAR2	0.452992	5.72874	8.14067	0.00432833	0.048526	fatty acyl-CoA reductase 2 [Source:HGNC Symbol;Acc:HGNC:25531]
	CS	0.437024	6.14234	8.77602	0.00305217	0.0374299	citrate synthase [Source:HGNC Symbol;Acc:HGNC:2422]
	SMAD3	0.433843	5.63606	8.73315	0.00312476	0.0380525	SMAD family member 3 [Source:HGNC Symbol;Acc:HGNC:6769]
	HDHD5	0.431325	3.54235	7.83818	0.0051154	0.0543422	haloacid dehalogenase like hydrolase domain containing 5 [Source:HGNC Symbol;Acc:HGNC:1843]
	TBRG4	0.419326	4.85509	8.2126	0.00416005	0.0472939	transforming growth factor beta regulator 4 [Source:HGNC Symbol;Acc:HGNC:17443]
	ME2	0.419242	6.8448	8.17673	0.00424312	0.0478799	malic enzyme 2 [Source:HGNC Symbol;Acc:HGNC:6984]
	AK3	0.414817	6.04714	7.88568	0.00498278	0.0532124	adenylate kinase 3 [Source:HGNC Symbol;Acc:HGNC:17376]
	HSDL2	0.413325	5.73508	9.68809	0.00185467	0.0259078	hydroxysteroid dehydrogenase like 2 [Source:HGNC Symbol;Acc:HGNC:18572]
	FASTKD1	0.406789	5.09042	8.39935	0.00375355	0.0436525	FAST kinase domains 1 [Source:HGNC Symbol;Acc:HGNC:26150]
	CNST	0.396792	5.74351	9.01376	0.00267954	0.0340989	consortin, connexin sorting protein [Source:HGNC Symbol;Acc:HGNC:26486]
	SELENOF	-0.38774	6.10296	8.09081	0.00444902	0.0494915	selenoprotein F [Source:HGNC Symbol;Acc:HGNC:17705]
	HAT1	-0.395779	5.18781	8.19311	0.00420498	0.0476264	histone acetyltransferase 1 [Source:HGNC Symbol;Acc:HGNC:4821]
	MESD	-0.397677	6.11364	8.87152	0.00289653	0.0361041	mesoderm development LRP chaperone [Source:HGNC Symbol;Acc:HGNC:13520]
	SAR1A	-0.397703	6.04677	8.11202	0.00439727	0.0490525	secretion associated Ras related GTPase 1A [Source:HGNC Symbol;Acc:HGNC:10534]
	RAP2A	-0.409028	5.89801	7.95292	0.00480098	0.0519095	RAP2A, member of RAS oncogene family [Source:HGNC Symbol;Acc:HGNC:9861]
	LAPTM4A	-0.411187	5.96965	9.21625	0.00239877	0.0312792	lysosomal protein transmembrane 4 alpha [Source:HGNC Symbol;Acc:HGNC:6924]
	MAP3K5	-0.412543	5.51067	8.40122	0.00374968	0.0436493	mitogen-activated protein kinase kinase kinase 5 [Source:HGNC Symbol;Acc:HGNC:6857]
	CDC27	-0.415325	5.65429	10.2129	0.00139459	0.020924	cell division cycle 27 [Source:HGNC Symbol;Acc:HGNC:1728]
	EHD1	-0.425974	5.87307	7.96926	0.00475785	0.0517119	EH domain containing 1 [Source:HGNC Symbol;Acc:HGNC:3242]
	ARCN1	-0.434017	7.59887	8.19042	0.00421121	0.047648	archain 1 [Source:HGNC Symbol;Acc:HGNC:649]
	COG6	-0.434651	5.20904	9.17055	0.00245941	0.0318648	component of oligomeric golgi complex 6 [Source:HGNC Symbol;Acc:HGNC:18621]
	SEC22B	-0.440332	5.38314	10.9261	0.000948175	0.0156141	SEC22 homolog B, vesicle trafficking protein (gene/pseudogene) [Source:HGNC Symbol;Acc:HGNC:10700]
	EXOC6	-0.441449	5.17427	8.8533	0.0029256	0.0363546	exocyst complex component 6 [Source:HGNC Symbol;Acc:HGNC:23196]
	USO1	-0.442148	7.47284	8.53264	0.00348833	0.0412754	USO1 vesicle transport factor [Source:HGNC Symbol;Acc:HGNC:30904]
	SURF4	-0.452306	6.82074	8.86575	0.00290571	0.0361814	surfeit 4 [Source:HGNC Symbol;Acc:HGNC:11476]
	FURIN	-0.452536	5.83015	9.94896	0.0016094	0.0231468	furin, paired basic amino acid cleaving enzyme [Source:HGNC Symbol;Acc:HGNC:8568]
	NMD3	-0.453666	5.37376	9.03708	0.00264557	0.0337539	NMD3 ribosome export adaptor [Source:HGNC Symbol;Acc:HGNC:24250]
	ASCC3	-0.454544	7.03247	8.03293	0.00459344	0.0504578	activating signal cointegrator 1 complex subunit 3 [Source:HGNC Symbol;Acc:HGNC:18697]
	ATP11B	-0.4588	7.52141	8.24559	0.00408511	0.0466163	ATPase phospholipid transporting 11B (putative) [Source:HGNC Symbol;Acc:HGNC:13553]
	NBN	-0.462664	6.57693	9.26347	0.0023377	0.0307136	nibrin [Source:HGNC Symbol;Acc:HGNC:7652]
	AL713999.1	-0.464873	4.33884	7.96895	0.00475866	0.0517119	novel protein
	CCPG1	-0.465879	6.69187	9.82978	0.00171709	0.024464	cell cycle progression 1 [Source:HGNC Symbol;Acc:HGNC:24227]
	UBA6	-0.466783	6.54701	9.33638	0.00224649	0.0299343	ubiquitin like modifier activating enzyme 6 [Source:HGNC Symbol;Acc:HGNC:25581]
	SEC24A	-0.467026	5.99961	8.44668	0.00365711	0.0427355	SEC24 homolog A, COPII coat complex component [Source:HGNC Symbol;Acc:HGNC:10703]
	DNAJC1	-0.468477	6.1648	8.45831	0.0036338	0.042627	DnaJ heat shock protein family (Hsp40) member C1 [Source:HGNC Symbol;Acc:HGNC:20090]
	RNF149	-0.471821	5.91328	9.05052	0.0026262	0.0337024	ring finger protein 149 [Source:HGNC Symbol;Acc:HGNC:23137]
	SSR1	-0.473134	7.66273	8.71622	0.00315391	0.0383294	signal sequence receptor subunit 1 [Source:HGNC Symbol;Acc:HGNC:11323]
	HYOU1	-0.477973	7.38269	7.92245	0.00488251	0.0523489	hypoxia up-regulated 1 [Source:HGNC Symbol;Acc:HGNC:16931]
	CASP8	-0.479178	5.86084	8.70551	0.00317249	0.0384783	caspase 8 [Source:HGNC Symbol;Acc:HGNC:1509]
	ARL1	-0.480352	6.10491	12.5981	0.000386138	0.00780821	ADP ribosylation factor like GTPase 1 [Source:HGNC Symbol;Acc:HGNC:692]
	GORASP2	-0.480654	5.83184	14.1326	0.000170369	0.00420833	golgi reassembly stacking protein 2 [Source:HGNC Symbol;Acc:HGNC:17500]
	CCDC149	-0.486149	4.18643	7.96789	0.00476143	0.0517119	coiled-coil domain containing 149 [Source:HGNC Symbol;Acc:HGNC:25405]
	SLC39A7	-0.486373	6.88779	8.79617	0.00301864	0.0370561	solute carrier family 39 member 7 [Source:HGNC Symbol;Acc:HGNC:4927]
	PRKAR1A	-0.489375	7.47489	8.1111	0.0043995	0.0490525	protein kinase cAMP-dependent type I regulatory subunit alpha [Source:HGNC Symbol;Acc:HGNC:9388]
	UBE2D1	-0.491235	4.72886	8.8123	0.00299207	0.0369539	ubiquitin conjugating enzyme E2 D1 [Source:HGNC Symbol;Acc:HGNC:12474]
	CLIP1	-0.492956	6.89247	12.141	0.000493251	0.00948494	CAP-Gly domain containing linker protein 1 [Source:HGNC Symbol;Acc:HGNC:10461]
	ADGRE5	-0.493209	6.08884	8.4587	0.00363301	0.042627	adhesion G protein-coupled receptor E5 [Source:HGNC Symbol;Acc:HGNC:1711]
	DNAAF4-CCPG1	-0.495117	6.41218	10.6167	0.00112071	0.0176424	DNAAF4-CCPG1 readthrough (NMD candidate) [Source:HGNC Symbol;Acc:HGNC:43019]
	PON2	-0.496283	5.82105	9.34431	0.00223679	0.0298394	paraoxonase 2 [Source:HGNC Symbol;Acc:HGNC:9205]
	HM13	-0.499033	5.94409	8.55432	0.00344703	0.0409728	histocompatibility minor 13 [Source:HGNC Symbol;Acc:HGNC:16435]
	POLD3	-0.500916	5.05542	7.93694	0.00484356	0.0520457	DNA polymerase delta 3, accessory subunit [Source:HGNC Symbol;Acc:HGNC:20932]
	KLHL2	-0.501235	3.49003	8.37416	0.00380594	0.0441773	kelch like family member 2 [Source:HGNC Symbol;Acc:HGNC:6353]
	FAIM	-0.506369	3.56514	7.88131	0.00499483	0.0532942	Fas apoptotic inhibitory molecule [Source:HGNC Symbol;Acc:HGNC:18703]
	SSR3	-0.507763	7.30102	8.46867	0.00361315	0.0424668	signal sequence receptor subunit 3 [Source:HGNC Symbol;Acc:HGNC:11325]
	B4GALT2	-0.508467	3.21447	7.91133	0.0049126	0.0525638	beta-1,4-galactosyltransferase 2 [Source:HGNC Symbol;Acc:HGNC:925]
	BID	-0.511965	4.64741	8.26476	0.00404221	0.0463398	BH3 interacting domain death agonist [Source:HGNC Symbol;Acc:HGNC:1050]
	CFAP36	-0.512264	4.90815	7.94007	0.00483521	0.0520457	cilia and flagella associated protein 36 [Source:HGNC Symbol;Acc:HGNC:30540]
	TRAFD1	-0.515614	5.40819	8.56024	0.00343584	0.0409618	TRAF-type zinc finger domain containing 1 [Source:HGNC Symbol;Acc:HGNC:24808]
	MPG	-0.517026	3.62988	8.11818	0.00438236	0.0490121	N-methylpurine DNA glycosylase [Source:HGNC Symbol;Acc:HGNC:7211]
	SPRY2	-0.521504	4.73451	9.03323	0.00265115	0.033773	sprouty RTK signaling antagonist 2 [Source:HGNC Symbol;Acc:HGNC:11270]
	SUCO	-0.523549	5.96079	14.2706	0.000158315	0.00397522	SUN domain containing ossification factor [Source:HGNC Symbol;Acc:HGNC:1240]
	PUS3	-0.523738	3.67094	9.88853	0.00166312	0.0237917	pseudouridine synthase 3 [Source:HGNC Symbol;Acc:HGNC:25461]
	PGD	-0.526066	6.80858	10.4134	0.00125102	0.0192696	phosphogluconate dehydrogenase [Source:HGNC Symbol;Acc:HGNC:8891]
	FBXL5	-0.528555	6.60244	11.7706	0.000601733	0.0108985	F-box and leucine rich repeat protein 5 [Source:HGNC Symbol;Acc:HGNC:13602]
	TVP23B	-0.529442	5.47633	11.983	0.000536877	0.0100072	trans-golgi network vesicle protein 23 homolog B [Source:HGNC Symbol;Acc:HGNC:20399]
	SGMS2	-0.52976	5.80059	8.63405	0.00329937	0.039779	sphingomyelin synthase 2 [Source:HGNC Symbol;Acc:HGNC:28395]
	ACBD3	-0.531797	6.42249	10.6178	0.00112004	0.0176424	acyl-CoA binding domain containing 3 [Source:HGNC Symbol;Acc:HGNC:15453]
	SLC30A7	-0.533309	6.12683	11.9251	0.000553818	0.0102087	solute carrier family 30 member 7 [Source:HGNC Symbol;Acc:HGNC:19306]
	TMED9	-0.535319	6.53925	10.4355	0.00123615	0.0190777	transmembrane p24 trafficking protein 9 [Source:HGNC Symbol;Acc:HGNC:24878]
	SEC13	-0.53569	6.91368	9.03703	0.00264565	0.0337539	SEC13 homolog, nuclear pore and COPII coat complex component [Source:HGNC Symbol;Acc:HGNC:10697]
	FAM114A1	-0.536212	6.8888	8.99791	0.00270289	0.0342169	family with sequence similarity 114 member A1 [Source:HGNC Symbol;Acc:HGNC:25087]
	ETS2	-0.536784	7.47655	9.6527	0.00189074	0.0262008	ETS proto-oncogene 2, transcription factor [Source:HGNC Symbol;Acc:HGNC:3489]
	SP110	-0.538188	5.21854	8.20907	0.00416816	0.0473417	SP110 nuclear body protein [Source:HGNC Symbol;Acc:HGNC:5401]
	KCNK6	-0.539134	5.48355	8.77083	0.00306086	0.0374987	potassium two pore domain channel subfamily K member 6 [Source:HGNC Symbol;Acc:HGNC:6281]
	ENAH	-0.541061	6.00856	9.3107	0.00227819	0.0301791	ENAH actin regulator [Source:HGNC Symbol;Acc:HGNC:18271]
	ZBTB18	-0.54121	4.81584	12.981	0.000314661	0.00675632	zinc finger and BTB domain containing 18 [Source:HGNC Symbol;Acc:HGNC:13030]
	PDIA3P1	-0.542398	4.57743	7.93782	0.00484122	0.0520457	protein disulfide isomerase family A member 3 pseudogene 1 [Source:HGNC Symbol;Acc:HGNC:4607]
	TMEM39A	-0.54254	4.8274	8.55153	0.00345232	0.0409728	transmembrane protein 39A [Source:HGNC Symbol;Acc:HGNC:25600]
	SYNGR2	-0.542906	6.42612	12.6819	0.000369205	0.00752844	synaptogyrin 2 [Source:HGNC Symbol;Acc:HGNC:11499]
	KPNA2	-0.544086	6.04525	8.53244	0.00348872	0.0412754	karyopherin subunit alpha 2 [Source:HGNC Symbol;Acc:HGNC:6395]
	FAS	-0.549637	5.76117	11.6092	0.000656252	0.011626	Fas cell surface death receptor [Source:HGNC Symbol;Acc:HGNC:11920]
	TMX4	-0.550984	5.59029	15.357	8.89889e-05	0.0025913	thioredoxin related transmembrane protein 4 [Source:HGNC Symbol;Acc:HGNC:25237]
	COPB2	-0.55112	8.02966	10.0085	0.00155822	0.0226249	coatomer protein complex subunit beta 2 [Source:HGNC Symbol;Acc:HGNC:2232]
	ARL2BP	-0.554556	4.45054	12.0939	0.000505884	0.0096476	ADP ribosylation factor like GTPase 2 binding protein [Source:HGNC Symbol;Acc:HGNC:17146]
	PAQR4	-0.556273	4.18479	8.02884	0.00460384	0.0504968	progestin and adipoQ receptor family member 4 [Source:HGNC Symbol;Acc:HGNC:26386]
	LXN	-0.556424	5.31748	7.95994	0.0047824	0.0517708	latexin [Source:HGNC Symbol;Acc:HGNC:13347]
	MLKL	-0.556516	5.22479	10.1038	0.00147966	0.0219833	mixed lineage kinase domain like pseudokinase [Source:HGNC Symbol;Acc:HGNC:26617]
	SULF2	-0.560968	6.67722	9.27226	0.00232651	0.0306283	sulfatase 2 [Source:HGNC Symbol;Acc:HGNC:20392]
	ARMCX3	-0.563996	5.21458	13.6268	0.000222976	0.00526179	armadillo repeat containing X-linked 3 [Source:HGNC Symbol;Acc:HGNC:24065]
	OSTC	-0.564652	6.15396	12.3037	0.000452055	0.00891855	oligosaccharyltransferase complex non-catalytic subunit [Source:HGNC Symbol;Acc:HGNC:24448]
	KCTD12	-0.564685	6.15605	8.7533	0.00309042	0.0377466	potassium channel tetramerization domain containing 12 [Source:HGNC Symbol;Acc:HGNC:14678]
	SEL1L3	-0.564836	8.03868	9.0753	0.00259085	0.0333191	SEL1L family member 3 [Source:HGNC Symbol;Acc:HGNC:29108]
	RASGEF1B	-0.565281	5.30698	11.8436	0.000578609	0.0105742	RasGEF domain family member 1B [Source:HGNC Symbol;Acc:HGNC:24881]
	TBXAS1	-0.565671	4.14626	8.19701	0.00419594	0.0476128	thromboxane A synthase 1 [Source:HGNC Symbol;Acc:HGNC:11609]
	CNN2	-0.56569	5.88366	10.681	0.00108242	0.0172406	calponin 2 [Source:HGNC Symbol;Acc:HGNC:2156]
	SLC10A7	-0.566273	3.70234	11.6818	0.000631148	0.0113299	solute carrier family 10 member 7 [Source:HGNC Symbol;Acc:HGNC:23088]
	AC007780.1	-0.570138	5.57542	13.4293	0.000247731	0.00561033	novel transcript
	SDCBP	-0.570178	6.46568	13.23	0.00027551	0.00605955	syndecan binding protein [Source:HGNC Symbol;Acc:HGNC:10662]
	EPHA4	-0.573801	4.29737	10.9491	0.000936487	0.0154626	EPH receptor A4 [Source:HGNC Symbol;Acc:HGNC:3388]
	JAK2	-0.574227	6.19304	10.9898	0.000916168	0.0152106	Janus kinase 2 [Source:HGNC Symbol;Acc:HGNC:6192]
	POC1B-GALNT4	-0.575338	6.04366	11.7743	0.000600556	0.0108934	POC1B-GALNT4 readthrough [Source:HGNC Symbol;Acc:HGNC:42957]
	GALNT4	-0.575703	6.08787	11.4843	0.000701851	0.0122728	polypeptide N-acetylgalactosaminyltransferase 4 [Source:HGNC Symbol;Acc:HGNC:4126]
	STT3A	-0.57723	6.69248	16.0201	6.26745e-05	0.00198355	STT3 oligosaccharyltransferase complex catalytic subunit A [Source:HGNC Symbol;Acc:HGNC:6172]
	LRRC8B	-0.582919	4.49675	9.20996	0.00240702	0.0313197	leucine rich repeat containing 8 VRAC subunit B [Source:HGNC Symbol;Acc:HGNC:30692]
	MORC4	-0.583219	4.81783	13.2285	0.000275729	0.00605955	MORC family CW-type zinc finger 4 [Source:HGNC Symbol;Acc:HGNC:23485]
	PDIA5	-0.583292	4.92617	14.4372	0.000144914	0.00373336	protein disulfide isomerase family A member 5 [Source:HGNC Symbol;Acc:HGNC:24811]
	RNF145	-0.584951	6.14647	13.7119	0.000213096	0.00504825	ring finger protein 145 [Source:HGNC Symbol;Acc:HGNC:20853]
	BSPRY	-0.585602	5.24533	11.6494	0.000642245	0.0114446	B-box and SPRY domain containing [Source:HGNC Symbol;Acc:HGNC:18232]
	YIPF5	-0.588718	5.9655	13.8477	0.000198235	0.00476117	Yip1 domain family member 5 [Source:HGNC Symbol;Acc:HGNC:24877]
	CASP10	-0.591067	6.77829	10.4578	0.00122135	0.0189084	caspase 10 [Source:HGNC Symbol;Acc:HGNC:1500]
	LPGAT1	-0.594248	6.94901	8.9747	0.00273743	0.0345104	lysophosphatidylglycerol acyltransferase 1 [Source:HGNC Symbol;Acc:HGNC:28985]
	IVNS1ABP	-0.59456	7.34537	10.4839	0.0012042	0.0187384	influenza virus NS1A binding protein [Source:HGNC Symbol;Acc:HGNC:16951]
	ADAM15	-0.598079	5.76417	11.9717	0.000540159	0.0100375	ADAM metallopeptidase domain 15 [Source:HGNC Symbol;Acc:HGNC:193]
	GALNT2	-0.602912	6.23544	14.3711	0.000150089	0.003808	polypeptide N-acetylgalactosaminyltransferase 2 [Source:HGNC Symbol;Acc:HGNC:4124]
	HSPA5	-0.604137	8.60809	7.93771	0.00484151	0.0520457	heat shock protein family A (Hsp70) member 5 [Source:HGNC Symbol;Acc:HGNC:5238]
	IL15RA	-0.605418	3.95538	10.1039	0.00147953	0.0219833	interleukin 15 receptor subunit alpha [Source:HGNC Symbol;Acc:HGNC:5978]
	AKAP5	-0.605939	4.82756	8.30949	0.00394385	0.0454309	A-kinase anchoring protein 5 [Source:HGNC Symbol;Acc:HGNC:375]
	RAB27A	-0.607316	5.69952	11.9292	0.000552603	0.0102064	RAB27A, member RAS oncogene family [Source:HGNC Symbol;Acc:HGNC:9766]
	AGRN	-0.608059	5.31464	8.2885	0.0039897	0.0458659	agrin [Source:HGNC Symbol;Acc:HGNC:329]
	SORD	-0.608467	4.32374	10.755	0.00104	0.0167185	sorbitol dehydrogenase [Source:HGNC Symbol;Acc:HGNC:11184]
	LYSMD2	-0.613607	3.74756	10.1657	0.0014308	0.0213881	LysM domain containing 2 [Source:HGNC Symbol;Acc:HGNC:28571]
	RPN2	-0.614225	7.85057	9.58862	0.00195787	0.0268652	ribophorin II [Source:HGNC Symbol;Acc:HGNC:10382]
	EOGT	-0.614401	4.2184	12.8707	0.00033377	0.00704221	EGF domain specific O-linked N-acetylglucosamine transferase [Source:HGNC Symbol;Acc:HGNC:28526]
	DPY19L1	-0.614778	5.42071	11.6774	0.000632651	0.0113401	dpy-19 like C-mannosyltransferase 1 [Source:HGNC Symbol;Acc:HGNC:22205]
	MSI2	-0.614799	6.07056	13.988	0.00018398	0.00448977	musashi RNA binding protein 2 [Source:HGNC Symbol;Acc:HGNC:18585]
	MSANTD3	-0.61676	3.34515	8.58648	0.00338668	0.0406302	Myb/SANT DNA binding domain containing 3 [Source:HGNC Symbol;Acc:HGNC:23370]
	RDH11	-0.617519	5.84361	10.4035	0.00125774	0.0193485	retinol dehydrogenase 11 [Source:HGNC Symbol;Acc:HGNC:17964]
	PMEPA1	-0.618746	4.9182	7.88954	0.00497216	0.0531457	prostate transmembrane protein, androgen induced 1 [Source:HGNC Symbol;Acc:HGNC:14107]
	GALNT3	-0.621319	7.00386	10.6889	0.00107782	0.0171899	polypeptide N-acetylgalactosaminyltransferase 3 [Source:HGNC Symbol;Acc:HGNC:4125]
	DNAJA1	-0.621596	7.19375	10.7781	0.0010271	0.0165548	DnaJ heat shock protein family (Hsp40) member A1 [Source:HGNC Symbol;Acc:HGNC:5229]
	HSPA2	-0.622765	5.07318	9.2898	0.00230433	0.0304066	heat shock protein family A (Hsp70) member 2 [Source:HGNC Symbol;Acc:HGNC:5235]
	HID1	-0.62447	4.40578	10.2036	0.00140164	0.0210038	HID1 domain containing [Source:HGNC Symbol;Acc:HGNC:15736]
	TRIM69	-0.624618	5.39812	8.80674	0.0030012	0.036993	tripartite motif containing 69 [Source:HGNC Symbol;Acc:HGNC:17857]
	TNFRSF10A	-0.624873	4.05756	12.0605	0.000515028	0.00973767	TNF receptor superfamily member 10a [Source:HGNC Symbol;Acc:HGNC:11904]
	IFT140	-0.626103	3.86761	9.23093	0.00237961	0.0310627	intraflagellar transport 140 [Source:HGNC Symbol;Acc:HGNC:29077]
	NUPR1	-0.626876	5.83126	8.26322	0.00404563	0.0463398	nuclear protein 1, transcriptional regulator [Source:HGNC Symbol;Acc:HGNC:29990]
	SLC37A1	-0.626969	6.64593	12.0467	0.000518844	0.00977599	solute carrier family 37 member 1 [Source:HGNC Symbol;Acc:HGNC:11024]
	PPP4R1	-0.627823	6.3979	14.2931	0.000156437	0.00394434	protein phosphatase 4 regulatory subunit 1 [Source:HGNC Symbol;Acc:HGNC:9320]
	SETD7	-0.631766	6.16378	17.7399	2.53259e-05	0.000944129	SET domain containing 7, histone lysine methyltransferase [Source:HGNC Symbol;Acc:HGNC:30412]
	NCOA7	-0.632468	6.2145	8.13273	0.00434732	0.048694	nuclear receptor coactivator 7 [Source:HGNC Symbol;Acc:HGNC:21081]
	AL117348.2	-0.634472	4.43994	9.50409	0.00205014	0.0279007	novel protein
	DNAJC3	-0.635704	8.05089	13.1028	0.000294849	0.00641019	DnaJ heat shock protein family (Hsp40) member C3 [Source:HGNC Symbol;Acc:HGNC:9439]
	XYLT2	-0.639002	4.35968	9.87421	0.00167611	0.0239082	xylosyltransferase 2 [Source:HGNC Symbol;Acc:HGNC:15517]
	LPIN1	-0.639373	5.43517	12.1993	0.000478078	0.00926648	lipin 1 [Source:HGNC Symbol;Acc:HGNC:13345]
	STK3	-0.639709	4.71378	15.156	9.89833e-05	0.00275905	serine/threonine kinase 3 [Source:HGNC Symbol;Acc:HGNC:11406]
	GPR180	-0.644093	3.93253	10.7112	0.00106488	0.0170283	G protein-coupled receptor 180 [Source:HGNC Symbol;Acc:HGNC:28899]
	P4HB	-0.648703	8.91791	8.39446	0.00376366	0.0437283	prolyl 4-hydroxylase subunit beta [Source:HGNC Symbol;Acc:HGNC:8548]
	TENT5A	-0.648929	6.47358	9.82239	0.001724	0.0245099	terminal nucleotidyltransferase 5A [Source:HGNC Symbol;Acc:HGNC:18345]
	ATP13A2	-0.649335	4.55802	12.5399	0.000398352	0.00796636	ATPase cation transporting 13A2 [Source:HGNC Symbol;Acc:HGNC:30213]
	ARMC9	-0.649367	3.22385	8.90959	0.00283677	0.0355358	armadillo repeat containing 9 [Source:HGNC Symbol;Acc:HGNC:20730]
	ATP2C1	-0.65121	6.65956	19.5184	9.96375e-06	0.000431043	ATPase secretory pathway Ca2+ transporting 1 [Source:HGNC Symbol;Acc:HGNC:13211]
	PGM3	-0.652249	5.74978	18.5015	1.69774e-05	0.000672072	phosphoglucomutase 3 [Source:HGNC Symbol;Acc:HGNC:8907]
	SLC12A8	-0.653042	3.42559	10.1393	0.00145142	0.0216165	solute carrier family 12 member 8 [Source:HGNC Symbol;Acc:HGNC:15595]
	PDIA6	-0.654848	7.88722	11.6157	0.000653991	0.0116088	protein disulfide isomerase family A member 6 [Source:HGNC Symbol;Acc:HGNC:30168]
	RTEL1	-0.656112	4.00324	11.1807	0.000826526	0.0140413	regulator of telomere elongation helicase 1 [Source:HGNC Symbol;Acc:HGNC:15888]
	PPP1R12B	-0.661882	6.87733	12.0888	0.000507267	0.0096476	protein phosphatase 1 regulatory subunit 12B [Source:HGNC Symbol;Acc:HGNC:7619]
	TMEM165	-0.666267	6.14361	19.2303	1.15862e-05	0.000484365	transmembrane protein 165 [Source:HGNC Symbol;Acc:HGNC:30760]
	PDIA4	-0.667029	8.40255	10.4649	0.00121663	0.0188834	protein disulfide isomerase family A member 4 [Source:HGNC Symbol;Acc:HGNC:30167]
	TULP3	-0.668878	4.00377	13.9429	0.000188448	0.00458041	TUB like protein 3 [Source:HGNC Symbol;Acc:HGNC:12425]
	SBNO2	-0.672067	5.83583	11.9445	0.000548098	0.010146	strawberry notch homolog 2 [Source:HGNC Symbol;Acc:HGNC:29158]
	CDK2AP1	-0.672475	5.20374	12.1775	0.000483705	0.00936061	cyclin dependent kinase 2 associated protein 1 [Source:HGNC Symbol;Acc:HGNC:14002]
	PKM	-0.673028	8.60791	9.32753	0.00225737	0.0300026	pyruvate kinase M1/2 [Source:HGNC Symbol;Acc:HGNC:9021]
	TBC1D8	-0.673667	4.67178	12.965	0.000317368	0.00679044	TBC1 domain family member 8 [Source:HGNC Symbol;Acc:HGNC:17791]
	KANSL1L	-0.680825	4.06585	12.7858	0.000349267	0.00725579	KAT8 regulatory NSL complex subunit 1 like [Source:HGNC Symbol;Acc:HGNC:26310]
	ARSB	-0.681176	4.50172	13.3826	0.000253969	0.00571572	arylsulfatase B [Source:HGNC Symbol;Acc:HGNC:714]
	ACSL1	-0.687714	4.75458	9.43017	0.00213444	0.0288221	acyl-CoA synthetase long chain family member 1 [Source:HGNC Symbol;Acc:HGNC:3569]
	PRKAR2B	-0.689567	4.47585	8.89893	0.00285338	0.035676	protein kinase cAMP-dependent type II regulatory subunit beta [Source:HGNC Symbol;Acc:HGNC:9392]
	GLRX	-0.690841	5.54113	13.5996	0.000226233	0.00528733	glutaredoxin [Source:HGNC Symbol;Acc:HGNC:4330]
	PIK3R3	-0.692465	4.0521	9.66621	0.00187688	0.0260729	phosphoinositide-3-kinase regulatory subunit 3 [Source:HGNC Symbol;Acc:HGNC:8981]
	CXCL16	-0.692611	3.96801	8.80481	0.00300437	0.036993	C-X-C motif chemokine ligand 16 [Source:HGNC Symbol;Acc:HGNC:16642]
	PDIA3	-0.692872	8.80807	10.0169	0.00155107	0.0225991	protein disulfide isomerase family A member 3 [Source:HGNC Symbol;Acc:HGNC:4606]
	GOLT1B	-0.69915	4.22614	15.7302	7.30471e-05	0.00221708	golgi transport 1B [Source:HGNC Symbol;Acc:HGNC:20175]
	PGM2L1	-0.70708	5.15409	14.5017	0.000140035	0.00366328	phosphoglucomutase 2 like 1 [Source:HGNC Symbol;Acc:HGNC:20898]
	ERLEC1	-0.707362	6.61847	17.7664	2.4976e-05	0.000933949	endoplasmic reticulum lectin 1 [Source:HGNC Symbol;Acc:HGNC:25222]
	ACSL3	-0.708147	6.46298	22.0006	2.72562e-06	0.000151253	acyl-CoA synthetase long chain family member 3 [Source:HGNC Symbol;Acc:HGNC:3570]
	LMAN1	-0.708643	7.6421	16.9777	3.78222e-05	0.00131329	lectin, mannose binding 1 [Source:HGNC Symbol;Acc:HGNC:6631]
	CRELD2	-0.713287	5.35151	13.5492	0.000232386	0.00536919	cysteine rich with EGF like domains 2 [Source:HGNC Symbol;Acc:HGNC:28150]
	ECT2	-0.715588	6.09451	17.7874	2.47008e-05	0.000926508	epithelial cell transforming 2 [Source:HGNC Symbol;Acc:HGNC:3155]
	OSBPL8	-0.721699	6.80251	19.5166	9.9727e-06	0.000431043	oxysterol binding protein like 8 [Source:HGNC Symbol;Acc:HGNC:16396]
	ST6GALNAC4	-0.724664	3.86158	10.378	0.00127522	0.0195679	ST6 N-acetylgalactosaminide alpha-2,6-sialyltransferase 4 [Source:HGNC Symbol;Acc:HGNC:17846]
	SOD2	-0.727601	8.15692	10.6896	0.0010774	0.0171899	superoxide dismutase 2 [Source:HGNC Symbol;Acc:HGNC:11180]
	PRDX4	-0.729503	5.26515	10.0204	0.00154817	0.0225991	peroxiredoxin 4 [Source:HGNC Symbol;Acc:HGNC:17169]
	PARM1	-0.729666	8.6928	9.67617	0.00186673	0.0260165	prostate androgen-regulated mucin-like protein 1 [Source:HGNC Symbol;Acc:HGNC:24536]
	MAP3K6	-0.731117	3.70738	14.3787	0.00014948	0.003808	mitogen-activated protein kinase kinase kinase 6 [Source:HGNC Symbol;Acc:HGNC:6858]
	HPSE	-0.731221	3.99933	12.5595	0.000394193	0.00792149	heparanase [Source:HGNC Symbol;Acc:HGNC:5164]
	SORD2P	-0.732428	2.98432	8.58137	0.0033962	0.0407016	sorbitol dehydrogenase 2, pseudogene [Source:HGNC Symbol;Acc:HGNC:49919]
	SNORA71B	-0.733008	3.30448	12.9497	0.000319968	0.00681485	small nucleolar RNA, H/ACA box 71B [Source:HGNC Symbol;Acc:HGNC:10233]
	FUT8	-0.733024	6.35968	13.4461	0.000245512	0.00559482	fucosyltransferase 8 [Source:HGNC Symbol;Acc:HGNC:4019]
	SYTL1	-0.733026	4.0142	11.0798	0.000872738	0.0146233	synaptotagmin like 1 [Source:HGNC Symbol;Acc:HGNC:15584]
	SNORD116-15	-0.733416	5.44168	8.56796	0.0034213	0.0408841	small nucleolar RNA, C/D box 116-15 [Source:HGNC Symbol;Acc:HGNC:33081]
	VSNL1	-0.73374	3.26859	7.93425	0.00485078	0.0520774	visinin like 1 [Source:HGNC Symbol;Acc:HGNC:12722]
	RCN1	-0.734562	6.75512	12.9013	0.000328362	0.00695223	reticulocalbin 1 [Source:HGNC Symbol;Acc:HGNC:9934]
	MAP9	-0.737197	3.26518	8.40886	0.00373397	0.0435081	microtubule associated protein 9 [Source:HGNC Symbol;Acc:HGNC:26118]
	MCFD2	-0.737397	5.94723	20.8051	5.0848e-06	0.00025007	multiple coagulation factor deficiency 2 [Source:HGNC Symbol;Acc:HGNC:18451]
	MTHFD2	-0.740035	5.72007	15.7389	7.27115e-05	0.00221708	methylenetetrahydrofolate dehydrogenase (NADP+ dependent) 2, methenyltetrahydrofolate cyclohydrolase [Source:HGNC Symbol;Acc:HGNC:7434]
	JPH1	-0.7431	3.9499	10.8402	0.000993196	0.0161152	junctophilin 1 [Source:HGNC Symbol;Acc:HGNC:14201]
	JUNB	-0.747724	6.65148	11.9934	0.000533907	0.00996709	JunB proto-oncogene, AP-1 transcription factor subunit [Source:HGNC Symbol;Acc:HGNC:6205]
	ANXA5	-0.747735	6.83611	11.7983	0.000592861	0.010786	annexin A5 [Source:HGNC Symbol;Acc:HGNC:543]
	C2	-0.748136	4.46923	8.05058	0.00454891	0.0502116	complement C2 [Source:HGNC Symbol;Acc:HGNC:1248]
	CCL28	-0.748864	6.92833	11.8863	0.000565476	0.0103497	C-C motif chemokine ligand 28 [Source:HGNC Symbol;Acc:HGNC:17700]
	ENC1	-0.748879	5.37453	15.9303	6.57174e-05	0.00204786	ectodermal-neural cortex 1 [Source:HGNC Symbol;Acc:HGNC:3345]
	OXCT1	-0.750253	5.13456	14.2283	0.000161915	0.00404057	3-oxoacid CoA-transferase 1 [Source:HGNC Symbol;Acc:HGNC:8527]
	SESTD1	-0.751446	5.25322	15.4638	8.41006e-05	0.0024868	SEC14 and spectrin domain containing 1 [Source:HGNC Symbol;Acc:HGNC:18379]
	SQLE	-0.753629	4.88742	11.4923	0.000698861	0.0122381	squalene epoxidase [Source:HGNC Symbol;Acc:HGNC:11279]
	TRIM47	-0.75947	3.65428	15.5329	8.1083e-05	0.00240342	tripartite motif containing 47 [Source:HGNC Symbol;Acc:HGNC:19020]
	ALCAM	-0.767219	5.48081	30.8522	2.78449e-08	3.27152e-06	activated leukocyte cell adhesion molecule [Source:HGNC Symbol;Acc:HGNC:400]
	SLC40A1	-0.76758	8.54352	8.63687	0.00329428	0.039757	solute carrier family 40 member 1 [Source:HGNC Symbol;Acc:HGNC:10909]
	GNE	-0.769666	6.74319	11.1338	0.000847696	0.0142987	glucosamine (UDP-N-acetyl)-2-epimerase/N-acetylmannosamine kinase [Source:HGNC Symbol;Acc:HGNC:23657]
	RHOB	-0.775793	5.33163	10.3943	0.00126407	0.0194212	ras homolog family member B [Source:HGNC Symbol;Acc:HGNC:668]
	MAFF	-0.780119	4.17649	8.98073	0.00272841	0.0344324	MAF bZIP transcription factor F [Source:HGNC Symbol;Acc:HGNC:6780]
	STARD4	-0.780618	5.00778	14.2623	0.000159018	0.00398463	StAR related lipid transfer domain containing 4 [Source:HGNC Symbol;Acc:HGNC:18058]
	BCL6	-0.78083	3.68684	9.00421	0.00269358	0.0341703	BCL6 transcription repressor [Source:HGNC Symbol;Acc:HGNC:1001]
	ANKRD22	-0.782058	4.59179	8.03187	0.00459613	0.0504578	ankyrin repeat domain 22 [Source:HGNC Symbol;Acc:HGNC:28321]
	EMB	-0.78449	5.14247	8.15821	0.00428668	0.0481479	embigin [Source:HGNC Symbol;Acc:HGNC:30465]
	IFIT3	-0.786417	4.72492	9.25611	0.00234711	0.0308039	interferon induced protein with tetratricopeptide repeats 3 [Source:HGNC Symbol;Acc:HGNC:5411]
	LRG1	-0.787772	4.11222	11.4688	0.000707736	0.0123579	leucine rich alpha-2-glycoprotein 1 [Source:HGNC Symbol;Acc:HGNC:29480]
	IFI16	-0.788598	6.66609	12.7261	0.000360579	0.00741475	interferon gamma inducible protein 16 [Source:HGNC Symbol;Acc:HGNC:5395]
	EPB41L4A	-0.788728	3.93636	10.1572	0.00143737	0.0214598	erythrocyte membrane protein band 4.1 like 4A [Source:HGNC Symbol;Acc:HGNC:13278]
	ARF4	-0.789513	7.28306	15.6698	7.54195e-05	0.00225815	ADP ribosylation factor 4 [Source:HGNC Symbol;Acc:HGNC:655]
	ELL2	-0.79262	5.98837	15.2981	9.18093e-05	0.00264398	elongation factor for RNA polymerase II 2 [Source:HGNC Symbol;Acc:HGNC:17064]
	GPX2	-0.794975	7.22744	12.1648	0.00048699	0.00940921	glutathione peroxidase 2 [Source:HGNC Symbol;Acc:HGNC:4554]
	MAP3K8	-0.798956	4.2275	14.8044	0.00011926	0.00322798	mitogen-activated protein kinase kinase kinase 8 [Source:HGNC Symbol;Acc:HGNC:6860]
	ELOVL7	-0.801615	4.46433	13.8124	0.000201997	0.00482293	ELOVL fatty acid elongase 7 [Source:HGNC Symbol;Acc:HGNC:26292]
	TMCO3	-0.802414	5.82687	26.3461	2.85391e-07	2.22331e-05	transmembrane and coiled-coil domains 3 [Source:HGNC Symbol;Acc:HGNC:20329]
	NEDD4	-0.805001	4.72719	8.72627	0.00313658	0.038157	NEDD4 E3 ubiquitin protein ligase [Source:HGNC Symbol;Acc:HGNC:7727]
	BAG3	-0.806471	4.91585	18.9898	1.3142e-05	0.000534164	BCL2 associated athanogene 3 [Source:HGNC Symbol;Acc:HGNC:939]
	TPK1	-0.810207	3.81564	15.26	9.36818e-05	0.00266631	thiamin pyrophosphokinase 1 [Source:HGNC Symbol;Acc:HGNC:17358]
	LIPG	-0.811304	5.13026	14.1872	0.000165493	0.0041214	lipase G, endothelial type [Source:HGNC Symbol;Acc:HGNC:6623]
	PIM3	-0.813206	4.75781	15.3677	8.84883e-05	0.0025913	Pim-3 proto-oncogene, serine/threonine kinase [Source:HGNC Symbol;Acc:HGNC:19310]
	ST3GAL1	-0.813367	4.82793	8.21973	0.00414374	0.0471526	ST3 beta-galactoside alpha-2,3-sialyltransferase 1 [Source:HGNC Symbol;Acc:HGNC:10862]
	SNORD116-17	-0.813746	4.65319	8.89046	0.00286665	0.0358051	small nucleolar RNA, C/D box 116-17 [Source:HGNC Symbol;Acc:HGNC:33083]
	PPA1	-0.813883	6.55596	17.0291	3.68104e-05	0.00128551	pyrophosphatase (inorganic) 1 [Source:HGNC Symbol;Acc:HGNC:9226]
	SNORD116-19	-0.814251	4.64679	9.00907	0.00268642	0.0341151	small nucleolar RNA, C/D box 116-19 [Source:HGNC Symbol;Acc:HGNC:33085]
	AMOTL2	-0.818138	3.87733	17.1589	3.43801e-05	0.00120757	angiomotin like 2 [Source:HGNC Symbol;Acc:HGNC:17812]
	SLC49A4	-0.819244	4.92589	13.2549	0.000271871	0.00600737	solute carrier family 49 member 4 [Source:HGNC Symbol;Acc:HGNC:16628]
	AQP1	-0.820692	5.39504	10.6313	0.00111191	0.017618	aquaporin 1 (Colton blood group) [Source:HGNC Symbol;Acc:HGNC:633]
	AL137129.1	-0.828508	3.47828	14.7051	0.000125704	0.00335018	novel transcript
	IRAK3	-0.829131	4.64104	9.9988	0.00156642	0.0227009	interleukin 1 receptor associated kinase 3 [Source:HGNC Symbol;Acc:HGNC:17020]
	MCUB	-0.829342	3.72865	13.3705	0.00025562	0.00573361	mitochondrial calcium uniporter dominant negative beta subunit [Source:HGNC Symbol;Acc:HGNC:26076]
	ANG	-0.829937	3.51034	11.6532	0.000640922	0.0114423	angiogenin [Source:HGNC Symbol;Acc:HGNC:483]
	TC2N	-0.833721	7.54844	16.0111	6.29706e-05	0.00198774	tandem C2 domains, nuclear [Source:HGNC Symbol;Acc:HGNC:19859]
	RNASE4	-0.834547	5.1596	16.0675	6.11239e-05	0.00194971	ribonuclease A family member 4 [Source:HGNC Symbol;Acc:HGNC:10047]
	DUSP1	-0.835131	5.55687	9.82202	0.00172435	0.0245099	dual specificity phosphatase 1 [Source:HGNC Symbol;Acc:HGNC:3064]
	PAM	-0.836396	6.7441	19.5048	1.00347e-05	0.000431043	peptidylglycine alpha-amidating monooxygenase [Source:HGNC Symbol;Acc:HGNC:8596]
	AL163636.2	-0.836664	5.21058	16.0242	6.25377e-05	0.00198355	novel protein, ANG-RNASE4 readthrough
	DNAJC10	-0.838136	7.40853	23.8105	1.06299e-06	6.90828e-05	DnaJ heat shock protein family (Hsp40) member C10 [Source:HGNC Symbol;Acc:HGNC:24637]
	RIPK2	-0.838979	3.50937	13.1211	0.000291983	0.00637069	receptor interacting serine/threonine kinase 2 [Source:HGNC Symbol;Acc:HGNC:10020]
	TTC39A	-0.848553	5.80816	13.0135	0.000309262	0.00668764	tetratricopeptide repeat domain 39A [Source:HGNC Symbol;Acc:HGNC:18657]
	APOBEC3C	-0.852072	3.67205	12.6868	0.000368249	0.00752156	apolipoprotein B mRNA editing enzyme catalytic subunit 3C [Source:HGNC Symbol;Acc:HGNC:17353]
	SOD3	-0.852722	3.035	8.85041	0.00293023	0.036375	superoxide dismutase 3 [Source:HGNC Symbol;Acc:HGNC:11181]
	CA8	-0.853369	3.2248	12.3542	0.000439993	0.00872306	carbonic anhydrase 8 [Source:HGNC Symbol;Acc:HGNC:1382]
	CALU	-0.853849	6.70067	16.8172	4.11587e-05	0.00139192	calumenin [Source:HGNC Symbol;Acc:HGNC:1458]
	UBE2L6	-0.854095	5.17455	13.6474	0.000220551	0.0052147	ubiquitin conjugating enzyme E2 L6 [Source:HGNC Symbol;Acc:HGNC:12490]
	CKAP4	-0.854999	6.38309	25.2108	5.13942e-07	3.71782e-05	cytoskeleton associated protein 4 [Source:HGNC Symbol;Acc:HGNC:16991]
	BTG2	-0.85585	6.04314	13.9669	0.000186055	0.00453131	BTG anti-proliferation factor 2 [Source:HGNC Symbol;Acc:HGNC:1131]
	TMEM173	-0.8571	4.33632	21.2398	4.05261e-06	0.000211379	transmembrane protein 173 [Source:HGNC Symbol;Acc:HGNC:27962]
	TUBB2A	-0.857878	4.30447	8.85982	0.00291517	0.0362621	tubulin beta 2A class IIa [Source:HGNC Symbol;Acc:HGNC:12412]
	LYN	-0.858369	6.09786	21.2178	4.09938e-06	0.000212905	LYN proto-oncogene, Src family tyrosine kinase [Source:HGNC Symbol;Acc:HGNC:6735]
	CGNL1	-0.861181	3.28893	12.3109	0.000450309	0.00889855	cingulin like 1 [Source:HGNC Symbol;Acc:HGNC:25931]
	PAPSS1	-0.863197	5.19335	18.6301	1.58699e-05	0.000630283	3'-phosphoadenosine 5'-phosphosulfate synthase 1 [Source:HGNC Symbol;Acc:HGNC:8603]
	GLUL	-0.868823	8.0319	16.5232	4.80574e-05	0.00159139	glutamate-ammonia ligase [Source:HGNC Symbol;Acc:HGNC:4341]
	APOL2	-0.872649	5.68209	17.5157	2.84944e-05	0.00103992	apolipoprotein L2 [Source:HGNC Symbol;Acc:HGNC:619]
	ASPH	-0.875528	8.41144	15.8712	6.78038e-05	0.00209674	aspartate beta-hydroxylase [Source:HGNC Symbol;Acc:HGNC:757]
	BCAP29	-0.880744	6.23104	26.8134	2.24074e-07	1.83998e-05	B cell receptor associated protein 29 [Source:HGNC Symbol;Acc:HGNC:24131]
	XBP1	-0.881582	8.70287	10.0128	0.00155458	0.0225991	X-box binding protein 1 [Source:HGNC Symbol;Acc:HGNC:12801]
	SCARA3	-0.88181	3.46906	8.05255	0.00454397	0.0502026	scavenger receptor class A member 3 [Source:HGNC Symbol;Acc:HGNC:19000]
	AL358075.4	-0.887381	2.73259	9.96015	0.00159965	0.023075	-PIK3R3 readthrough [Source:NCBI gene;Acc:110117499]
	HLA-G	-0.888565	3.61297	10.0611	0.00151431	0.0223071	major histocompatibility complex, class I, G [Source:HGNC Symbol;Acc:HGNC:4964]
	PLS3	-0.892287	5.62522	15.6438	7.64625e-05	0.00228317	plastin 3 [Source:HGNC Symbol;Acc:HGNC:9091]
	SNORD45A	-0.893583	5.12473	14.8433	0.000116823	0.00316907	small nucleolar RNA, C/D box 45A [Source:HGNC Symbol;Acc:HGNC:10184]
	NAMPTP1	-0.893992	4.67705	11.2784	0.000784145	0.0134032	nicotinamide phosphoribosyltransferase pseudogene 1 [Source:HGNC Symbol;Acc:HGNC:17633]
	ADAMTS9	-0.894033	4.47275	9.80549	0.00173991	0.0246447	ADAM metallopeptidase with thrombospondin type 1 motif 9 [Source:HGNC Symbol;Acc:HGNC:13202]
	LEFTY1	-0.896326	4.86434	12.0314	0.000523126	0.0098262	left-right determination factor 1 [Source:HGNC Symbol;Acc:HGNC:6552]
	SLFN5	-0.898844	6.1787	13.7725	0.000206335	0.00490721	schlafen family member 5 [Source:HGNC Symbol;Acc:HGNC:28286]
	PITPNC1	-0.900068	4.6137	18.1894	1.99994e-05	0.000769153	phosphatidylinositol transfer protein cytoplasmic 1 [Source:HGNC Symbol;Acc:HGNC:21045]
	NQO2	-0.901246	3.6034	15.1133	0.000101249	0.00281575	N-ribosyldihydronicotinamide:quinone reductase 2 [Source:HGNC Symbol;Acc:HGNC:7856]
	MPP6	-0.903822	2.80418	9.65981	0.00188344	0.0261294	membrane palmitoylated protein 6 [Source:HGNC Symbol;Acc:HGNC:18167]
	NT5DC3	-0.903854	3.6818	12.9898	0.000313198	0.0067368	5'-nucleotidase domain containing 3 [Source:HGNC Symbol;Acc:HGNC:30826]
	IKBIP	-0.910265	4.04501	13.2796	0.000268305	0.00597199	IKBKB interacting protein [Source:HGNC Symbol;Acc:HGNC:26430]
	SPTBN2	-0.915567	3.66214	14.3715	0.000150055	0.003808	spectrin beta, non-erythrocytic 2 [Source:HGNC Symbol;Acc:HGNC:11276]
	ANO6	-0.915784	5.79301	15.3931	8.73088e-05	0.00256296	anoctamin 6 [Source:HGNC Symbol;Acc:HGNC:25240]
	SCD	-0.927148	6.81902	10.625	0.00111568	0.0176197	stearoyl-CoA desaturase [Source:HGNC Symbol;Acc:HGNC:10571]
	TRIM22	-0.927341	6.48749	12.4815	0.000410993	0.0081882	tripartite motif containing 22 [Source:HGNC Symbol;Acc:HGNC:16379]
	CASP1	-0.930571	6.99705	12.2261	0.000471269	0.00917841	caspase 1 [Source:HGNC Symbol;Acc:HGNC:1499]
	SLC38A5	-0.93643	2.80798	9.98963	0.00157424	0.0227488	solute carrier family 38 member 5 [Source:HGNC Symbol;Acc:HGNC:18070]
	CLDN12	-0.942142	6.19212	20.7828	5.1442e-06	0.00025007	claudin 12 [Source:HGNC Symbol;Acc:HGNC:2034]
	IFIT2	-0.94255	4.23354	17.6615	2.63912e-05	0.000980832	interferon induced protein with tetratricopeptide repeats 2 [Source:HGNC Symbol;Acc:HGNC:5409]
	NCALD	-0.94343	3.13402	13.9066	0.000192119	0.00466032	neurocalcin delta [Source:HGNC Symbol;Acc:HGNC:7655]
	IFITM3	-0.946891	4.5468	10.6601	0.00109471	0.0174136	interferon induced transmembrane protein 3 [Source:HGNC Symbol;Acc:HGNC:5414]
	SNORD14D	-0.948099	5.46293	9.59516	0.00195091	0.0268386	small nucleolar RNA, C/D box 14D [Source:HGNC Symbol;Acc:HGNC:30353]
	CENPW	-0.950185	3.5898	13.0028	0.000311032	0.00671398	centromere protein W [Source:HGNC Symbol;Acc:HGNC:21488]
	TSTA3	-0.952201	5.61358	20.2882	6.66089e-06	0.000311345	tissue specific transplantation antigen P35B [Source:HGNC Symbol;Acc:HGNC:12390]
	NAMPT	-0.960348	7.57585	13.6032	0.000225801	0.00528733	nicotinamide phosphoribosyltransferase [Source:HGNC Symbol;Acc:HGNC:30092]
	CD82	-0.960943	4.19024	14.7304	0.000124027	0.00331276	CD82 molecule [Source:HGNC Symbol;Acc:HGNC:6210]
	EPHA2	-0.961665	4.96892	10.0972	0.00148496	0.0220081	EPH receptor A2 [Source:HGNC Symbol;Acc:HGNC:3386]
	SNX10	-0.961779	3.75891	9.48228	0.00207466	0.0281586	sorting nexin 10 [Source:HGNC Symbol;Acc:HGNC:14974]
	SAMD9L	-0.964019	7.20336	17.2928	3.20395e-05	0.00112862	sterile alpha motif domain containing 9 like [Source:HGNC Symbol;Acc:HGNC:1349]
	ZBP1	-0.964544	4.32098	9.90416	0.00164906	0.0236445	Z-DNA binding protein 1 [Source:HGNC Symbol;Acc:HGNC:16176]
	NUCB2	-0.966507	6.93789	21.9818	2.75251e-06	0.000152051	nucleobindin 2 [Source:HGNC Symbol;Acc:HGNC:8044]
	ST6GALNAC1	-0.967284	8.98517	10.8933	0.000965127	0.0157971	ST6 N-acetylgalactosaminide alpha-2,6-sialyltransferase 1 [Source:HGNC Symbol;Acc:HGNC:23614]
	MLPH	-0.967315	5.90047	12.71	0.00036371	0.00745391	melanophilin [Source:HGNC Symbol;Acc:HGNC:29643]
	PTPN13	-0.967704	4.83109	13.2719	0.000269411	0.00597473	protein tyrosine phosphatase non-receptor type 13 [Source:HGNC Symbol;Acc:HGNC:9646]
	PKIA	-0.971453	2.57407	8.09085	0.00444892	0.0494915	cAMP-dependent protein kinase inhibitor alpha [Source:HGNC Symbol;Acc:HGNC:9017]
	UNC13D	-0.977272	4.89866	13.8765	0.000195226	0.00471681	unc-13 homolog D [Source:HGNC Symbol;Acc:HGNC:23147]
	PALMD	-0.98628	3.2385	10.2384	0.00137544	0.020825	palmdelphin [Source:HGNC Symbol;Acc:HGNC:15846]
	TSPAN13	-0.992365	5.94469	36.1313	1.84464e-09	3.39665e-07	tetraspanin 13 [Source:HGNC Symbol;Acc:HGNC:21643]
	NLRP2	-0.993053	3.78969	8.54542	0.00346392	0.0410702	NLR family pyrin domain containing 2 [Source:HGNC Symbol;Acc:HGNC:22948]
	BHLHE40	-0.996084	5.9021	21.5628	3.42434e-06	0.000182526	basic helix-loop-helix family member e40 [Source:HGNC Symbol;Acc:HGNC:1046]
	GBP1	-0.996577	6.95179	9.39432	0.00217659	0.0291323	guanylate binding protein 1 [Source:HGNC Symbol;Acc:HGNC:4182]
	TMC5	-0.998554	7.38843	19.0182	1.29477e-05	0.00052803	transmembrane channel like 5 [Source:HGNC Symbol;Acc:HGNC:22999]
	ICAM1	-1.00398	5.35574	10.0446	0.00152797	0.0224268	intercellular adhesion molecule 1 [Source:HGNC Symbol;Acc:HGNC:5344]
	ARHGEF3	-1.01065	4.68485	28.3374	1.0191e-07	9.38267e-06	Rho guanine nucleotide exchange factor 3 [Source:HGNC Symbol;Acc:HGNC:683]
	AGPAT4	-1.01684	2.95558	14.2888	0.000156795	0.0039452	1-acylglycerol-3-phosphate O-acyltransferase 4 [Source:HGNC Symbol;Acc:HGNC:20885]
	WARS	-1.01809	7.61846	12.9484	0.000320187	0.00681485	tryptophanyl-tRNA synthetase [Source:HGNC Symbol;Acc:HGNC:12729]
	SEC24D	-1.01914	6.35972	31.4465	2.05007e-08	2.62258e-06	SEC24 homolog D, COPII coat complex component [Source:HGNC Symbol;Acc:HGNC:10706]
	ADAM9	-1.02236	7.29595	29.0087	7.20529e-08	7.00528e-06	ADAM metallopeptidase domain 9 [Source:HGNC Symbol;Acc:HGNC:216]
	IL33	-1.02321	3.87248	9.99434	0.00157022	0.0227178	interleukin 33 [Source:HGNC Symbol;Acc:HGNC:16028]
	LAMP3	-1.02404	2.97117	7.94432	0.00482386	0.0520457	lysosomal associated membrane protein 3 [Source:HGNC Symbol;Acc:HGNC:14582]
	SLC17A9	-1.02666	3.16398	11.5389	0.000681553	0.0120042	solute carrier family 17 member 9 [Source:HGNC Symbol;Acc:HGNC:16192]
	ACPP	-1.02851	4.24774	19.32	1.10541e-05	0.000466462	acid phosphatase, prostate [Source:HGNC Symbol;Acc:HGNC:125]
	SLC39A8	-1.02975	6.90308	19.7621	8.77068e-06	0.000396246	solute carrier family 39 member 8 [Source:HGNC Symbol;Acc:HGNC:20862]
	TWSG1	-1.03161	4.49098	28.8274	7.91235e-08	7.57852e-06	twisted gastrulation BMP signaling modulator 1 [Source:HGNC Symbol;Acc:HGNC:12429]
	GNA14	-1.0336	3.64912	23.4739	1.26622e-06	8.01476e-05	G protein subunit alpha 14 [Source:HGNC Symbol;Acc:HGNC:4382]
	SLC9A7	-1.03391	4.01169	16.9005	3.93912e-05	0.00134923	solute carrier family 9 member A7 [Source:HGNC Symbol;Acc:HGNC:17123]
	SPNS2	-1.03546	4.15876	10.5135	0.00118506	0.0184878	sphingolipid transporter 2 [Source:HGNC Symbol;Acc:HGNC:26992]
	HGD	-1.03549	3.593	12.8178	0.000343341	0.00716463	homogentisate 1,2-dioxygenase [Source:HGNC Symbol;Acc:HGNC:4892]
	DRAM1	-1.03996	4.31628	18.3698	1.81921e-05	0.000713187	DNA damage regulated autophagy modulator 1 [Source:HGNC Symbol;Acc:HGNC:25645]
	QSOX1	-1.04106	7.02871	25.6597	4.07237e-07	3.01777e-05	quiescin sulfhydryl oxidase 1 [Source:HGNC Symbol;Acc:HGNC:9756]
	TTC9	-1.04248	2.58767	7.92164	0.00488469	0.0523489	tetratricopeptide repeat domain 9 [Source:HGNC Symbol;Acc:HGNC:20267]
	DNAJC12	-1.04871	3.41916	12.7113	0.000363448	0.00745391	DnaJ heat shock protein family (Hsp40) member C12 [Source:HGNC Symbol;Acc:HGNC:28908]
	TMEM263	-1.0539	5.25013	46.7146	8.21129e-12	2.69708e-09	transmembrane protein 263 [Source:HGNC Symbol;Acc:HGNC:28281]
	SYTL5	-1.05636	4.68366	12.8248	0.000342048	0.00715476	synaptotagmin like 5 [Source:HGNC Symbol;Acc:HGNC:15589]
	FAM3C	-1.06123	5.23754	26.0314	3.35915e-07	2.56753e-05	family with sequence similarity 3 member C [Source:HGNC Symbol;Acc:HGNC:18664]
	XDH	-1.06626	7.51361	13.8219	0.000200978	0.00481752	xanthine dehydrogenase [Source:HGNC Symbol;Acc:HGNC:12805]
	KCNE3	-1.07016	5.45044	21.3249	3.87655e-06	0.000203068	potassium voltage-gated channel subfamily E regulatory subunit 3 [Source:HGNC Symbol;Acc:HGNC:6243]
	ERO1A	-1.07086	7.4136	17.8014	2.45206e-05	0.000922596	endoplasmic reticulum oxidoreductase 1 alpha [Source:HGNC Symbol;Acc:HGNC:13280]
	MUC1	-1.08258	6.5983	10.7809	0.00102554	0.0165517	mucin 1, cell surface associated [Source:HGNC Symbol;Acc:HGNC:7508]
	DAPP1	-1.08655	5.19308	18.7033	1.5272e-05	0.000614573	dual adaptor of phosphotyrosine and 3-phosphoinositides 1 [Source:HGNC Symbol;Acc:HGNC:16500]
	APOL1	-1.10336	6.03408	9.06487	0.00260568	0.0334744	apolipoprotein L1 [Source:HGNC Symbol;Acc:HGNC:618]
	HIF1A	-1.1064	8.23335	17.3276	3.14581e-05	0.00111618	hypoxia inducible factor 1 subunit alpha [Source:HGNC Symbol;Acc:HGNC:4910]
	LAMC2	-1.10856	7.20977	16.5179	4.81933e-05	0.00159156	laminin subunit gamma 2 [Source:HGNC Symbol;Acc:HGNC:6493]
	ME1	-1.10886	4.88503	14.4322	0.000145294	0.00373336	malic enzyme 1 [Source:HGNC Symbol;Acc:HGNC:6983]
	FRMD3	-1.10997	5.52091	19.4378	1.03932e-05	0.000444747	FERM domain containing 3 [Source:HGNC Symbol;Acc:HGNC:24125]
	EGR1	-1.12246	3.1712	9.11783	0.0025313	0.0327265	early growth response 1 [Source:HGNC Symbol;Acc:HGNC:3238]
	SIK1B	-1.12502	2.80663	9.3092	0.00228007	0.0301791	salt inducible kinase 1B (putative) [Source:HGNC Symbol;Acc:HGNC:52389]
	VWA1	-1.13072	4.95043	23.8899	1.02005e-06	6.73734e-05	von Willebrand factor A domain containing 1 [Source:HGNC Symbol;Acc:HGNC:30910]
	PDP1	-1.1332	5.26586	35.5411	2.49726e-09	4.39843e-07	pyruvate dehyrogenase phosphatase catalytic subunit 1 [Source:HGNC Symbol;Acc:HGNC:9279]
	ASRGL1	-1.13596	4.13867	27.6103	1.48387e-07	1.30678e-05	asparaginase and isoaspartyl peptidase 1 [Source:HGNC Symbol;Acc:HGNC:16448]
	FADS1	-1.13653	3.80055	11.1805	0.000826623	0.0140413	fatty acid desaturase 1 [Source:HGNC Symbol;Acc:HGNC:3574]
	CHST3	-1.13788	2.8693	9.33447	0.00224883	0.0299343	carbohydrate sulfotransferase 3 [Source:HGNC Symbol;Acc:HGNC:1971]
	PDE4B	-1.14157	4.88001	14.1095	0.000172472	0.00424302	phosphodiesterase 4B [Source:HGNC Symbol;Acc:HGNC:8781]
	CATSPERB	-1.1453	3.5001	17.8495	2.39084e-05	0.000902356	cation channel sperm associated auxiliary subunit beta [Source:HGNC Symbol;Acc:HGNC:20500]
	SGMS1	-1.15262	5.38375	48.9111	2.67835e-12	1.01719e-09	sphingomyelin synthase 1 [Source:HGNC Symbol;Acc:HGNC:29799]
	TMEM200A	-1.15814	4.8453	11.5976	0.000660368	0.0116649	transmembrane protein 200A [Source:HGNC Symbol;Acc:HGNC:21075]
	P3H2	-1.16045	4.17756	18.3845	1.80523e-05	0.000709997	prolyl 3-hydroxylase 2 [Source:HGNC Symbol;Acc:HGNC:19317]
	BIRC3	-1.16416	7.48151	17.3045	3.18427e-05	0.00112496	baculoviral IAP repeat containing 3 [Source:HGNC Symbol;Acc:HGNC:591]
	IGFBP5	-1.17886	7.16049	8.4998	0.00355185	0.0419491	insulin like growth factor binding protein 5 [Source:HGNC Symbol;Acc:HGNC:5474]
	EREG	-1.18173	2.68847	8.04401	0.00456544	0.0503483	epiregulin [Source:HGNC Symbol;Acc:HGNC:3443]
	FAM3C2	-1.18458	3.7305	30.0547	4.20028e-08	4.55768e-06	family with sequence similarity 3 member C2 (pseudogene) [Source:HGNC Symbol;Acc:HGNC:34501]
	HLA-DRB1	-1.18515	8.04141	8.99048	0.0027139	0.0343206	major histocompatibility complex, class II, DR beta 1 [Source:HGNC Symbol;Acc:HGNC:4948]
	LRP8	-1.18873	3.11477	16.2875	5.44231e-05	0.00176371	LDL receptor related protein 8 [Source:HGNC Symbol;Acc:HGNC:6700]
	RTEL1-TNFRSF6B	-1.19053	4.5675	24.598	7.06253e-07	4.82196e-05	RTEL1-TNFRSF6B readthrough (NMD candidate) [Source:HGNC Symbol;Acc:HGNC:44095]
	BACE2	-1.19067	6.72071	19.6122	9.48612e-06	0.000417698	beta-secretase 2 [Source:HGNC Symbol;Acc:HGNC:934]
	SPINK1	-1.19195	6.57785	9.90328	0.00164984	0.0236445	serine peptidase inhibitor, Kazal type 1 [Source:HGNC Symbol;Acc:HGNC:11244]
	SRD5A3	-1.19464	4.52635	16.7372	4.29303e-05	0.00143333	steroid 5 alpha-reductase 3 [Source:HGNC Symbol;Acc:HGNC:25812]
	PFKFB3	-1.1973	5.31161	22.1284	2.55006e-06	0.000142815	6-phosphofructo-2-kinase/fructose-2,6-biphosphatase 3 [Source:HGNC Symbol;Acc:HGNC:8874]
	OLFM1	-1.2018	3.13124	11.9231	0.000554411	0.0102087	olfactomedin 1 [Source:HGNC Symbol;Acc:HGNC:17187]
	MFSD4A	-1.20535	4.18992	10.1913	0.00141103	0.0211186	major facilitator superfamily domain containing 4A [Source:HGNC Symbol;Acc:HGNC:25433]
	RGS2	-1.21172	4.77137	15.1604	9.87537e-05	0.00275905	regulator of G protein signaling 2 [Source:HGNC Symbol;Acc:HGNC:9998]
	ARFGAP3	-1.22211	6.04459	38.4789	5.53502e-10	1.10274e-07	ADP ribosylation factor GTPase activating protein 3 [Source:HGNC Symbol;Acc:HGNC:661]
	SLC5A1	-1.22407	5.45915	22.9782	1.63848e-06	9.85762e-05	solute carrier family 5 member 1 [Source:HGNC Symbol;Acc:HGNC:11036]
	KCTD14	-1.22944	2.7669	16.7788	4.19989e-05	0.00140998	potassium channel tetramerization domain containing 14 [Source:HGNC Symbol;Acc:HGNC:23295]
	CELSR1	-1.2299	3.64202	15.3541	8.91273e-05	0.0025913	cadherin EGF LAG seven-pass G-type receptor 1 [Source:HGNC Symbol;Acc:HGNC:1850]
	MMP9	-1.23101	5.1807	9.42643	0.0021388	0.0288488	matrix metallopeptidase 9 [Source:HGNC Symbol;Acc:HGNC:7176]
	AGR2	-1.23672	9.67492	17.9873	2.2238e-05	0.000844557	anterior gradient 2, protein disulphide isomerase family member [Source:HGNC Symbol;Acc:HGNC:328]
	ANXA3	-1.24017	5.43415	20.6783	5.43284e-06	0.00026097	annexin A3 [Source:HGNC Symbol;Acc:HGNC:541]
	ASS1	-1.24112	8.3111	19.2218	1.16378e-05	0.000484365	argininosuccinate synthase 1 [Source:HGNC Symbol;Acc:HGNC:758]
	TUSC3	-1.24763	2.72921	12.5507	0.000396062	0.00794282	tumor suppressor candidate 3 [Source:HGNC Symbol;Acc:HGNC:30242]
	FGF7	-1.24858	3.79521	9.03855	0.00264345	0.0337539	fibroblast growth factor 7 [Source:HGNC Symbol;Acc:HGNC:3685]
	PARP8	-1.2582	5.19815	43.13	5.12206e-11	1.38306e-08	poly(ADP-ribose) polymerase family member 8 [Source:HGNC Symbol;Acc:HGNC:26124]
	FMOD	-1.26253	5.02462	21.4348	3.6607e-06	0.000194273	fibromodulin [Source:HGNC Symbol;Acc:HGNC:3774]
	BCL2A1	-1.26633	2.89695	8.94132	0.00278792	0.0350725	BCL2 related protein A1 [Source:HGNC Symbol;Acc:HGNC:991]
	TGM2	-1.27275	6.09712	11.1228	0.000852739	0.0143537	transglutaminase 2 [Source:HGNC Symbol;Acc:HGNC:11778]
	PHLDA1	-1.27891	4.57261	16.4682	4.94722e-05	0.00162936	pleckstrin homology like domain family A member 1 [Source:HGNC Symbol;Acc:HGNC:8933]
	S100A11	-1.28367	5.97392	27.9731	1.23015e-07	1.10741e-05	S100 calcium binding protein A11 [Source:HGNC Symbol;Acc:HGNC:10488]
	SLCO4A1	-1.28789	2.99194	16.2561	5.53316e-05	0.00178367	solute carrier organic anion transporter family member 4A1 [Source:HGNC Symbol;Acc:HGNC:10953]
	CASP5	-1.29465	6.0574	21.0478	4.47959e-06	0.000226835	caspase 5 [Source:HGNC Symbol;Acc:HGNC:1506]
	GNA15	-1.30239	3.15173	19.8956	8.17874e-06	0.00037227	G protein subunit alpha 15 [Source:HGNC Symbol;Acc:HGNC:4383]
	FAM177B	-1.30278	3.00405	18.0495	2.15238e-05	0.000819996	family with sequence similarity 177 member B [Source:HGNC Symbol;Acc:HGNC:34395]
	SNORD14B	-1.30952	2.94541	20.4769	6.03542e-06	0.000286518	small nucleolar RNA, C/D box 14B [Source:HGNC Symbol;Acc:HGNC:31803]
	PRRX1	-1.31858	3.01034	8.08997	0.0044511	0.0494915	paired related homeobox 1 [Source:HGNC Symbol;Acc:HGNC:9142]
	ZC3H12A	-1.32398	5.37278	30.3668	3.5759e-08	4.06149e-06	zinc finger CCCH-type containing 12A [Source:HGNC Symbol;Acc:HGNC:26259]
	PMAIP1	-1.32443	3.44062	20.1884	7.0177e-06	0.00032552	phorbol-12-myristate-13-acetate-induced protein 1 [Source:HGNC Symbol;Acc:HGNC:9108]
	NEBL	-1.32562	5.16328	32.1306	1.44152e-08	1.90422e-06	nebulette [Source:HGNC Symbol;Acc:HGNC:16932]
	GDF15	-1.32579	3.19727	13.7647	0.000207193	0.00491801	growth differentiation factor 15 [Source:HGNC Symbol;Acc:HGNC:30142]
	GABBR1	-1.33625	5.35704	11.3348	0.000760667	0.013057	gamma-aminobutyric acid type B receptor subunit 1 [Source:HGNC Symbol;Acc:HGNC:4070]
	SDR16C5	-1.34039	3.68241	13.4045	0.000251024	0.00565991	short chain dehydrogenase/reductase family 16C member 5 [Source:HGNC Symbol;Acc:HGNC:30311]
	FADS2	-1.34219	3.56429	10.0131	0.00155432	0.0225991	fatty acid desaturase 2 [Source:HGNC Symbol;Acc:HGNC:3575]
	ASPHD2	-1.34851	2.86411	27.4314	1.62764e-07	1.41291e-05	aspartate beta-hydroxylase domain containing 2 [Source:HGNC Symbol;Acc:HGNC:30437]
	MUC5B	-1.35823	7.58713	13.5679	0.000230088	0.00534955	mucin 5B, oligomeric mucus/gel-forming [Source:HGNC Symbol;Acc:HGNC:7516]
	ST6GALNAC6	-1.35996	6.27464	19.5687	9.70473e-06	0.000425782	ST6 N-acetylgalactosaminide alpha-2,6-sialyltransferase 6 [Source:HGNC Symbol;Acc:HGNC:23364]
	CEACAM6	-1.36334	9.91924	14.4058	0.000147345	0.00376985	carcinoembryonic antigen related cell adhesion molecule 6 [Source:HGNC Symbol;Acc:HGNC:1818]
	GREM1	-1.36477	5.68235	11.6525	0.000641174	0.0114423	gremlin 1, DAN family BMP antagonist [Source:HGNC Symbol;Acc:HGNC:2001]
	GALNT5	-1.3736	7.11278	29.6397	5.20272e-08	5.35836e-06	polypeptide N-acetylgalactosaminyltransferase 5 [Source:HGNC Symbol;Acc:HGNC:4127]
	PCDH17	-1.37413	3.23531	12.8158	0.0003437	0.00716463	protocadherin 17 [Source:HGNC Symbol;Acc:HGNC:14267]
	ANXA1	-1.39602	6.71757	15.2882	9.22911e-05	0.00264532	annexin A1 [Source:HGNC Symbol;Acc:HGNC:533]
	C4BPB	-1.39738	2.67717	8.88464	0.0028758	0.0358826	complement component 4 binding protein beta [Source:HGNC Symbol;Acc:HGNC:1328]
	MTCL1	-1.40669	3.45785	22.7548	1.84045e-06	0.000108578	microtubule crosslinking factor 1 [Source:HGNC Symbol;Acc:HGNC:29121]
	TNFRSF11B	-1.41428	3.23236	13.0532	0.000302762	0.00655876	TNF receptor superfamily member 11b [Source:HGNC Symbol;Acc:HGNC:11909]
	NFKBIZ	-1.431	7.03644	48.5151	3.27749e-12	1.20701e-09	NFKB inhibitor zeta [Source:HGNC Symbol;Acc:HGNC:29805]
	CCL20	-1.44106	4.24273	12.8483	0.000337785	0.00708999	C-C motif chemokine ligand 20 [Source:HGNC Symbol;Acc:HGNC:10619]
	SLC16A14	-1.44352	3.26309	34.7565	3.73628e-09	6.13608e-07	solute carrier family 16 member 14 [Source:HGNC Symbol;Acc:HGNC:26417]
	CDA	-1.45078	2.76699	10.7915	0.00101969	0.0164791	cytidine deaminase [Source:HGNC Symbol;Acc:HGNC:1712]
	IRS1	-1.4561	4.61462	47.7211	4.91384e-12	1.65883e-09	insulin receptor substrate 1 [Source:HGNC Symbol;Acc:HGNC:6125]
	EIF5A2	-1.46006	2.38419	14.8748	0.00011489	0.00312361	eukaryotic translation initiation factor 5A2 [Source:HGNC Symbol;Acc:HGNC:3301]
	LYPD5	-1.47374	2.50247	10.0837	0.00149587	0.0221429	LY6/PLAUR domain containing 5 [Source:HGNC Symbol;Acc:HGNC:26397]
	PYY	-1.50077	3.81894	10.892	0.000965791	0.0157971	peptide YY [Source:HGNC Symbol;Acc:HGNC:9748]
	C4BPA	-1.50213	2.76932	8.79956	0.00301303	0.0370246	complement component 4 binding protein alpha [Source:HGNC Symbol;Acc:HGNC:1325]
	KYNU	-1.51296	3.63884	15.0717	0.000103505	0.00285885	kynureninase [Source:HGNC Symbol;Acc:HGNC:6469]
	MMRN1	-1.5142	3.74282	14.7637	0.000121856	0.00327077	multimerin 1 [Source:HGNC Symbol;Acc:HGNC:7178]
	WFDC2	-1.51424	2.94504	9.60194	0.00194372	0.0268128	WAP four-disulfide core domain 2 [Source:HGNC Symbol;Acc:HGNC:15939]
	ZG16B	-1.5211	3.91957	34.8487	3.56356e-09	5.9326e-07	zymogen granule protein 16B [Source:HGNC Symbol;Acc:HGNC:30456]
	CSF3R	-1.52558	3.14735	10.7388	0.00104912	0.0168205	colony stimulating factor 3 receptor [Source:HGNC Symbol;Acc:HGNC:2439]
	FOXA2	-1.52687	3.76086	27.6956	1.41988e-07	1.25955e-05	forkhead box A2 [Source:HGNC Symbol;Acc:HGNC:5022]
	OLFM4	-1.52975	11.1804	9.10615	0.00254752	0.0329012	olfactomedin 4 [Source:HGNC Symbol;Acc:HGNC:17190]
	LPCAT1	-1.54383	5.47519	39.0308	4.17164e-10	8.44965e-08	lysophosphatidylcholine acyltransferase 1 [Source:HGNC Symbol;Acc:HGNC:25718]
	AREG	-1.54717	4.51445	22.858	1.74424e-06	0.000103911	amphiregulin [Source:HGNC Symbol;Acc:HGNC:651]
	AL645922.1	-1.5663	6.45062	29.8016	4.78597e-08	5.01413e-06	novel complement component 2 (C2) and complement factor B (CFB) protein
	GJB3	-1.58771	2.77964	29.5229	5.52595e-08	5.64343e-06	gap junction protein beta 3 [Source:HGNC Symbol;Acc:HGNC:4285]
	FFAR4	-1.60761	4.30664	35.0256	3.25398e-09	5.49245e-07	free fatty acid receptor 4 [Source:HGNC Symbol;Acc:HGNC:19061]
	CPXM1	-1.61551	2.67177	9.39715	0.00217323	0.0291193	carboxypeptidase X, M14 family member 1 [Source:HGNC Symbol;Acc:HGNC:15771]
	SCG2	-1.63721	2.86952	16.3746	5.1977e-05	0.0016935	secretogranin II [Source:HGNC Symbol;Acc:HGNC:10575]
	ARNTL2	-1.63885	4.58034	26.5269	2.59899e-07	2.07799e-05	aryl hydrocarbon receptor nuclear translocator like 2 [Source:HGNC Symbol;Acc:HGNC:18984]
	ARSJ	-1.64664	3.30436	33.3603	7.65705e-09	1.06961e-06	arylsulfatase family member J [Source:HGNC Symbol;Acc:HGNC:26286]
	DOC2B	-1.66111	3.04494	16.9174	3.90421e-05	0.00134413	double C2 domain beta [Source:HGNC Symbol;Acc:HGNC:2986]
	CD274	-1.66477	4.40951	24.6358	6.92525e-07	4.75494e-05	CD274 molecule [Source:HGNC Symbol;Acc:HGNC:17635]
	TNFRSF9	-1.68043	2.05008	10.8851	0.000969389	0.0158347	TNF receptor superfamily member 9 [Source:HGNC Symbol;Acc:HGNC:11924]
	SLC15A1	-1.68909	3.01207	10.8177	0.00100535	0.0162831	solute carrier family 15 member 1 [Source:HGNC Symbol;Acc:HGNC:10920]
	FOS	-1.68993	6.09386	15.7274	7.31548e-05	0.00221708	Fos proto-oncogene, AP-1 transcription factor subunit [Source:HGNC Symbol;Acc:HGNC:3796]
	SLC28A3	-1.69261	2.38961	17.3447	3.11768e-05	0.00111439	solute carrier family 28 member 3 [Source:HGNC Symbol;Acc:HGNC:16484]
	ACKR4	-1.69794	2.10125	8.43014	0.00369052	0.0430431	atypical chemokine receptor 4 [Source:HGNC Symbol;Acc:HGNC:1611]
	KCND3	-1.69822	4.59245	29.9027	4.5428e-08	4.80075e-06	potassium voltage-gated channel subfamily D member 3 [Source:HGNC Symbol;Acc:HGNC:6239]
	MME	-1.69937	2.89174	15.1882	9.73075e-05	0.00275084	membrane metalloendopeptidase [Source:HGNC Symbol;Acc:HGNC:7154]
	SCEL	-1.70169	2.39049	11.4998	0.000696022	0.012206	sciellin [Source:HGNC Symbol;Acc:HGNC:10573]
	G0S2	-1.71113	3.23708	17.9315	2.28997e-05	0.00086698	G0/G1 switch 2 [Source:HGNC Symbol;Acc:HGNC:30229]
	CFB	-1.72778	6.15737	30.4874	3.3604e-08	3.85273e-06	complement factor B [Source:HGNC Symbol;Acc:HGNC:1037]
	TIMP1	-1.73839	5.40149	30.1995	3.89809e-08	4.30668e-06	TIMP metallopeptidase inhibitor 1 [Source:HGNC Symbol;Acc:HGNC:11820]
	STRIP2	-1.73972	2.63503	18.0926	2.10416e-05	0.000806685	striatin interacting protein 2 [Source:HGNC Symbol;Acc:HGNC:22209]
	UBD	-1.78574	5.19808	13.8485	0.000198151	0.00476117	ubiquitin D [Source:HGNC Symbol;Acc:HGNC:18795]
	GABRP	-1.79336	2.19354	12.0569	0.000516009	0.00973767	gamma-aminobutyric acid type A receptor pi subunit [Source:HGNC Symbol;Acc:HGNC:4089]
	TNFRSF10C	-1.80007	2.35213	11.7611	0.000604822	0.0109381	TNF receptor superfamily member 10c [Source:HGNC Symbol;Acc:HGNC:11906]
	SERPINA1	-1.82595	8.36326	30.3014	3.6986e-08	4.15426e-06	serpin family A member 1 [Source:HGNC Symbol;Acc:HGNC:8941]
	S100P	-1.84209	5.40476	11.154	0.000838492	0.0141925	S100 calcium binding protein P [Source:HGNC Symbol;Acc:HGNC:10504]
	KDELR3	-1.87601	3.69262	50.5858	1.14066e-12	4.95086e-10	KDEL endoplasmic reticulum protein retention receptor 3 [Source:HGNC Symbol;Acc:HGNC:6306]
	AD000090.1	-1.88442	4.02342	30.2871	3.72595e-08	4.15426e-06	novel transcript, antisense to ATP4A
	CTSE	-1.90097	5.18749	27.2448	1.79256e-07	1.53415e-05	cathepsin E [Source:HGNC Symbol;Acc:HGNC:2530]
	GCG	-1.90507	6.16704	22.433	2.17605e-06	0.000124383	glucagon [Source:HGNC Symbol;Acc:HGNC:4191]
	SOCS3	-1.90724	4.84433	20.3007	6.61777e-06	0.000310524	suppressor of cytokine signaling 3 [Source:HGNC Symbol;Acc:HGNC:19391]
	LINC00261	-1.90897	3.99425	30.0338	4.24573e-08	4.56623e-06	long intergenic non-protein coding RNA 261 [Source:HGNC Symbol;Acc:HGNC:16189]
	CD55	-1.92754	7.5272	21.1838	4.17276e-06	0.00021488	CD55 molecule (Cromer blood group) [Source:HGNC Symbol;Acc:HGNC:2665]
	SLC7A11	-1.94469	4.43324	43.0873	5.235e-11	1.38306e-08	solute carrier family 7 member 11 [Source:HGNC Symbol;Acc:HGNC:11059]
	STS	-1.94479	5.67138	55.1744	1.10295e-13	6.09278e-11	steroid sulfatase [Source:HGNC Symbol;Acc:HGNC:11425]
	ADM	-1.9476	5.98895	53.986	2.01924e-13	1.06695e-10	adrenomedullin [Source:HGNC Symbol;Acc:HGNC:259]
	S100A9	-1.95629	4.51321	13.2883	0.00026707	0.00595542	S100 calcium binding protein A9 [Source:HGNC Symbol;Acc:HGNC:10499]
	MMP12	-1.97654	5.98345	24.0505	9.38436e-07	6.23214e-05	matrix metallopeptidase 12 [Source:HGNC Symbol;Acc:HGNC:7158]
	STC1	-2.02922	2.254	8.93459	0.0027982	0.0351307	stanniocalcin 1 [Source:HGNC Symbol;Acc:HGNC:11373]
	SPINK5	-2.02961	4.55888	41.7505	1.03694e-10	2.57182e-08	serine peptidase inhibitor, Kazal type 5 [Source:HGNC Symbol;Acc:HGNC:15464]
	MMP1	-2.03908	4.08975	12.7355	0.000358772	0.0073901	matrix metallopeptidase 1 [Source:HGNC Symbol;Acc:HGNC:7155]
	CXCL6	-2.04445	1.95973	11.5271	0.000685877	0.0120629	C-X-C motif chemokine ligand 6 [Source:HGNC Symbol;Acc:HGNC:10643]
	FCGR3B	-2.08875	3.07832	15.9456	6.519e-05	0.00203664	Fc fragment of IgG receptor IIIb [Source:HGNC Symbol;Acc:HGNC:3620]
	SNPH	-2.10899	2.44527	26.8451	2.20437e-07	1.83491e-05	syntaphilin [Source:HGNC Symbol;Acc:HGNC:15931]
	SLC28A2	-2.11424	4.25122	22.4307	2.1786e-06	0.000124383	solute carrier family 28 member 2 [Source:HGNC Symbol;Acc:HGNC:11002]
	FAP	-2.12648	1.2989	10.3113	0.00132217	0.0201863	fibroblast activation protein alpha [Source:HGNC Symbol;Acc:HGNC:3590]
	AC005697.1	-2.1787	2.51498	20.9993	4.59459e-06	0.000231693	novel protein
	B3GNT7	-2.1787	6.53435	30.9229	2.68482e-08	3.23055e-06	UDP-GlcNAc:betaGal beta-1,3-N-acetylglucosaminyltransferase 7 [Source:HGNC Symbol;Acc:HGNC:18811]
	PDZK1IP1	-2.1987	5.33338	67.6626	1.94012e-16	1.81372e-13	PDZK1 interacting protein 1 [Source:HGNC Symbol;Acc:HGNC:16887]
	DUOX1	-2.21018	3.41317	26.4151	2.7538e-07	2.17318e-05	dual oxidase 1 [Source:HGNC Symbol;Acc:HGNC:3062]
	PLLP	-2.21166	1.99638	14.7731	0.00012125	0.0032673	plasmolipin [Source:HGNC Symbol;Acc:HGNC:18553]
	SULT1C2	-2.21535	2.8213	16.4192	5.07684e-05	0.00166304	sulfotransferase family 1C member 2 [Source:HGNC Symbol;Acc:HGNC:11456]
	S100A8	-2.22386	2.35036	10.8522	0.000986805	0.0160544	S100 calcium binding protein A8 [Source:HGNC Symbol;Acc:HGNC:10498]
	CHI3L1	-2.24385	4.23895	13.8728	0.000195612	0.00471681	chitinase 3 like 1 [Source:HGNC Symbol;Acc:HGNC:1932]
	INHBA	-2.2482	2.39624	13.3698	0.000255708	0.00573361	inhibin subunit beta A [Source:HGNC Symbol;Acc:HGNC:6066]
	PTGS2	-2.35017	3.55266	24.1594	8.86805e-07	5.95433e-05	prostaglandin-endoperoxide synthase 2 [Source:HGNC Symbol;Acc:HGNC:9605]
	ST3GAL4	-2.36159	6.25406	27.699	1.41738e-07	1.25955e-05	ST3 beta-galactoside alpha-2,3-sialyltransferase 4 [Source:HGNC Symbol;Acc:HGNC:10864]
	IL1RN	-2.36671	2.77509	22.4653	2.13969e-06	0.000123827	interleukin 1 receptor antagonist [Source:HGNC Symbol;Acc:HGNC:6000]
	CXCL11	-2.40508	2.7572	11.8211	0.000585619	0.0106862	C-X-C motif chemokine ligand 11 [Source:HGNC Symbol;Acc:HGNC:10638]
	SLPI	-2.4276	4.294	60.3707	7.8572e-15	5.02571e-12	secretory leukocyte peptidase inhibitor [Source:HGNC Symbol;Acc:HGNC:11092]
	IL1B	-2.43743	3.9767	21.4182	3.69258e-06	0.000195113	interleukin 1 beta [Source:HGNC Symbol;Acc:HGNC:5992]
	NOS2	-2.54612	7.56313	32.9345	9.53147e-09	1.28707e-06	nitric oxide synthase 2 [Source:HGNC Symbol;Acc:HGNC:7873]
	TFF1	-2.54628	6.771	34.5435	4.16824e-09	6.66534e-07	trefoil factor 1 [Source:HGNC Symbol;Acc:HGNC:11755]
	PRSS2	-2.57864	1.90435	9.09974	0.00255646	0.0329815	serine protease 2 [Source:HGNC Symbol;Acc:HGNC:9483]
	IDO1	-2.61212	5.62215	19.045	1.27674e-05	0.000522431	indoleamine 2,3-dioxygenase 1 [Source:HGNC Symbol;Acc:HGNC:6059]
	MUC5AC	-2.63382	3.60979	11.078	0.00087357	0.0146233	mucin 5AC, oligomeric mucus/gel-forming [Source:HGNC Symbol;Acc:HGNC:7515]
	PLA2G2A	-2.67023	7.45612	19.0809	1.25293e-05	0.000514422	phospholipase A2 group IIA [Source:HGNC Symbol;Acc:HGNC:9031]
	CXCR2	-2.67142	1.60466	14.4736	0.000142137	0.00368314	C-X-C motif chemokine receptor 2 [Source:HGNC Symbol;Acc:HGNC:6027]
	AL049839.2	-2.82431	2.5248	15.0798	0.000103058	0.00285298	novel protein
	KLK10	-2.82452	1.38679	8.55592	0.00344401	0.0409728	kallikrein related peptidase 10 [Source:HGNC Symbol;Acc:HGNC:6358]
	SERPINA3	-2.83654	2.51164	15.4302	8.56113e-05	0.00252533	serpin family A member 3 [Source:HGNC Symbol;Acc:HGNC:16]
	SELE	-2.87772	1.78585	12.7584	0.000354408	0.00733752	selectin E [Source:HGNC Symbol;Acc:HGNC:10718]
	SLC6A20	-2.89701	2.99876	26.9597	2.07746e-07	1.75329e-05	solute carrier family 6 member 20 [Source:HGNC Symbol;Acc:HGNC:30927]
	IGHV3-64D	-2.89895	1.54777	12.8066	0.000345404	0.00718783	immunoglobulin heavy variable 3-64D [Source:HGNC Symbol;Acc:HGNC:49603]
	TNFRSF6B	-2.93128	2.97518	35.7705	2.21978e-09	3.96721e-07	TNF receptor superfamily member 6b [Source:HGNC Symbol;Acc:HGNC:11921]
	SAA2	-2.94411	2.33724	21.9288	2.82958e-06	0.000155601	serum amyloid A2 [Source:HGNC Symbol;Acc:HGNC:10514]
	C2CD4A	-2.94855	2.06036	20.7391	5.26312e-06	0.000253852	C2 calcium dependent domain containing 4A [Source:HGNC Symbol;Acc:HGNC:33627]
	PCSK1	-2.9946	3.79605	62.4884	2.68022e-15	1.91604e-12	proprotein convertase subtilisin/kexin type 1 [Source:HGNC Symbol;Acc:HGNC:8743]
	CLDN2	-3.00747	2.18325	12.0585	0.000515567	0.00973767	claudin 2 [Source:HGNC Symbol;Acc:HGNC:2041]
	DUOX2	-3.04791	8.83971	33.7007	6.42765e-09	9.49115e-07	dual oxidase 2 [Source:HGNC Symbol;Acc:HGNC:13273]
	TRIM29	-3.05778	3.56051	44.3767	2.70891e-11	8.02961e-09	tripartite motif containing 29 [Source:HGNC Symbol;Acc:HGNC:17274]
	CXCL3	-3.1726	4.47824	55.2314	1.07144e-13	6.09278e-11	C-X-C motif chemokine ligand 3 [Source:HGNC Symbol;Acc:HGNC:4604]
	CXCL1	-3.2011	6.26477	39.0682	4.09259e-10	8.44965e-08	C-X-C motif chemokine ligand 1 [Source:HGNC Symbol;Acc:HGNC:4602]
	CDH3	-3.2079	3.77622	29.9603	4.40989e-08	4.70118e-06	cadherin 3 [Source:HGNC Symbol;Acc:HGNC:1762]
	LCN2	-3.22323	8.62521	60.4606	7.50657e-15	5.02571e-12	lipocalin 2 [Source:HGNC Symbol;Acc:HGNC:6526]
	CXCL2	-3.23889	4.34015	43.5033	4.23256e-11	1.17139e-08	C-X-C motif chemokine ligand 2 [Source:HGNC Symbol;Acc:HGNC:4603]
	SAA1	-3.29447	2.08774	26.671	2.41213e-07	1.95431e-05	serum amyloid A1 [Source:HGNC Symbol;Acc:HGNC:10513]
	AQP9	-3.34474	2.21079	23.4196	1.30247e-06	8.15923e-05	aquaporin 9 [Source:HGNC Symbol;Acc:HGNC:643]
	GLDN	-3.35227	3.58257	34.0873	5.26938e-09	8.2101e-07	gliomedin [Source:HGNC Symbol;Acc:HGNC:29514]
	CXCL8	-3.42835	3.65157	23.6349	1.16455e-06	7.48827e-05	C-X-C motif chemokine ligand 8 [Source:HGNC Symbol;Acc:HGNC:6025]
	DUOXA2	-3.45855	5.64804	35.3836	2.70763e-09	4.63462e-07	dual oxidase maturation factor 2 [Source:HGNC Symbol;Acc:HGNC:32698]
	KRT17	-3.63702	1.63001	14.1563	0.00016823	0.00418099	keratin 17 [Source:HGNC Symbol;Acc:HGNC:6427]
	MMP10	-3.65879	2.63429	18.6944	1.53435e-05	0.000615411	matrix metallopeptidase 10 [Source:HGNC Symbol;Acc:HGNC:7156]
	ALDH1A2	-3.83092	2.97789	35.965	2.00892e-09	3.64394e-07	aldehyde dehydrogenase 1 family member A2 [Source:HGNC Symbol;Acc:HGNC:15472]
	REG4	-3.86713	8.06769	28.4073	9.8293e-08	9.11874e-06	regenerating family member 4 [Source:HGNC Symbol;Acc:HGNC:22977]
	TNIP3	-3.95738	4.9764	52.7048	3.8765e-13	1.96296e-10	TNFAIP3 interacting protein 3 [Source:HGNC Symbol;Acc:HGNC:19315]
	SERPINB5	-3.99974	4.8527	39.9513	2.60376e-10	5.5515e-08	serpin family B member 5 [Source:HGNC Symbol;Acc:HGNC:8949]
	TCN1	-4.05411	3.1511	20.7945	5.11286e-06	0.00025007	transcobalamin 1 [Source:HGNC Symbol;Acc:HGNC:11652]
	MMP3	-4.06638	4.54802	26.5967	2.50671e-07	2.01749e-05	matrix metallopeptidase 3 [Source:HGNC Symbol;Acc:HGNC:7173]
	VNN1	-4.17502	5.14163	73.6117	9.50979e-18	1.05066e-14	vanin 1 [Source:HGNC Symbol;Acc:HGNC:12705]
	SERPINB3	-4.31593	0.735653	13.7963	0.000203732	0.00485481	serpin family B member 3 [Source:HGNC Symbol;Acc:HGNC:10569]
	DEFA5	-4.41009	3.5249	12.0897	0.000507004	0.0096476	defensin alpha 5 [Source:HGNC Symbol;Acc:HGNC:2764]
	SERPINB4	-4.6988	-0.586079	15.6693	7.54388e-05	0.00225815	serpin family B member 4 [Source:HGNC Symbol;Acc:HGNC:10570]
	ABCA12	-4.75795	3.77062	32.8549	9.92998e-09	1.32614e-06	ATP binding cassette subfamily A member 12 [Source:HGNC Symbol;Acc:HGNC:14637]
	PI3	-4.79403	7.40805	82.7786	9.17798e-20	1.39425e-16	peptidase inhibitor 3 [Source:HGNC Symbol;Acc:HGNC:8947]
	DEFA6	-4.86668	2.51146	21.1468	4.25408e-06	0.000217226	defensin alpha 6 [Source:HGNC Symbol;Acc:HGNC:2765]
	MMP7	-4.92011	3.79747	28.8256	7.91962e-08	7.57852e-06	matrix metallopeptidase 7 [Source:HGNC Symbol;Acc:HGNC:7174]
	REG3A	-4.94723	3.28774	26.9914	2.04359e-07	1.73677e-05	regenerating family member 3 alpha [Source:HGNC Symbol;Acc:HGNC:8601]
	AC108865.1	-4.96917	2.3901	22.8611	1.74145e-06	0.000103911	novel transcript
	HOXB13	-5.39394	4.86449	50.4534	1.22026e-12	5.11373e-10	homeobox B13 [Source:HGNC Symbol;Acc:HGNC:5112]
	SLC6A14	-5.54344	5.81658	67.4001	2.21641e-16	1.924e-13	solute carrier family 6 member 14 [Source:HGNC Symbol;Acc:HGNC:11047]
	INSL5	-5.83258	3.7724	25.3557	4.7674e-07	3.49026e-05	insulin like 5 [Source:HGNC Symbol;Acc:HGNC:6088]
	CXCL5	-6.27582	3.84665	35.4528	2.61307e-09	4.53666e-07	C-X-C motif chemokine ligand 5 [Source:HGNC Symbol;Acc:HGNC:10642]
	SERPINB7	-6.28459	3.24845	28.063	1.17427e-07	1.06499e-05	serpin family B member 7 [Source:HGNC Symbol;Acc:HGNC:13902]
	HOXD13	-6.65392	1.74507	28.1333	1.13242e-07	1.03476e-05	homeobox D13 [Source:HGNC Symbol;Acc:HGNC:5136]
	PRAC1	-8.87794	3.25974	179.718	5.5836e-41	2.26192e-37	PRAC1 small nuclear protein [Source:HGNC Symbol;Acc:HGNC:30591]

## Sheet: KEGGReacto - Pre-Tx PSC-IBDvsUC
	KEGG/Reactome pathways analysis for Pre-transplant PSC-IBD patients versus Ulcerative Colitis
		NGenes	Direction	PValue	FDR
	KEGG_ASCORBATE_AND_ALDARATE_METABOLISM	15	Up	7.04616e-13	1.10742e-09
	KEGG_DRUG_METABOLISM_CYTOCHROME_P450	34	Up	1.07975e-12	1.27276e-09
	KEGG_PENTOSE_AND_GLUCURONATE_INTERCONVERSIONS	17	Up	8.49291e-12	8.00882e-09
	KEGG_METABOLISM_OF_XENOBIOTICS_BY_CYTOCHROME_P450	36	Up	2.21322e-11	1.73922e-08
	REACTOME_GLUCURONIDATION	9	Up	7.53126e-11	5.07284e-08
	KEGG_RETINOL_METABOLISM	29	Up	2.66648e-10	1.39694e-07
	KEGG_FATTY_ACID_METABOLISM	34	Up	1.80224e-09	7.08131e-07
	REACTOME_TCA_CYCLE_AND_RESPIRATORY_ELECTRON_TRANSPORT	124	Up	1.31831e-08	3.88488e-06
	REACTOME_MITOCHONDRIAL_FATTY_ACID_BETA_OXIDATION	13	Up	4.85568e-08	1.09022e-05
	REACTOME_RESPIRATORY_ELECTRON_TRANSPORT_ATP_SYNTHESIS_BY_CHEMIOSMOTIC_COUPLING_AND_HEAT_PRODUCTION_BY_UNCOUPLING_PROTEINS_	90	Up	1.20254e-07	2.18077e-05
	KEGG_BUTANOATE_METABOLISM	26	Up	1.96036e-07	3.3011e-05
	KEGG_VALINE_LEUCINE_AND_ISOLEUCINE_DEGRADATION	41	Up	2.57079e-07	4.05777e-05
	REACTOME_RESPIRATORY_ELECTRON_TRANSPORT	74	Up	3.19307e-07	4.85655e-05
	KEGG_PORPHYRIN_AND_CHLOROPHYLL_METABOLISM	29	Up	6.56714e-07	8.36867e-05
	REACTOME_BIOLOGICAL_OXIDATIONS	68	Up	8.77157e-07	0.000103533
	KEGG_STARCH_AND_SUCROSE_METABOLISM	33	Up	1.71741e-06	0.000172289
	REACTOME_PHASE_II_CONJUGATION	42	Up	2.86272e-06	0.000249958
	KEGG_STEROID_HORMONE_BIOSYNTHESIS	24	Up	5.40251e-06	0.000424547
	KEGG_PPAR_SIGNALING_PATHWAY	44	Up	8.07529e-06	0.000585769
	KEGG_PROPANOATE_METABOLISM	28	Up	1.99111e-05	0.00110448
	KEGG_DRUG_METABOLISM_OTHER_ENZYMES	32	Up	5.0968e-05	0.00208969
	REACTOME_PYRUVATE_METABOLISM_AND_CITRIC_ACID_TCA_CYCLE	38	Up	8.79877e-05	0.00309599
	REACTOME_PEROXISOMAL_LIPID_METABOLISM	20	Up	0.000100257	0.00332895
	REACTOME_XENOBIOTICS	4	Up	0.000145271	0.00441905
	KEGG_PARKINSONS_DISEASE	107	Up	0.00015979	0.00467956
	KEGG_OXIDATIVE_PHOSPHORYLATION	110	Up	0.000345993	0.0073817
	REACTOME_HDL_MEDIATED_LIPID_TRANSPORT	8	Up	0.000357907	0.00747109
	KEGG_PEROXISOME	64	Up	0.00047461	0.00913382
	KEGG_BETA_ALANINE_METABOLISM	16	Up	0.000729023	0.0124541
	REACTOME_NUCLEAR_RECEPTOR_TRANSCRIPTION_PATHWAY	31	Up	0.000755712	0.0125907
	REACTOME_ETHANOL_OXIDATION	7	Up	0.000808424	0.0129211
	KEGG_PROXIMAL_TUBULE_BICARBONATE_RECLAMATION	14	Up	0.000895354	0.0138868
	KEGG_CITRATE_CYCLE_TCA_CYCLE	28	Up	0.000965349	0.0146892
	REACTOME_ACTIVATED_AMPK_STIMULATES_FATTY_ACID_OXIDATION_IN_MUSCLE	17	Up	0.00151401	0.0198293
	REACTOME_ABACAVIR_TRANSPORT_AND_METABOLISM	6	Up	0.00191537	0.0233963
	REACTOME_CITRIC_ACID_CYCLE_TCA_CYCLE	19	Up	0.00199525	0.0241221
	REACTOME_BILE_ACID_AND_BILE_SALT_METABOLISM	12	Up	0.00383593	0.0383502
	KEGG_CARDIAC_MUSCLE_CONTRACTION	43	Up	0.00414395	0.0403693
	REACTOME_PHASE1_FUNCTIONALIZATION_OF_COMPOUNDS	26	Up	0.00436677	0.0418149
	REACTOME_REVERSIBLE_HYDRATION_OF_CARBON_DIOXIDE	6	Up	0.00445726	0.0423709
	REACTOME_SYNTHESIS_OF_BILE_ACIDS_AND_BILE_SALTS_VIA_7ALPHA_HYDROXYCHOLESTEROL	9	Up	0.00490153	0.0454042
	KEGG_LIMONENE_AND_PINENE_DEGRADATION	9	Up	0.00494747	0.0454724
	REACTOME_FORMATION_OF_ATP_BY_CHEMIOSMOTIC_COUPLING	15	Up	0.00514995	0.0464283
	KEGG_INOSITOL_PHOSPHATE_METABOLISM	49	Up	0.00552021	0.0484361
	REACTOME_RECYCLING_OF_BILE_ACIDS_AND_SALTS	3	Up	0.00571109	0.0495908
	REACTOME_ORGANIC_CATION_ANION_ZWITTERION_TRANSPORT	2	Up	0.00619006	0.0523988
	KEGG_PYRUVATE_METABOLISM	31	Up	0.00620733	0.0524509
	REACTOME_POST_TRANSLATIONAL_PROTEIN_MODIFICATION	138	Down	1.53673e-08	4.26217e-06
	REACTOME_DIABETES_PATHWAYS	110	Down	5.61949e-07	7.79291e-05
	REACTOME_ASPARAGINE_N_LINKED_GLYCOSYLATION	72	Down	6.17642e-07	8.0894e-05
	KEGG_PROTEIN_EXPORT	20	Down	2.59682e-06	0.000235462
	REACTOME_CHEMOKINE_RECEPTORS_BIND_CHEMOKINES	28	Down	3.52997e-06	0.000297211
	REACTOME_UNFOLDED_PROTEIN_RESPONSE	75	Down	6.67224e-06	0.000515731
	REACTOME_PTM_GAMMA_CARBOXYLATION_HYPUSINE_FORMATION_AND_ARYLSULFATASE_ACTIVATION	13	Down	1.62861e-05	0.000972012
	REACTOME_ER_PHAGOSOME_PATHWAY	56	Down	1.61588e-05	0.000972012
	REACTOME_O_LINKED_GLYCOSYLATION_OF_MUCINS	34	Down	5.0562e-05	0.00208969
	REACTOME_SYNTHESIS_SECRETION_AND_INACTIVATION_OF_GLP1	11	Down	7.93071e-05	0.00295203
	REACTOME_INCRETIN_SYNTHESIS_SECRETION_AND_INACTIVATION	11	Down	7.93071e-05	0.00295203
	REACTOME_ACTIVATION_OF_NF_KAPPAB_IN_B_CELLS	60	Down	9.12796e-05	0.00311872
	KEGG_O_GLYCAN_BIOSYNTHESIS	20	Down	0.000108461	0.00352684
	REACTOME_ANTIGEN_PRESENTATION_FOLDING_ASSEMBLY_AND_PEPTIDE_LOADING_OF_CLASS_I_MHC	20	Down	0.000129471	0.00404275
	REACTOME_SCF_BETA_TRCP_MEDIATED_DEGRADATION_OF_EMI1	48	Down	0.00013618	0.00416941
	REACTOME_P53_DEPENDENT_G1_DNA_DAMAGE_RESPONSE	51	Down	0.000161413	0.00469793
	REACTOME_VIF_MEDIATED_DEGRADATION_OF_APOBEC3G	48	Down	0.000184135	0.00506483
	REACTOME_CDK_MEDIATED_PHOSPHORYLATION_AND_REMOVAL_OF_CDC6	45	Down	0.000184762	0.00506483
	REACTOME_ACTIVATION_OF_CHAPERONE_GENES_BY_XBP1S	46	Down	0.00019184	0.00520244
	KEGG_PROTEASOME	41	Down	0.000195088	0.00525623
	REACTOME_SCFSKP2_MEDIATED_DEGRADATION_OF_P27_P21	50	Down	0.000212271	0.00565456
	REACTOME_APC_C_CDC20_MEDIATED_DEGRADATION_OF_MITOTIC_PROTEINS	64	Down	0.000220174	0.00573547
	REACTOME_CYCLIN_E_ASSOCIATED_EVENTS_DURING_G1_S_TRANSITION_	58	Down	0.000234303	0.00594647
	REACTOME_CALNEXIN_CALRETICULIN_CYCLE	11	Down	0.000235507	0.00594647
	REACTOME_MITOTIC_M_M_G1_PHASES	156	Down	0.000253402	0.00615872
	REACTOME_APC_C_CDH1_MEDIATED_DEGRADATION_OF_CDC20_AND_OTHER_APC_C_CDH1_TARGETED_PROTEINS_IN_LATE_MITOSIS_EARLY_G1	63	Down	0.00025302	0.00615872
	REACTOME_ANTIGEN_PROCESSING_CROSS_PRESENTATION	67	Down	0.000253318	0.00615872
	REACTOME_P53_INDEPENDENT_G1_S_DNA_DAMAGE_CHECKPOINT	47	Down	0.000261757	0.00629685
	REACTOME_COPI_MEDIATED_TRANSPORT	10	Down	0.000267513	0.00637402
	REACTOME_TERMINATION_OF_O_GLYCAN_BIOSYNTHESIS	12	Down	0.000272477	0.00637435
	REACTOME_METABOLISM_OF_PROTEINS	366	Down	0.000272992	0.00637435
	KEGG_CYTOKINE_CYTOKINE_RECEPTOR_INTERACTION	132	Down	0.000269363	0.00637435
	REACTOME_SYNTHESIS_SECRETION_AND_DEACYLATION_OF_GHRELIN	9	Down	0.000282953	0.00647633
	REACTOME_REGULATION_OF_MITOTIC_CELL_CYCLE	75	Down	0.000285497	0.0064987
	REACTOME_AUTODEGRADATION_OF_THE_E3_UBIQUITIN_LIGASE_COP1	46	Down	0.000287796	0.0064987
	REACTOME_DNA_REPLICATION	174	Down	0.000351688	0.00743591
	REACTOME_REGULATION_OF_ORNITHINE_DECARBOXYLASE_ODC	46	Down	0.000361274	0.00747109
	REACTOME_AUTODEGRADATION_OF_CDH1_BY_CDH1_APC_C	56	Down	0.000360809	0.00747109
	REACTOME_REGULATION_OF_COMPLEMENT_CASCADE	12	Down	0.000460514	0.00890408
	REACTOME_DEGRADATION_OF_THE_EXTRACELLULAR_MATRIX	15	Down	0.000523488	0.0097978
	REACTOME_THE_ACTIVATION_OF_ARYLSULFATASES	7	Down	0.00054499	0.0101166
	REACTOME_PEPTIDE_LIGAND_BINDING_RECEPTORS	51	Down	0.000586984	0.0106039
	KEGG_N_GLYCAN_BIOSYNTHESIS	42	Down	0.000586594	0.0106039
	REACTOME_SYNTHESIS_SECRETION_AND_INACTIVATION_OF_GIP	7	Down	0.000595529	0.0106931
	REACTOME_CROSS_PRESENTATION_OF_SOLUBLE_EXOGENOUS_ANTIGENS_ENDOSOMES	43	Down	0.000610848	0.0109097
	KEGG_GLYCOSAMINOGLYCAN_BIOSYNTHESIS_KERATAN_SULFATE	12	Down	0.000617783	0.0109506
	REACTOME_N_GLYCAN_TRIMMING_IN_THE_ER_AND_CALNEXIN_CALRETICULIN_CYCLE	13	Down	0.00067127	0.0117178
	REACTOME_ORC1_REMOVAL_FROM_CHROMATIN	63	Down	0.000754756	0.0125907
	REACTOME_PROTEIN_FOLDING	44	Down	0.000784578	0.0127807
	REACTOME_G1_S_TRANSITION	98	Down	0.000780406	0.0127807
	REACTOME_CDT1_ASSOCIATION_WITH_THE_CDC6_ORC_ORIGIN_COMPLEX	53	Down	0.000798986	0.0128574
	REACTOME_KERATAN_SULFATE_KERATIN_METABOLISM	21	Down	0.000847626	0.0133548
	REACTOME_REGULATION_OF_MRNA_STABILITY_BY_PROTEINS_THAT_BIND_AU_RICH_ELEMENTS	77	Down	0.000910297	0.0140459
	REACTOME_CELL_CYCLE_CHECKPOINTS	106	Down	0.000911567	0.0140459
	REACTOME_CHOLESTEROL_BIOSYNTHESIS	20	Down	0.000975527	0.0147028
	REACTOME_DESTABILIZATION_OF_MRNA_BY_AUF1_HNRNP_D0	49	Down	0.00104625	0.0153783
	REACTOME_CELL_CYCLE_MITOTIC	284	Down	0.00104257	0.0153783
	KEGG_STEROID_BIOSYNTHESIS	13	Down	0.00107093	0.015489
	REACTOME_INSULIN_SYNTHESIS_AND_PROCESSING	16	Down	0.00114086	0.0161053
	REACTOME_KERATAN_SULFATE_BIOSYNTHESIS	17	Down	0.00118793	0.0167197
	REACTOME_SIGNALING_BY_WNT	61	Down	0.00129706	0.0177265
	REACTOME_FORMATION_OF_TUBULIN_FOLDING_INTERMEDIATES_BY_CCT_TRIC	16	Down	0.0013732	0.018552
	REACTOME_MITOTIC_G1_G1_S_PHASES	119	Down	0.00139373	0.018616
	REACTOME_CLASS_I_MHC_MEDIATED_ANTIGEN_PROCESSING_PRESENTATION	208	Down	0.00138602	0.018616
	REACTOME_S_PHASE	100	Down	0.00142516	0.0189285
	REACTOME_TRANSPORT_TO_THE_GOLGI_AND_SUBSEQUENT_MODIFICATION	29	Down	0.00152469	0.0199139
	REACTOME_IMMUNE_SYSTEM	724	Down	0.00175873	0.022073
	REACTOME_CELL_CYCLE	357	Down	0.00176022	0.022073
	REACTOME_ACTIVATION_OF_CHAPERONES_BY_ATF6_ALPHA	11	Down	0.00174121	0.022073
	REACTOME_M_G1_TRANSITION	74	Down	0.00183873	0.0225771
	REACTOME_REGULATION_OF_APOPTOSIS	53	Down	0.00197647	0.0240266
	REACTOME_ASSOCIATION_OF_TRIC_CCT_WITH_TARGET_PROTEINS_DURING_BIOSYNTHESIS	25	Down	0.00198226	0.0240266
	KEGG_ANTIGEN_PROCESSING_AND_PRESENTATION	49	Down	0.0019816	0.0240266
	REACTOME_CYTOSOLIC_TRNA_AMINOACYLATION	23	Down	0.00204147	0.0244925
	REACTOME_SIGNALING_BY_ILS	95	Down	0.00205917	0.0246421
	KEGG_LEISHMANIA_INFECTION	55	Down	0.0021233	0.0250285
	REACTOME_ASSEMBLY_OF_THE_PRE_REPLICATIVE_COMPLEX	61	Down	0.0021608	0.0252182
	REACTOME_EXTRACELLULAR_MATRIX_ORGANIZATION	52	Down	0.0023818	0.0271917
	REACTOME_CYTOKINE_SIGNALING_IN_IMMUNE_SYSTEM	226	Down	0.00244167	0.0276079
	REACTOME_SYNTHESIS_OF_DNA	86	Down	0.00256126	0.0287532
	REACTOME_MITOTIC_PROMETAPHASE	78	Down	0.00258726	0.0288072
	REACTOME_HOST_INTERACTIONS_OF_HIV_FACTORS	118	Down	0.00268098	0.0295346
	REACTOME_FATTY_ACYL_COA_BIOSYNTHESIS	14	Down	0.00300593	0.0319211
	REACTOME_DOWNSTREAM_SIGNALING_EVENTS_OF_B_CELL_RECEPTOR_BCR	90	Down	0.00316365	0.0331481
	KEGG_TYPE_I_DIABETES_MELLITUS	26	Down	0.00319275	0.0333787
	REACTOME_ACTIVATION_OF_CHAPERONE_GENES_BY_ATF6_ALPHA	9	Down	0.00320927	0.0334772
	REACTOME_PREFOLDIN_MEDIATED_TRANSFER_OF_SUBSTRATE_TO_CCT_TRIC	22	Down	0.00322476	0.0335645
	REACTOME_SIGNALING_BY_THE_B_CELL_RECEPTOR_BCR	118	Down	0.00339166	0.0347645
	REACTOME_AMINO_ACID_TRANSPORT_ACROSS_THE_PLASMA_MEMBRANE	21	Down	0.00384722	0.0383502
	REACTOME_INTERFERON_SIGNALING	131	Down	0.0041348	0.0403636
	REACTOME_PERK_REGULATED_GENE_EXPRESSION	24	Down	0.00418022	0.040555
	REACTOME_GLYCOSAMINOGLYCAN_METABOLISM	73	Down	0.00417937	0.040555
	KEGG_CYTOSOLIC_DNA_SENSING_PATHWAY	36	Down	0.00437216	0.0418149
	REACTOME_EXTRINSIC_PATHWAY_FOR_APOPTOSIS	11	Down	0.00442564	0.0422281
	KEGG_VIBRIO_CHOLERAE_INFECTION	43	Down	0.00475583	0.0446688
	REACTOME_ADAPTIVE_IMMUNE_SYSTEM	442	Down	0.00483605	0.0450632
	REACTOME_REGULATION_OF_IFNG_SIGNALING	11	Down	0.00506088	0.0460657
	REACTOME_PLATELET_ADHESION_TO_EXPOSED_COLLAGEN	8	Down	0.00584578	0.0502972
	REACTOME_AMINO_ACID_AND_OLIGOPEPTIDE_SLC_TRANSPORTERS	29	Down	0.00593084	0.0507512
	REACTOME_PEPTIDE_HORMONE_BIOSYNTHESIS	2	Down	0.00648296	0.0538155
	REACTOME_ANTIGEN_PROCESSING_UBIQUITINATION_PROTEASOME_DEGRADATION	175	Down	0.006616	0.0544406

## Sheet: GO pathway - Pre-Tx PSC-IBDvsUC
	Gene ontology pathways analysis for Pre-transplant PSC-IBD patients versus Ulcerative Colitis
		NGenes	Direction	PValue	FDR
	FATTY_ACID_CATABOLIC_PROCESS	60	Up	1.01568e-20	4.50557e-17
	DRUG_METABOLIC_PROCESS	18	Up	4.11176e-20	9.11988e-17
	FATTY_ACID_BETA_OXIDATION	44	Up	6.93598e-20	9.58829e-17
	MONOCARBOXYLIC_ACID_CATABOLIC_PROCESS	68	Up	8.64589e-20	9.58829e-17
	LIPID_OXIDATION	58	Up	3.95999e-19	3.5133e-16
	CELLULAR_LIPID_CATABOLIC_PROCESS	109	Up	1.02294e-14	6.48253e-12
	FLAVONOID_METABOLIC_PROCESS	16	Up	2.15066e-14	1.06004e-11
	FATTY_ACID_METABOLIC_PROCESS	201	Up	5.02316e-14	2.04359e-11
	ORGANIC_ACID_CATABOLIC_PROCESS	136	Up	2.89001e-13	1.06834e-10
	CELLULAR_RESPIRATION	123	Up	3.78025e-13	1.28994e-10
	RESPONSE_TO_XENOBIOTIC_STIMULUS	61	Up	6.85271e-13	2.0627e-10
	CELLULAR_GLUCURONIDATION	11	Up	1.44603e-12	4.00912e-10
	LIPID_MODIFICATION	154	Up	1.64917e-12	4.30337e-10
	LIPID_CATABOLIC_PROCESS	156	Up	9.48143e-12	2.00284e-09
	MONOCARBOXYLIC_ACID_METABOLIC_PROCESS	326	Up	3.4794e-11	6.4311e-09
	ENERGY_DERIVATION_BY_OXIDATION_OF_ORGANIC_COMPOUNDS	173	Up	3.66105e-10	5.07513e-08
	GENERATION_OF_PRECURSOR_METABOLITES_AND_ENERGY	225	Up	4.3666e-10	5.86977e-08
	SMALL_MOLECULE_CATABOLIC_PROCESS	220	Up	6.27847e-10	7.95751e-08
	FATTY_ACID_BETA_OXIDATION_USING_ACYL_COA_DEHYDROGENASE	16	Up	4.80106e-09	5.07083e-07
	ELECTRON_TRANSPORT_CHAIN	86	Up	4.94566e-09	5.10209e-07
	OXIDATIVE_PHOSPHORYLATION	79	Up	6.6868e-09	6.74151e-07
	URONIC_ACID_METABOLIC_PROCESS	16	Up	7.65376e-09	7.54491e-07
	LIPID_METABOLIC_PROCESS	771	Up	1.8949e-08	1.68116e-06
	OXIDATION_REDUCTION_PROCESS	641	Up	4.39556e-08	3.48191e-06
	SMALL_MOLECULE_METABOLIC_PROCESS	1249	Up	7.77164e-08	5.56048e-06
	REGULATION_OF_FATTY_ACID_METABOLIC_PROCESS	60	Up	4.26398e-07	2.48882e-05
	MONOCARBOXYLIC_ACID_TRANSPORT	72	Up	4.55996e-07	2.62701e-05
	CARNITINE_METABOLIC_PROCESS	9	Up	4.65954e-07	2.64997e-05
	DRUG_CATABOLIC_PROCESS	5	Up	4.93922e-07	2.74613e-05
	CELLULAR_LIPID_METABOLIC_PROCESS	626	Up	1.06945e-06	5.51639e-05
	AEROBIC_RESPIRATION	44	Up	1.15001e-06	5.86371e-05
	AMINO_ACID_BETAINE_METABOLIC_PROCESS	11	Up	1.71664e-06	8.18818e-05
	REGULATION_OF_MYOBLAST_PROLIFERATION	4	Up	1.87312e-06	8.74679e-05
	MITOCHONDRIAL_RESPIRATORY_CHAIN_COMPLEX_ASSEMBLY	71	Up	2.64471e-06	0.000113902
	EPOXYGENASE_P450_PATHWAY	5	Up	4.11616e-06	0.000170648
	EXOGENOUS_DRUG_CATABOLIC_PROCESS	3	Up	4.32131e-06	0.000177494
	NEGATIVE_REGULATION_OF_FATTY_ACID_METABOLIC_PROCESS	19	Up	4.59683e-06	0.000185377
	PURINE_CONTAINING_COMPOUND_METABOLIC_PROCESS	293	Up	2.01227e-05	0.000619891
	REGULATION_OF_FATTY_ACID_OXIDATION	18	Up	2.14675e-05	0.000647823
	NUCLEOSIDE_TRIPHOSPHATE_METABOLIC_PROCESS	189	Up	3.02042e-05	0.000842679
	RETINOIC_ACID_METABOLIC_PROCESS	10	Up	5.84575e-05	0.00148181
	FATTY_ACID_BETA_OXIDATION_USING_ACYL_COA_OXIDASE	12	Up	7.0788e-05	0.00174453
	ORGANIC_ACID_METABOLIC_PROCESS	646	Up	7.31481e-05	0.00177314
	GLYCOSYL_COMPOUND_METABOLIC_PROCESS	291	Up	7.62681e-05	0.00183872
	ORGANIC_HYDROXY_COMPOUND_TRANSPORT	85	Up	7.79291e-05	0.00186861
	PIGMENT_METABOLIC_PROCESS	43	Up	0.000108134	0.00242264
	PHOSPHATE_ION_TRANSPORT	10	Up	0.000116824	0.00259115
	ORGANIC_HYDROXY_COMPOUND_METABOLIC_PROCESS	310	Up	0.000143876	0.00306843
	MITOCHONDRIAL_RESPIRATORY_CHAIN_COMPLEX_I_BIOGENESIS	54	Up	0.000151578	0.00318673
	NUCLEOSIDE_MONOPHOSPHATE_METABOLIC_PROCESS	197	Up	0.000154824	0.00322806
	ORGANOPHOSPHATE_METABOLIC_PROCESS	671	Up	0.000179271	0.00364791
	MITOCHONDRIAL_TRANSMEMBRANE_TRANSPORT	54	Up	0.000205134	0.0040806
	INTRACELLULAR_LIPID_TRANSPORT	19	Up	0.000217676	0.00425379
	BILE_ACID_AND_BILE_SALT_TRANSPORT	18	Up	0.000223925	0.00435671
	MONOSACCHARIDE_METABOLIC_PROCESS	147	Up	0.000233086	0.00445676
	CYTOCHROME_COMPLEX_ASSEMBLY	23	Up	0.000245024	0.00462522
	STEROID_METABOLIC_PROCESS	148	Up	0.000384302	0.00665923
	PRIMARY_AMINO_COMPOUND_METABOLIC_PROCESS	9	Up	0.000432915	0.0073862
	FATTY_ACID_DERIVATIVE_METABOLIC_PROCESS	52	Up	0.000470359	0.00787364
	GLYCEROLIPID_METABOLIC_PROCESS	247	Up	0.000477448	0.00793244
	NUCLEOSIDE_BISPHOSPHATE_METABOLIC_PROCESS	29	Up	0.000565858	0.00909473
	PHOSPHOLIPID_DEPHOSPHORYLATION	24	Up	0.000585354	0.0093404
	BILE_ACID_METABOLIC_PROCESS	19	Up	0.000638581	0.0100809
	AMINO_ACID_BETAINE_TRANSPORT	11	Up	0.000686378	0.010721
	POSITIVE_REGULATION_OF_FATTY_ACID_OXIDATION	9	Up	0.000731469	0.0113454
	LIPID_HOMEOSTASIS	72	Up	0.000770422	0.0118666
	INOSITOL_PHOSPHATE_METABOLIC_PROCESS	45	Up	0.000800483	0.0122436
	HYDROGEN_ION_TRANSMEMBRANE_TRANSPORT	73	Up	0.000817809	0.012424
	FATTY_ACID_TRANSPORT	37	Up	0.000838642	0.0126109
	SODIUM_ION_TRANSPORT	59	Up	0.00091139	0.0135669
	SHORT_CHAIN_FATTY_ACID_METABOLIC_PROCESS	11	Up	0.000992486	0.014477
	LONG_CHAIN_FATTY_ACID_TRANSPORT	26	Up	0.0010272	0.014891
	ORGANIC_ACID_TRANSPORT	140	Up	0.00103268	0.0149072
	EMBRYONIC_DIGESTIVE_TRACT_MORPHOGENESIS	11	Up	0.00103981	0.0149274
	MITOCHONDRIAL_ELECTRON_TRANSPORT_UBIQUINOL_TO_CYTOCHROME_C	14	Up	0.00105042	0.0150309
	TRANSCRIPTION_FROM_MITOCHONDRIAL_PROMOTER	10	Up	0.0011965	0.0168498
	ETHANOL_METABOLIC_PROCESS	10	Up	0.00120396	0.0169012
	ARACHIDONIC_ACID_METABOLIC_PROCESS	24	Up	0.00122215	0.0170486
	INNER_DYNEIN_ARM_ASSEMBLY	4	Up	0.00125213	0.0173036
	POLYOL_METABOLIC_PROCESS	74	Up	0.00137228	0.0185592
	PRIMARY_ALCOHOL_METABOLIC_PROCESS	31	Up	0.00152005	0.0201281
	AMMONIUM_TRANSMEMBRANE_TRANSPORT	12	Up	0.00186475	0.0233014
	MITOCHONDRIAL_ATP_SYNTHESIS_COUPLED_PROTON_TRANSPORT	17	Up	0.00191132	0.0238163
	DRUG_TRANSPORT	14	Up	0.00204114	0.0251514
	SODIUM_ION_TRANSMEMBRANE_TRANSPORT	35	Up	0.00237923	0.028525
	HEME_METABOLIC_PROCESS	23	Up	0.00256113	0.0302159
	PORPHYRIN_CONTAINING_COMPOUND_METABOLIC_PROCESS	26	Up	0.0029486	0.0336246
	REGULATION_OF_CHOLESTEROL_STORAGE	13	Up	0.00296971	0.0336565
	REGULATION_OF_CARBOHYDRATE_METABOLIC_PROCESS	123	Up	0.00297415	0.0336565
	RESPONSE_TO_VITAMIN_A	10	Up	0.00303398	0.0342462
	NUCLEOBASE_CONTAINING_SMALL_MOLECULE_METABOLIC_PROCESS	414	Up	0.00306564	0.0345097
	BICARBONATE_TRANSPORT	18	Up	0.00307289	0.0345097
	LONG_CHAIN_FATTY_ACID_METABOLIC_PROCESS	50	Up	0.00313414	0.0351087
	POSITIVE_REGULATION_OF_ACTION_POTENTIAL	6	Up	0.00327608	0.0363317
	MITOCHONDRIAL_ELECTRON_TRANSPORT_CYTOCHROME_C_TO_OXYGEN	14	Up	0.00348231	0.0379546
	KETONE_BODY_METABOLIC_PROCESS	7	Up	0.00379526	0.0403473
	POSITIVE_REGULATION_OF_SODIUM_ION_TRANSPORT	19	Up	0.00397343	0.0414732
	QUATERNARY_AMMONIUM_GROUP_TRANSPORT	12	Up	0.00443675	0.0455775
	PURINE_RIBONUCLEOSIDE_BISPHOSPHATE_METABOLIC_PROCESS	13	Up	0.00479329	0.0483251
	ANION_TRANSPORT	275	Up	0.00503616	0.0497559
	GLYCEROPHOSPHOLIPID_METABOLIC_PROCESS	212	Up	0.00516557	0.0506359
	QUINONE_METABOLIC_PROCESS	23	Up	0.00522051	0.0508522
	RESPIRATORY_CHAIN_COMPLEX_IV_ASSEMBLY	15	Up	0.00522737	0.0508522
	PLASMA_LIPOPROTEIN_PARTICLE_CLEARANCE	13	Up	0.0052535	0.0509946
	ENERGY_COUPLED_PROTON_TRANSPORT_DOWN_ELECTROCHEMICAL_GRADIENT	20	Up	0.00549842	0.0526803
	RESPONSE_TO_CYTOKINE	505	Down	7.08818e-15	5.24053e-12
	PEPTIDYL_ASPARAGINE_MODIFICATION	29	Down	1.20554e-14	6.68472e-12
	RESPONSE_TO_ENDOPLASMIC_RETICULUM_STRESS	209	Down	5.06752e-14	2.04359e-11
	PROTEIN_FOLDING	173	Down	6.97485e-13	2.0627e-10
	REGULATION_OF_RESPONSE_TO_STRESS	1126	Down	2.21281e-12	5.45335e-10
	RESPONSE_TO_TOPOLOGICALLY_INCORRECT_PROTEIN	143	Down	3.71065e-12	8.66338e-10
	IMMUNE_SYSTEM_PROCESS	1386	Down	4.2583e-12	9.44491e-10
	DEFENSE_RESPONSE	761	Down	1.03e-11	2.07685e-09
	CYTOKINE_MEDIATED_SIGNALING_PATHWAY	310	Down	1.47986e-11	2.8542e-09
	CELLULAR_RESPONSE_TO_CYTOKINE_STIMULUS	424	Down	3.67761e-11	6.52556e-09
	GOLGI_VESICLE_TRANSPORT	276	Down	5.70882e-11	9.74012e-09
	ER_TO_GOLGI_VESICLE_MEDIATED_TRANSPORT	142	Down	6.45985e-11	1.06133e-08
	GLYCOPROTEIN_METABOLIC_PROCESS	243	Down	8.24139e-11	1.30567e-08
	CELLULAR_RESPONSE_TO_TOPOLOGICALLY_INCORRECT_PROTEIN	111	Down	1.7163e-10	2.62535e-08
	IMMUNE_RESPONSE	691	Down	2.23966e-10	3.31171e-08
	REGULATION_OF_PROTEOLYSIS	519	Down	2.3336e-10	3.3393e-08
	REGULATION_OF_DEFENSE_RESPONSE	552	Down	6.07625e-10	7.92772e-08
	PROTEIN_N_LINKED_GLYCOSYLATION	59	Down	7.96498e-10	9.81463e-08
	INFLAMMATORY_RESPONSE	281	Down	9.02831e-10	1.08242e-07
	RESPONSE_TO_BIOTIC_STIMULUS	572	Down	1.29777e-09	1.51498e-07
	TUMOR_NECROSIS_FACTOR_MEDIATED_SIGNALING_PATHWAY	95	Down	4.07052e-09	4.62996e-07
	MITOTIC_CELL_CYCLE	686	Down	4.28674e-09	4.72465e-07
	POSITIVE_REGULATION_OF_DEFENSE_RESPONSE	274	Down	4.36679e-09	4.72465e-07
	REGULATION_OF_CYTOKINE_PRODUCTION	402	Down	8.47294e-09	8.17086e-07
	POSITIVE_REGULATION_OF_IMMUNE_SYSTEM_PROCESS	635	Down	9.1353e-09	8.62217e-07
	RESPONSE_TO_TUMOR_NECROSIS_FACTOR	176	Down	1.11073e-08	1.0265e-06
	RESPONSE_TO_BACTERIUM	308	Down	1.29821e-08	1.17528e-06
	RETROGRADE_VESICLE_MEDIATED_TRANSPORT_GOLGI_TO_ER	67	Down	2.05605e-08	1.78836e-06
	REGULATION_OF_PEPTIDASE_ACTIVITY	250	Down	2.49007e-08	2.12422e-06
	POSITIVE_REGULATION_OF_CYTOKINE_PRODUCTION	257	Down	2.66068e-08	2.22694e-06
	CELL_CYCLE_PROCESS	898	Down	3.79883e-08	3.08447e-06
	IRE1_MEDIATED_UNFOLDED_PROTEIN_RESPONSE	54	Down	3.8243e-08	3.08447e-06
	REGULATION_OF_IMMUNE_RESPONSE	611	Down	4.89952e-08	3.79266e-06
	POSITIVE_REGULATION_OF_INNATE_IMMUNE_RESPONSE	204	Down	4.95884e-08	3.79266e-06
	GLYCOSYLATION	193	Down	6.23357e-08	4.63882e-06
	CELL_CYCLE	1081	Down	6.27433e-08	4.63882e-06
	REGULATION_OF_IMMUNE_SYSTEM_PROCESS	1004	Down	7.37262e-08	5.36147e-06
	ANTIGEN_PROCESSING_AND_PRESENTATION_OF_PEPTIDE_ANTIGEN_VIA_MHC_CLASS_I	84	Down	8.14504e-08	5.73514e-06
	NIK_NF_KAPPAB_SIGNALING	78	Down	9.13546e-08	6.33201e-06
	POSITIVE_REGULATION_OF_PROTEOLYSIS	311	Down	9.95603e-08	6.79461e-06
	REGULATION_OF_INNATE_IMMUNE_RESPONSE	284	Down	1.28684e-07	8.64911e-06
	POSITIVE_REGULATION_OF_IMMUNE_RESPONSE	413	Down	1.49687e-07	9.91063e-06
	REGULATION_OF_RESPONSE_TO_EXTERNAL_STIMULUS	655	Down	1.57866e-07	1.02905e-05
	IMMUNE_EFFECTOR_PROCESS	341	Down	1.60063e-07	1.02905e-05
	RESPONSE_TO_MOLECULE_OF_BACTERIAL_ORIGIN	224	Down	1.63838e-07	1.03827e-05
	INNATE_IMMUNE_RESPONSE	381	Down	2.06366e-07	1.28935e-05
	REGULATION_OF_PROTEIN_CATABOLIC_PROCESS	353	Down	2.11428e-07	1.30263e-05
	REGULATION_OF_CELLULAR_RESPONSE_TO_STRESS	576	Down	3.16095e-07	1.92082e-05
	REGULATION_OF_CELLULAR_PROTEIN_CATABOLIC_PROCESS	253	Down	4.0228e-07	2.41151e-05
	VESICLE_COATING	65	Down	4.10549e-07	2.42826e-05
	ACTIVATION_OF_INNATE_IMMUNE_RESPONSE	176	Down	4.95245e-07	2.74613e-05
	SECRETION	361	Down	6.23367e-07	3.4139e-05
	ACUTE_INFLAMMATORY_RESPONSE	39	Down	7.95968e-07	4.30599e-05
	PROTEASOMAL_PROTEIN_CATABOLIC_PROCESS	245	Down	8.38485e-07	4.48135e-05
	DEFENSE_RESPONSE_TO_OTHER_ORGANISM	297	Down	8.60775e-07	4.54571e-05
	PROTEIN_EXIT_FROM_ENDOPLASMIC_RETICULUM	19	Down	9.34824e-07	4.87868e-05
	ER_ASSOCIATED_UBIQUITIN_DEPENDENT_PROTEIN_CATABOLIC_PROCESS	57	Down	1.24654e-06	6.28367e-05
	CELLULAR_RESPONSE_TO_MECHANICAL_STIMULUS	63	Down	1.28738e-06	6.41664e-05
	REGULATION_OF_INFLAMMATORY_RESPONSE	181	Down	1.35056e-06	6.64032e-05
	VESICLE_MEDIATED_TRANSPORT	929	Down	1.36219e-06	6.64032e-05
	REGULATION_OF_CYTOKINE_SECRETION	94	Down	1.41786e-06	6.83656e-05
	REGULATION_OF_RESPONSE_TO_WOUNDING	266	Down	1.87319e-06	8.74679e-05
	CELLULAR_RESPONSE_TO_ORGANIC_SUBSTANCE	1298	Down	2.02493e-06	9.35689e-05
	NEGATIVE_REGULATION_OF_PROTEOLYSIS	197	Down	2.19874e-06	0.000100553
	ANTIGEN_PROCESSING_AND_PRESENTATION	177	Down	2.26073e-06	0.000102332
	REGULATION_OF_CELL_ACTIVATION	340	Down	2.30984e-06	0.00010249
	VESICLE_TARGETING	69	Down	2.31042e-06	0.00010249
	ANTIGEN_PROCESSING_AND_PRESENTATION_OF_PEPTIDE_ANTIGEN	154	Down	2.44377e-06	0.000107332
	EXTRACELLULAR_STRUCTURE_ORGANIZATION	211	Down	2.52946e-06	0.000110007
	ACTIVATION_OF_IMMUNE_RESPONSE	329	Down	2.68139e-06	0.000114371
	POSITIVE_REGULATION_OF_RESPONSE_TO_STIMULUS	1355	Down	3.1158e-06	0.000131635
	ERAD_PATHWAY	68	Down	4.03668e-06	0.000168931
	PROTEIN_LOCALIZATION_TO_ORGANELLE	491	Down	4.41796e-06	0.000179799
	SECRETION_BY_CELL	309	Down	4.70785e-06	0.000188144
	INTRACELLULAR_PROTEIN_TRANSPORT	663	Down	5.44819e-06	0.000215787
	LEUKOCYTE_MEDIATED_IMMUNITY	114	Down	5.85234e-06	0.000229743
	PROTEIN_FOLDING_IN_ENDOPLASMIC_RETICULUM	10	Down	5.96033e-06	0.00023193
	ESTABLISHMENT_OF_PROTEIN_LOCALIZATION	1169	Down	6.53744e-06	0.000252175
	NEGATIVE_REGULATION_OF_CELL_DEATH	611	Down	6.74618e-06	0.000256405
	CELLULAR_MACROMOLECULE_LOCALIZATION	1020	Down	6.76271e-06	0.000256405
	REGULATION_OF_IMMUNE_EFFECTOR_PROCESS	309	Down	6.91637e-06	0.000259446
	O_GLYCAN_PROCESSING	40	Down	6.95989e-06	0.000259446
	PROTEIN_CATABOLIC_PROCESS	494	Down	7.63189e-06	0.000282126
	REGULATION_OF_CELLULAR_LOCALIZATION	866	Down	8.23607e-06	0.000301944
	REGULATION_OF_CELL_CYCLE_PHASE_TRANSITION	279	Down	8.39327e-06	0.000305185
	ANAPHASE_PROMOTING_COMPLEX_DEPENDENT_CATABOLIC_PROCESS	75	Down	8.98106e-06	0.000323902
	ADAPTIVE_IMMUNE_RESPONSE	176	Down	9.43429e-06	0.000335441
	NEGATIVE_REGULATION_OF_RESPONSE_TO_ENDOPLASMIC_RETICULUM_STRESS	36	Down	9.45225e-06	0.000335441
	POSITIVE_REGULATION_OF_CELLULAR_PROTEIN_CATABOLIC_PROCESS	181	Down	9.72027e-06	0.000342215
	LEUKOCYTE_MIGRATION	188	Down	1.02692e-05	0.000358694
	SINGLE_ORGANISM_MEMBRANE_BUDDING	65	Down	1.04312e-05	0.000361507
	CELL_ACTIVATION	404	Down	1.13706e-05	0.000391007
	ACUTE_PHASE_RESPONSE	22	Down	1.1595e-05	0.000393132
	POSITIVE_REGULATION_OF_PROTEIN_MODIFICATION_BY_SMALL_PROTEIN_CONJUGATION_OR_REMOVAL	173	Down	1.16096e-05	0.000393132
	VESICLE_ORGANIZATION	213	Down	1.25306e-05	0.000421105
	RESPONSE_TO_VIRUS	184	Down	1.39941e-05	0.000466752
	REGULATION_OF_PROTEIN_MODIFICATION_BY_SMALL_PROTEIN_CONJUGATION_OR_REMOVAL	248	Down	1.42158e-05	0.000470607
	REGULATION_OF_PROTEIN_UBIQUITINATION_INVOLVED_IN_UBIQUITIN_DEPENDENT_PROTEIN_CATABOLIC_PROCESS	97	Down	1.4713e-05	0.00048054
	REGULATION_OF_RNA_STABILITY	126	Down	1.47325e-05	0.00048054
	POSITIVE_REGULATION_OF_CELL_ACTIVATION	222	Down	1.49744e-05	0.000484865
	REGULATION_OF_CELLULAR_AMINE_METABOLIC_PROCESS	64	Down	1.6889e-05	0.000542896
	CELLULAR_RESPONSE_TO_STRESS	1273	Down	1.79324e-05	0.00057229
	RESPONSE_TO_EXTERNAL_STIMULUS	1139	Down	1.8451e-05	0.000584633
	CELL_REDOX_HOMEOSTASIS	53	Down	1.90548e-05	0.000599483
	PROTEIN_LOCALIZATION	1457	Down	1.92747e-05	0.000602129
	MACROMOLECULE_CATABOLIC_PROCESS	793	Down	1.97166e-05	0.000611628
	LEUKOCYTE_ACTIVATION	303	Down	2.03633e-05	0.000622975
	POSITIVE_REGULATION_OF_PEPTIDASE_ACTIVITY	124	Down	2.12289e-05	0.000645009
	POSITIVE_REGULATION_OF_PROTEIN_CATABOLIC_PROCESS	241	Down	2.19649e-05	0.000655748
	REGULATION_OF_CATABOLIC_PROCESS	620	Down	2.20258e-05	0.000655748
	PROTEIN_LOCALIZATION_TO_NUCLEUS	131	Down	2.27028e-05	0.000671398
	REGULATION_OF_CELL_CYCLE_PROCESS	460	Down	2.33548e-05	0.000686104
	REGULATION_OF_CELLULAR_AMINO_ACID_METABOLIC_PROCESS	54	Down	2.3549e-05	0.000687258
	DEFENSE_RESPONSE_TO_VIRUS	121	Down	2.47659e-05	0.000717257
	MITOTIC_NUCLEAR_DIVISION	321	Down	2.49003e-05	0.000717257
	NEGATIVE_REGULATION_OF_PEPTIDASE_ACTIVITY	130	Down	2.52774e-05	0.000723423
	PROTEOLYSIS	848	Down	2.61951e-05	0.000744882
	REGULATION_OF_MITOTIC_CELL_CYCLE	400	Down	2.70634e-05	0.000764669
	REGULATION_OF_CELL_DEATH	1063	Down	2.91529e-05	0.000818497
	EXOCYTOSIS	209	Down	3.10973e-05	0.000862173
	POSITIVE_REGULATION_OF_I_KAPPAB_KINASE_NF_KAPPAB_SIGNALING	149	Down	3.30449e-05	0.000906753
	NEGATIVE_REGULATION_OF_PROTEIN_METABOLIC_PROCESS	808	Down	3.31141e-05	0.000906753
	CELL_DEATH	764	Down	3.54997e-05	0.000966116
	POSITIVE_REGULATION_OF_PROTEIN_METABOLIC_PROCESS	1099	Down	3.68125e-05	0.000995733
	GANGLIOSIDE_BIOSYNTHETIC_PROCESS	8	Down	3.77852e-05	0.00101585
	ORGANELLE_LOCALIZATION	319	Down	4.49104e-05	0.00120014
	T_CELL_RECEPTOR_SIGNALING_PATHWAY	128	Down	4.58074e-05	0.00121678
	VESICLE_LOCALIZATION	165	Down	4.64657e-05	0.00122692
	FC_EPSILON_RECEPTOR_SIGNALING_PATHWAY	118	Down	4.80561e-05	0.0012614
	NEGATIVE_REGULATION_OF_RESPONSE_TO_STIMULUS	965	Down	4.88808e-05	0.0012755
	REGULATION_OF_PROTEIN_LOCALIZATION	708	Down	5.03041e-05	0.00130497
	POSITIVE_REGULATION_OF_LIGASE_ACTIVITY	102	Down	5.28968e-05	0.00136424
	LEUKOCYTE_CELL_CELL_ADHESION	189	Down	5.42738e-05	0.00139167
	ESTABLISHMENT_OF_LOCALIZATION_IN_CELL	1362	Down	5.8426e-05	0.00148181
	SIALYLATION	10	Down	6.52888e-05	0.00164557
	REGULATED_EXOCYTOSIS	143	Down	6.68293e-05	0.00167489
	ANTIGEN_RECEPTOR_MEDIATED_SIGNALING_PATHWAY	156	Down	6.83583e-05	0.00170081
	REGULATION_OF_PROTEASOMAL_PROTEIN_CATABOLIC_PROCESS	167	Down	6.86307e-05	0.00170081
	INNATE_IMMUNE_RESPONSE_ACTIVATING_CELL_SURFACE_RECEPTOR_SIGNALING_PATHWAY	94	Down	7.23271e-05	0.00176765
	REGULATION_OF_B_CELL_ACTIVATION	78	Down	7.2523e-05	0.00176765
	CELLULAR_RESPONSE_TO_ABIOTIC_STIMULUS	188	Down	8.05572e-05	0.00192125
	NUCLEAR_IMPORT	108	Down	8.41277e-05	0.00199567
	ADAPTIVE_IMMUNE_RESPONSE_BASED_ON_SOMATIC_RECOMBINATION_OF_IMMUNE_RECEPTORS_BUILT_FROM_IMMUNOGLOBULIN_SUPERFAMILY_DOMAINS	98	Down	8.49132e-05	0.00200359
	POSITIVE_REGULATION_OF_SECRETION	216	Down	8.85785e-05	0.00206942
	LOCOMOTION	736	Down	8.86359e-05	0.00206942
	NUCLEAR_TRANSPORT	297	Down	9.19262e-05	0.002135
	REGULATION_OF_LIGASE_ACTIVITY	118	Down	9.39738e-05	0.00217119
	RESPONSE_TO_WOUNDING	381	Down	9.74234e-05	0.00223922
	CELL_CYCLE_PHASE_TRANSITION	231	Down	9.79519e-05	0.00223977
	CHAPERONE_MEDIATED_PROTEIN_FOLDING	41	Down	0.000103973	0.00236525
	CARBOHYDRATE_DERIVATIVE_BIOSYNTHETIC_PROCESS	435	Down	0.000106899	0.00240725
	POSITIVE_REGULATION_OF_CATABOLIC_PROCESS	344	Down	0.000106904	0.00240725
	REGULATION_OF_SECRETION	403	Down	0.000116464	0.00259115
	REGULATION_OF_LYMPHOCYTE_DIFFERENTIATION	93	Down	0.000120397	0.00265711
	REGULATION_OF_APOPTOTIC_SIGNALING_PATHWAY	284	Down	0.000133079	0.00292247
	RESPONSE_TO_INTERFERON_GAMMA	104	Down	0.000137482	0.00300429
	CHROMOSOME_SEGREGATION	220	Down	0.000139947	0.00302981
	MEMBRANE_BUDDING	101	Down	0.000140016	0.00302981
	POSITIVE_REGULATION_OF_RESPONSE_TO_EXTERNAL_STIMULUS	198	Down	0.000141348	0.00303773
	PEPTIDYL_AMINO_ACID_MODIFICATION	663	Down	0.000141752	0.00303773
	REGULATION_OF_I_KAPPAB_KINASE_NF_KAPPAB_SIGNALING	193	Down	0.000144754	0.00307238
	CELL_CHEMOTAXIS	116	Down	0.00014588	0.00308154
	LYMPHOCYTE_MEDIATED_IMMUNITY	85	Down	0.000154999	0.00322806
	MUCOPOLYSACCHARIDE_METABOLIC_PROCESS	73	Down	0.000158992	0.00329575
	FC_RECEPTOR_SIGNALING_PATHWAY	171	Down	0.000170547	0.00351881
	REGULATION_OF_PROTEASOMAL_UBIQUITIN_DEPENDENT_PROTEIN_CATABOLIC_PROCESS	137	Down	0.000172083	0.00353407
	CELL_DIVISION	391	Down	0.000178565	0.00364791
	POSITIVE_REGULATION_OF_TRANSFERASE_ACTIVITY	480	Down	0.000186487	0.00377743
	MOVEMENT_OF_CELL_OR_SUBCELLULAR_COMPONENT	849	Down	0.00018893	0.00380951
	NEGATIVE_REGULATION_OF_INTRINSIC_APOPTOTIC_SIGNALING_PATHWAY	72	Down	0.000194478	0.00390365
	ER_NUCLEUS_SIGNALING_PATHWAY	32	Down	0.000198084	0.00395812
	ANTIGEN_PROCESSING_AND_PRESENTATION_OF_EXOGENOUS_PEPTIDE_ANTIGEN_VIA_MHC_CLASS_I	61	Down	0.000208663	0.00413228
	RETROGRADE_PROTEIN_TRANSPORT_ER_TO_CYTOSOL	16	Down	0.00020972	0.00413474
	KERATAN_SULFATE_BIOSYNTHETIC_PROCESS	19	Down	0.000212268	0.00416646
	DEFENSE_RESPONSE_TO_BACTERIUM	97	Down	0.000227259	0.00438613
	SINGLE_ORGANISM_CELLULAR_LOCALIZATION	713	Down	0.000228013	0.00438613
	IMMUNE_RESPONSE_REGULATING_CELL_SURFACE_RECEPTOR_SIGNALING_PATHWAY	255	Down	0.000228403	0.00438613
	LYMPHOCYTE_ACTIVATION	255	Down	0.000238516	0.00454102
	PEPTIDYL_PROLINE_MODIFICATION	43	Down	0.000244079	0.00462522
	REGULATION_OF_CELL_CYCLE	768	Down	0.000246556	0.00462666
	REGULATION_OF_HUMORAL_IMMUNE_RESPONSE	27	Down	0.000247187	0.00462666
	CELL_MOTILITY	573	Down	0.000255163	0.0047559
	PATTERN_RECOGNITION_RECEPTOR_SIGNALING_PATHWAY	94	Down	0.000258959	0.00480645
	NUCLEAR_CHROMOSOME_SEGREGATION	177	Down	0.000261138	0.0048267
	NEGATIVE_REGULATION_OF_APOPTOTIC_SIGNALING_PATHWAY	151	Down	0.000271206	0.00499199
	CELL_PROLIFERATION	464	Down	0.000276968	0.00507697
	LOCALIZATION_WITHIN_MEMBRANE	97	Down	0.000283481	0.00517498
	POSTTRANSCRIPTIONAL_REGULATION_OF_GENE_EXPRESSION	390	Down	0.000285485	0.00519022
	REGULATION_OF_INTRINSIC_APOPTOTIC_SIGNALING_PATHWAY	119	Down	0.000295941	0.00535834
	KERATAN_SULFATE_METABOLIC_PROCESS	24	Down	0.000302319	0.00545157
	SISTER_CHROMATID_COHESION	96	Down	0.000309877	0.00556524
	REGULATION_OF_VASCULATURE_DEVELOPMENT	159	Down	0.00031685	0.00566752
	ORGANELLE_FISSION	391	Down	0.00031873	0.00567825
	CELL_CELL_ADHESION	356	Down	0.000321852	0.00571094
	REGULATION_OF_HOMOTYPIC_CELL_CELL_ADHESION	224	Down	0.00033374	0.00589828
	ENDOPLASMIC_RETICULUM_TO_CYTOSOL_TRANSPORT	17	Down	0.000342878	0.00603575
	HUMORAL_IMMUNE_RESPONSE	85	Down	0.000344244	0.00603583
	WOUND_HEALING	325	Down	0.000351112	0.00613203
	SINGLE_ORGANISM_CELL_ADHESION	319	Down	0.00036832	0.00640733
	POSITIVE_REGULATION_OF_INFLAMMATORY_RESPONSE	67	Down	0.000399735	0.0068997
	AMINOGLYCAN_METABOLIC_PROCESS	109	Down	0.000425556	0.00731692
	INTERSPECIES_INTERACTION_BETWEEN_ORGANISMS	600	Down	0.000430872	0.00737972
	SISTER_CHROMATID_SEGREGATION	153	Down	0.000440034	0.00747889
	CELL_CYCLE_CHECKPOINT	171	Down	0.000449132	0.0076044
	REGULATION_OF_INTERLEUKIN_1_PRODUCTION	41	Down	0.000461107	0.00777745
	NEGATIVE_REGULATION_OF_ENDOPLASMIC_RETICULUM_STRESS_INDUCED_INTRINSIC_APOPTOTIC_SIGNALING_PATHWAY	16	Down	0.000468898	0.00787364
	REGULATION_OF_PROTEIN_MATURATION	47	Down	0.000472543	0.00788045
	REGULATION_OF_CELL_PROLIFERATION	1009	Down	0.000491401	0.00813378
	RESPONSE_TO_OXYGEN_CONTAINING_COMPOUND	917	Down	0.000495807	0.0081762
	TAXIS	289	Down	0.000499111	0.00818552
	TISSUE_REMODELING	62	Down	0.000500062	0.00818552
	INTRA_GOLGI_VESICLE_MEDIATED_TRANSPORT	42	Down	0.000504381	0.00822586
	POSITIVE_REGULATION_OF_CELL_PROLIFERATION	525	Down	0.000507022	0.00823865
	EXTRACELLULAR_MATRIX_DISASSEMBLY	53	Down	0.000541992	0.00876246
	SIGNAL_TRANSDUCTION_BY_PROTEIN_PHOSPHORYLATION	288	Down	0.000543209	0.00876246
	RESPONSE_TO_FUNGUS	27	Down	0.000568799	0.009109
	NEGATIVE_REGULATION_OF_PROTEIN_MODIFICATION_BY_SMALL_PROTEIN_CONJUGATION_OR_REMOVAL	128	Down	0.000626364	0.00995897
	POSITIVE_REGULATION_OF_AUTOPHAGY	69	Down	0.000637936	0.0100809
	POSITIVE_REGULATION_OF_PROTEIN_MODIFICATION_PROCESS	802	Down	0.000665255	0.0104648
	POSITIVE_REGULATION_OF_CELL_ADHESION	282	Down	0.000681573	0.0106836
	CELL_CYCLE_G1_S_PHASE_TRANSITION	96	Down	0.000719617	0.0112008
	POSITIVE_REGULATION_OF_CELL_DEATH	466	Down	0.000738844	0.0114199
	CALCIUM_ION_REGULATED_EXOCYTOSIS_OF_NEUROTRANSMITTER	13	Down	0.000774419	0.0118869
	REGULATION_OF_CHROMOSOME_SEGREGATION	78	Down	0.000803176	0.0122436
	REGULATION_OF_CYSTEINE_TYPE_ENDOPEPTIDASE_ACTIVITY	169	Down	0.000827199	0.0125237
	REGULATION_OF_AUTOPHAGY	209	Down	0.000834654	0.0125936
	REGULATION_OF_ENDOPLASMIC_RETICULUM_STRESS_INDUCED_INTRINSIC_APOPTOTIC_SIGNALING_PATHWAY	27	Down	0.000842413	0.0126248
	POSITIVE_REGULATION_OF_EXTRINSIC_APOPTOTIC_SIGNALING_PATHWAY	43	Down	0.000880347	0.0131489
	PROTEIN_POLYUBIQUITINATION	225	Down	0.000933065	0.0138188
	POSITIVE_REGULATION_OF_CELL_CELL_ADHESION	180	Down	0.000934547	0.0138188
	REGULATION_OF_T_CELL_DIFFERENTIATION	73	Down	0.000945772	0.0139384
	GOLGI_ORGANIZATION	79	Down	0.00096716	0.0142064
	POSITIVE_REGULATION_OF_CELL_COMMUNICATION	1063	Down	0.000994141	0.014477
	POSITIVE_REGULATION_OF_VASCULAR_ENDOTHELIAL_GROWTH_FACTOR_PRODUCTION	17	Down	0.000995372	0.014477
	NEGATIVE_REGULATION_OF_B_CELL_ACTIVATION	23	Down	0.00103504	0.0149072
	POSITIVE_REGULATION_OF_MULTICELLULAR_ORGANISMAL_PROCESS	888	Down	0.00105379	0.0150309
	REGULATION_OF_CELLULAR_PROTEIN_LOCALIZATION	444	Down	0.00109291	0.015539
	POSITIVE_REGULATION_OF_CYTOKINE_SECRETION	60	Down	0.00111762	0.0158395
	MACROMOLECULAR_COMPLEX_ASSEMBLY	1108	Down	0.00114563	0.0161848
	REGULATION_OF_NF_KAPPAB_IMPORT_INTO_NUCLEUS	33	Down	0.00121867	0.0170486
	REGULATION_OF_TYPE_I_INTERFERON_PRODUCTION	101	Down	0.00122644	0.0170548
	REGULATION_OF_BODY_FLUID_LEVELS	328	Down	0.00123622	0.0171372
	REGULATION_OF_RESPONSE_TO_BIOTIC_STIMULUS	185	Down	0.00126093	0.0173711
	CHRONIC_INFLAMMATORY_RESPONSE	12	Down	0.00127651	0.0175313
	CHEMOKINE_MEDIATED_SIGNALING_PATHWAY	36	Down	0.00129291	0.0177017
	DNA_GEOMETRIC_CHANGE	75	Down	0.00129737	0.0177081
	NEGATIVE_REGULATION_OF_IMMUNE_RESPONSE	87	Down	0.00130886	0.0178101
	REGULATION_OF_TRANSPORT	1139	Down	0.00136874	0.0185592
	BLOOD_VESSEL_MORPHOGENESIS	268	Down	0.00140968	0.0190072
	REGULATION_OF_INTERLEUKIN_2_PRODUCTION	37	Down	0.00143603	0.0193037
	ANGIOGENESIS	221	Down	0.00144573	0.0193755
	DEFENSE_RESPONSE_TO_FUNGUS	19	Down	0.00148792	0.0198648
	POSITIVE_REGULATION_OF_TRANSPORT	622	Down	0.00149121	0.0198648
	MULTICELLULAR_ORGANISMAL_MACROMOLECULE_METABOLIC_PROCESS	56	Down	0.00149599	0.0198689
	SKIN_DEVELOPMENT	114	Down	0.00154208	0.0203592
	PROTEIN_O_LINKED_GLYCOSYLATION	71	Down	0.00157732	0.0207626
	POSITIVE_REGULATION_OF_ESTABLISHMENT_OF_PROTEIN_LOCALIZATION	373	Down	0.00161745	0.0212278
	REGULATION_OF_LEUKOCYTE_MEDIATED_IMMUNITY	112	Down	0.00162994	0.0212833
	RESPONSE_TO_INTERFERON_BETA	19	Down	0.00163128	0.0212833
	NEGATIVE_REGULATION_OF_IMMUNE_SYSTEM_PROCESS	272	Down	0.00164456	0.0213938
	POSITIVE_REGULATION_OF_APOPTOTIC_SIGNALING_PATHWAY	142	Down	0.00165581	0.0214771
	NEGATIVE_REGULATION_OF_CATALYTIC_ACTIVITY	567	Down	0.0016777	0.0216977
	NEGATIVE_REGULATION_OF_CYTOKINE_PRODUCTION	145	Down	0.00168898	0.02178
	REGULATION_OF_PROTEIN_SECRETION	250	Down	0.00169935	0.0218503
	CELLULAR_RESPONSE_TO_UV	59	Down	0.00174799	0.0224106
	REGULATION_OF_LEUKOCYTE_DIFFERENTIATION	163	Down	0.00175996	0.0224991
	RESPONSE_TO_YEAST	5	Down	0.00176562	0.0225065
	NEGATIVE_REGULATION_OF_PROTEIN_SECRETION	64	Down	0.00180169	0.0229006
	REGULATION_OF_CELL_ADHESION	473	Down	0.00181897	0.0230542
	POSITIVE_REGULATION_OF_VASCULATURE_DEVELOPMENT	88	Down	0.00182499	0.0230645
	REGULATION_OF_HYDROLASE_ACTIVITY	920	Down	0.00185092	0.0232968
	NEGATIVE_REGULATION_OF_PROTEIN_MATURATION	22	Down	0.00185387	0.0232968
	POSITIVE_REGULATION_OF_LYMPHOCYTE_DIFFERENTIATION	56	Down	0.0018624	0.0233014
	PROTEIN_MODIFICATION_BY_SMALL_PROTEIN_CONJUGATION_OR_REMOVAL	704	Down	0.00196675	0.0244384
	RESPONSE_TO_ANTIBIOTIC	40	Down	0.00198847	0.0246392
	MULTICELLULAR_ORGANISM_METABOLIC_PROCESS	61	Down	0.00200969	0.0248328
	CELLULAR_RESPONSE_TO_BIOTIC_STIMULUS	124	Down	0.00205806	0.0252896
	MITOTIC_SPINDLE_ORGANIZATION	61	Down	0.00211401	0.025856
	LEUKOCYTE_HOMEOSTASIS	45	Down	0.00211581	0.025856
	REGULATION_OF_ORGANELLE_ORGANIZATION	943	Down	0.00218353	0.0265764
	DNA_CONFORMATION_CHANGE	218	Down	0.00218674	0.0265764
	REGULATION_OF_VASCULAR_ENDOTHELIAL_GROWTH_FACTOR_PRODUCTION	21	Down	0.00222089	0.0269177
	POSITIVE_REGULATION_OF_PROTEIN_LOCALIZATION_TO_NUCLEUS	102	Down	0.00225648	0.0272745
	I_KAPPAB_KINASE_NF_KAPPAB_SIGNALING	58	Down	0.00232407	0.0280151
	POSITIVE_REGULATION_OF_IMMUNE_EFFECTOR_PROCESS	106	Down	0.00236826	0.0284705
	LEUKOCYTE_CHEMOTAXIS	79	Down	0.00240317	0.0287344
	POSITIVE_REGULATION_OF_NF_KAPPAB_TRANSCRIPTION_FACTOR_ACTIVITY	102	Down	0.00242671	0.0289379
	REGULATION_OF_PHOSPHOLIPID_BIOSYNTHETIC_PROCESS	6	Down	0.0024817	0.0295143
	REGULATION_OF_MICROTUBULE_BASED_PROCESS	199	Down	0.00249479	0.0295907
	POSITIVE_REGULATION_OF_CATALYTIC_ACTIVITY	1116	Down	0.00252517	0.0298711
	REGULATION_OF_ACUTE_INFLAMMATORY_RESPONSE	44	Down	0.00258467	0.0304127
	ANATOMICAL_STRUCTURE_FORMATION_INVOLVED_IN_MORPHOGENESIS	623	Down	0.00259294	0.0304293
	PROTEIN_MATURATION	191	Down	0.00264313	0.0309365
	MYELOID_LEUKOCYTE_ACTIVATION	71	Down	0.00267585	0.031237
	REGULATION_OF_CELL_CELL_ADHESION	276	Down	0.00269089	0.0313301
	REGULATION_OF_INTERLEUKIN_1_SECRETION	23	Down	0.00275806	0.0320112
	POST_TRANSLATIONAL_PROTEIN_MODIFICATION	25	Down	0.00276382	0.0320112
	NEGATIVE_REGULATION_OF_INTERLEUKIN_10_PRODUCTION	9	Down	0.00277558	0.0320637
	PROTEIN_COMPLEX_BIOGENESIS	876	Down	0.00278478	0.0320865
	REGULATION_OF_ANATOMICAL_STRUCTURE_MORPHOGENESIS	715	Down	0.00282825	0.0325029
	CELLULAR_RESPONSE_TO_INTERFERON_GAMMA	89	Down	0.0028677	0.0328238
	CHROMOSOME_ORGANIZATION	814	Down	0.00287097	0.0328238
	REGULATION_OF_CHROMOSOME_ORGANIZATION	243	Down	0.00296118	0.0336565
	NEGATIVE_REGULATION_OF_CYTOKINE_SECRETION	28	Down	0.00319251	0.0356724
	NEGATIVE_REGULATION_OF_HYDROLASE_ACTIVITY	237	Down	0.00320538	0.0357263
	REGULATION_OF_INTERLEUKIN_6_PRODUCTION	63	Down	0.00321428	0.0357357
	REGULATION_OF_SISTER_CHROMATID_SEGREGATION	62	Down	0.00328669	0.0363585
	POSITIVE_REGULATION_OF_LEUKOCYTE_CHEMOTAXIS	56	Down	0.00329597	0.0363705
	CELLULAR_RESPONSE_TO_RADIATION	104	Down	0.00335867	0.0369704
	RETROGRADE_TRANSPORT_VESICLE_RECYCLING_WITHIN_GOLGI	22	Down	0.00337585	0.0370675
	INTERFERON_GAMMA_MEDIATED_SIGNALING_PATHWAY	60	Down	0.00344556	0.0377396
	NEGATIVE_REGULATION_OF_CELL_COMMUNICATION	829	Down	0.00346139	0.0378195
	ORGANELLE_MEMBRANE_FUSION	66	Down	0.00353844	0.0384719
	TOLL_LIKE_RECEPTOR_SIGNALING_PATHWAY	76	Down	0.00355838	0.038594
	NEUROTRANSMITTER_TRANSPORT	64	Down	0.00362356	0.0392052
	ANTIMICROBIAL_HUMORAL_RESPONSE	27	Down	0.00365021	0.0392678
	REGULATION_OF_LEUKOCYTE_PROLIFERATION	147	Down	0.00365517	0.0392678
	ESTABLISHMENT_OF_PROTEIN_LOCALIZATION_TO_GOLGI	19	Down	0.00365591	0.0392678
	POSITIVE_REGULATION_OF_RESPONSE_TO_EXTRACELLULAR_STIMULUS	41	Down	0.00366887	0.0393118
	REGULATION_OF_OXIDATIVE_STRESS_INDUCED_CELL_DEATH	36	Down	0.00369388	0.0394845
	REGULATION_OF_TRANSLATIONAL_INITIATION_IN_RESPONSE_TO_STRESS	13	Down	0.00375462	0.0400372
	REGULATION_OF_B_CELL_PROLIFERATION	41	Down	0.00380189	0.0403473
	VASCULATURE_DEVELOPMENT	346	Down	0.0038197	0.0404396
	REGULATION_OF_LYMPHOCYTE_MEDIATED_IMMUNITY	74	Down	0.00383281	0.0404818
	NEGATIVE_REGULATION_OF_MOLECULAR_FUNCTION	737	Down	0.00385813	0.0406524
	POSITIVE_REGULATION_OF_TYPE_I_INTERFERON_PRODUCTION	66	Down	0.0038874	0.0408637
	TRANSFORMING_GROWTH_FACTOR_BETA_RECEPTOR_SIGNALING_PATHWAY	78	Down	0.00393848	0.0412082
	MYD88_INDEPENDENT_TOLL_LIKE_RECEPTOR_SIGNALING_PATHWAY	28	Down	0.00393874	0.0412082
	BODY_FLUID_SECRETION	42	Down	0.00398772	0.0415247
	RESPONSE_TO_FIBROBLAST_GROWTH_FACTOR	82	Down	0.00428794	0.0445064
	REGULATION_OF_ADAPTIVE_IMMUNE_RESPONSE	84	Down	0.00429412	0.0445064
	CARBOHYDRATE_TRANSMEMBRANE_TRANSPORT	12	Down	0.00439714	0.0454678
	PROTEIN_HYDROXYLATION	15	Down	0.00442914	0.0455775
	POSITIVE_REGULATION_OF_PHOSPHORUS_METABOLIC_PROCESS	665	Down	0.00443857	0.0455775
	LEUKOCYTE_MIGRATION_INVOLVED_IN_INFLAMMATORY_RESPONSE	9	Down	0.00449893	0.0460907
	REGULATION_OF_PROTEIN_MODIFICATION_PROCESS	1240	Down	0.0045151	0.0461498
	AROMATIC_AMINO_ACID_FAMILY_CATABOLIC_PROCESS	12	Down	0.00454981	0.046331
	REGULATION_OF_INTERLEUKIN_1_BETA_PRODUCTION	33	Down	0.00455373	0.046331
	GLYCOPROTEIN_CATABOLIC_PROCESS	12	Down	0.00461674	0.0468647
	CELLULAR_RESPONSE_TO_LIGHT_STIMULUS	67	Down	0.00466092	0.0471552
	NEGATIVE_REGULATION_OF_PROTEIN_CATABOLIC_PROCESS	94	Down	0.00466662	0.0471552
	CHEMICAL_HOMEOSTASIS_WITHIN_A_TISSUE	9	Down	0.00482099	0.0484184
	NEGATIVE_REGULATION_OF_HUMORAL_IMMUNE_RESPONSE	11	Down	0.00482437	0.0484184
	POSITIVE_REGULATION_OF_RESPONSE_TO_WOUNDING	98	Down	0.00484061	0.0484717
	B_CELL_MEDIATED_IMMUNITY	54	Down	0.00487487	0.0487047
	CYTOKINE_PRODUCTION	87	Down	0.00488945	0.0487407
	REGULATION_OF_EXOCYTOSIS	114	Down	0.00491939	0.0489292
	GANGLIOSIDE_METABOLIC_PROCESS	14	Down	0.00493121	0.048937
	AROMATIC_AMINO_ACID_FAMILY_METABOLIC_PROCESS	15	Down	0.00497022	0.049214
	NEGATIVE_REGULATION_OF_INTRACELLULAR_SIGNAL_TRANSDUCTION	344	Down	0.0050799	0.0500766
	POSITIVE_REGULATION_OF_NEUTROPHIL_MIGRATION	20	Down	0.005141	0.0505665
	INTRACELLULAR_SIGNAL_TRANSDUCTION	1158	Down	0.00517089	0.0506359
	MICROTUBULE_BASED_PROCESS	386	Down	0.00518942	0.0507054
	CELLULAR_RESPONSE_TO_EXTERNAL_STIMULUS	207	Down	0.00528704	0.0512081
	POSITIVE_REGULATION_OF_MOLECULAR_FUNCTION	1310	Down	0.00536769	0.051876
	REGULATION_OF_MICROTUBULE_POLYMERIZATION_OR_DEPOLYMERIZATION	151	Down	0.00540009	0.0519358
	REGULATION_OF_PROTEIN_ACTIVATION_CASCADE	21	Down	0.00540204	0.0519358
	MEMBRANE_ORGANIZATION	700	Down	0.005409	0.0519358
	ESTABLISHMENT_OF_PROTEIN_LOCALIZATION_TO_ORGANELLE	324	Down	0.00556813	0.0532333
	POSITIVE_REGULATION_OF_CELLULAR_PROTEIN_LOCALIZATION	285	Down	0.00558205	0.0532516
	PROTEIN_LOCALIZATION_TO_GOLGI_APPARATUS	30	Down	0.00559689	0.0532786
	ENDOTHELIAL_CELL_MIGRATION	46	Down	0.00571275	0.054265
	AMINOGLYCAN_BIOSYNTHETIC_PROCESS	74	Down	0.00577953	0.054782

## Sheet: DGE Pre-OLTx PSC-IBD vs HC
	Differential gene expression comparing pre-transplant PSC-IBD patients versus Healthy Controls
	Gene name	logFC	logCPM	LR	PValue	FDR	Gene description
	KDM5D	9.86799	3.86297	68.7641	1.10975e-16	6.63075e-13	lysine demethylase 5D [Source:HGNC Symbol;Acc:HGNC:11115]
	TXLNGY	9.71366	4.11485	58.3786	2.16227e-14	2.87102e-11	taxilin gamma pseudogene, Y-linked [Source:HGNC Symbol;Acc:HGNC:18473]
	RPS4Y1	9.42957	5.50751	60.177	8.67001e-15	1.4801e-11	ribosomal protein S4 Y-linked 1 [Source:HGNC Symbol;Acc:HGNC:10425]
	UTY	8.76943	4.0169	60.7197	6.5809e-15	1.4801e-11	ubiquitously transcribed tetratricopeptide repeat containing, Y-linked [Source:HGNC Symbol;Acc:HGNC:12638]
	REG1A	8.12253	4.26632	34.8304	3.5971e-09	8.42644e-07	regenerating family member 1 alpha [Source:HGNC Symbol;Acc:HGNC:9951]
	EIF1AY	7.95141	2.37248	46.8933	7.49569e-12	4.88601e-09	eukaryotic translation initiation factor 1A Y-linked [Source:HGNC Symbol;Acc:HGNC:3252]
	USP9Y	6.20552	3.26306	44.5731	2.45034e-11	1.17126e-08	ubiquitin specific peptidase 9 Y-linked [Source:HGNC Symbol;Acc:HGNC:12633]
	NPSR1	5.68827	1.45267	35.054	3.20685e-09	7.70987e-07	neuropeptide S receptor 1 [Source:HGNC Symbol;Acc:HGNC:23631]
	DDX3Y	5.55563	3.68468	47.2483	6.25389e-12	4.67087e-09	DEAD-box helicase 3 Y-linked [Source:HGNC Symbol;Acc:HGNC:2699]
	ZFY	5.28133	3.24026	46.5174	9.08106e-12	5.42593e-09	zinc finger protein Y-linked [Source:HGNC Symbol;Acc:HGNC:12870]
	DUOXA2	4.81395	1.73479	60.2764	8.24292e-15	1.4801e-11	dual oxidase maturation factor 2 [Source:HGNC Symbol;Acc:HGNC:32698]
	DUOX2	4.81105	5.31275	73.5317	9.90338e-18	1.18345e-13	dual oxidase 2 [Source:HGNC Symbol;Acc:HGNC:13273]
	FAM3B	4.11431	2.76196	27.2836	1.757e-07	2.01886e-05	family with sequence similarity 3 member B [Source:HGNC Symbol;Acc:HGNC:1253]
	PRKY	3.77875	2.25578	33.8006	6.10596e-09	1.30297e-06	protein kinase Y-linked (pseudogene) [Source:HGNC Symbol;Acc:HGNC:9444]
	IGHG1	3.25506	9.15017	32.7266	1.06074e-08	2.01205e-06	immunoglobulin heavy constant gamma 1 (G1m marker) [Source:HGNC Symbol;Acc:HGNC:5525]
	IGHV1-24	2.97748	1.85929	26.1173	3.213e-07	3.21187e-05	immunoglobulin heavy variable 1-24 [Source:HGNC Symbol;Acc:HGNC:5551]
	PITX2	2.9609	3.74547	21.8005	3.02522e-06	0.000185392	paired like homeodomain 2 [Source:HGNC Symbol;Acc:HGNC:9005]
	OLFM4	2.81518	9.18739	24.9762	5.80412e-07	5.25449e-05	olfactomedin 4 [Source:HGNC Symbol;Acc:HGNC:17190]
	DMBT1	2.66357	7.1154	26.1099	3.22531e-07	3.21187e-05	deleted in malignant brain tumors 1 [Source:HGNC Symbol;Acc:HGNC:2926]
	CXCL9	2.62047	3.89733	62.7174	2.38602e-15	9.50433e-12	C-X-C motif chemokine ligand 9 [Source:HGNC Symbol;Acc:HGNC:7098]
	SLC37A2	2.54738	4.58059	29.6226	5.24882e-08	7.55704e-06	solute carrier family 37 member 2 [Source:HGNC Symbol;Acc:HGNC:20644]
	IGHG4	2.50969	6.49717	32.7612	1.04205e-08	2.01205e-06	immunoglobulin heavy constant gamma 4 (G4m marker) [Source:HGNC Symbol;Acc:HGNC:5528]
	ERAP2	2.36007	6.19517	28.6144	8.83222e-08	1.13489e-05	endoplasmic reticulum aminopeptidase 2 [Source:HGNC Symbol;Acc:HGNC:29499]
	IGHD	2.33441	2.2827	19.6085	9.50434e-06	0.000465479	immunoglobulin heavy constant delta [Source:HGNC Symbol;Acc:HGNC:5480]
	IGHGP	2.32793	4.8497	19.9303	8.03163e-06	0.000403909	immunoglobulin heavy constant gamma P (non-functional) [Source:HGNC Symbol;Acc:HGNC:5529]
	IGHG3	2.24673	6.16867	16.3332	5.31248e-05	0.00179334	immunoglobulin heavy constant gamma 3 (G3m marker) [Source:HGNC Symbol;Acc:HGNC:5527]
	MUC16	2.21486	1.65906	9.51665	0.00203616	0.0274017	mucin 16, cell surface associated [Source:HGNC Symbol;Acc:HGNC:15582]
	CXCL1	2.11409	2.83208	29.5092	5.56519e-08	7.73302e-06	C-X-C motif chemokine ligand 1 [Source:HGNC Symbol;Acc:HGNC:4602]
	UBD	2.10865	3.15693	39.3602	3.52401e-10	1.2032e-07	ubiquitin D [Source:HGNC Symbol;Acc:HGNC:18795]
	REG3A	2.09643	-1.08348	8.94683	0.00277952	0.0342073	regenerating family member 3 alpha [Source:HGNC Symbol;Acc:HGNC:8601]
	HSD3B2	1.9372	3.59813	8.52063	0.00351142	0.0398874	hydroxy-delta-5-steroid dehydrogenase, 3 beta- and steroid delta-isomerase 2 [Source:HGNC Symbol;Acc:HGNC:5218]
	CFB	1.93546	4.0865	55.5377	9.16855e-14	9.96038e-11	complement factor B [Source:HGNC Symbol;Acc:HGNC:1037]
	FCGR3A	1.92328	3.2076	39.3793	3.48978e-10	1.2032e-07	Fc fragment of IgG receptor IIIa [Source:HGNC Symbol;Acc:HGNC:3619]
	IDO1	1.85848	2.55319	31.3931	2.10729e-08	3.70326e-06	indoleamine 2,3-dioxygenase 1 [Source:HGNC Symbol;Acc:HGNC:6059]
	APOL1	1.85664	4.49507	60.4095	7.70391e-15	1.4801e-11	apolipoprotein L1 [Source:HGNC Symbol;Acc:HGNC:618]
	CXCL13	1.85097	2.41885	9.64939	0.00189414	0.0259412	C-X-C motif chemokine ligand 13 [Source:HGNC Symbol;Acc:HGNC:10639]
	CCL11	1.8297	3.12872	23.7118	1.11897e-06	9.15867e-05	C-C motif chemokine ligand 11 [Source:HGNC Symbol;Acc:HGNC:10610]
	PLEKHS1	1.82768	2.11298	17.4336	2.97522e-05	0.00115435	pleckstrin homology domain containing S1 [Source:HGNC Symbol;Acc:HGNC:26285]
	LTF	1.81583	1.85781	13.8009	0.000203235	0.00491631	lactotransferrin [Source:HGNC Symbol;Acc:HGNC:6720]
	L1TD1	1.80255	5.54582	18.0592	2.14146e-05	0.00089791	LINE1 type transposase domain containing 1 [Source:HGNC Symbol;Acc:HGNC:25595]
	LCN2	1.78682	5.30377	32.8463	9.9743e-09	2.01205e-06	lipocalin 2 [Source:HGNC Symbol;Acc:HGNC:6526]
	CXCL10	1.73742	2.76444	30.3582	3.59177e-08	5.43313e-06	C-X-C motif chemokine ligand 10 [Source:HGNC Symbol;Acc:HGNC:10637]
	GBP5	1.72898	4.41895	49.0832	2.45335e-12	2.09411e-09	guanylate binding protein 5 [Source:HGNC Symbol;Acc:HGNC:19895]
	HYAL1	1.69649	2.87513	14.9428	0.000110819	0.00314558	hyaluronidase 1 [Source:HGNC Symbol;Acc:HGNC:5320]
	CFI	1.68671	2.85962	34.422	4.43681e-09	1.00037e-06	complement factor I [Source:HGNC Symbol;Acc:HGNC:5394]
	CD19	1.67999	1.99031	13.5546	0.000231721	0.00541891	CD19 molecule [Source:HGNC Symbol;Acc:HGNC:1633]
	ALOX15	1.67357	2.3094	20.4227	6.2089e-06	0.000333533	arachidonate 15-lipoxygenase [Source:HGNC Symbol;Acc:HGNC:433]
	C3	1.66383	6.59905	31.2366	2.28415e-08	3.84444e-06	complement C3 [Source:HGNC Symbol;Acc:HGNC:1318]
	CR2	1.64487	3.482	12.7809	0.000350177	0.00738027	complement C3d receptor 2 [Source:HGNC Symbol;Acc:HGNC:2336]
	IGKV1-33	1.6107	4.30566	14.1186	0.00017164	0.00429999	immunoglobulin kappa variable 1-33 [Source:HGNC Symbol;Acc:HGNC:5737]
	IGKV1D-33	1.60871	4.20107	14.7467	0.00012296	0.0033624	immunoglobulin kappa variable 1D-33 [Source:HGNC Symbol;Acc:HGNC:5753]
	IGHG2	1.60653	7.19323	13.935	0.000189246	0.00465201	immunoglobulin heavy constant gamma 2 (G2m marker) [Source:HGNC Symbol;Acc:HGNC:5526]
	IGHV1-69D	1.59385	2.67056	8.37963	0.0037945	0.0422593	immunoglobulin heavy variable 1-69D [Source:HGNC Symbol;Acc:HGNC:49601]
	MMP1	1.5832	1.9711	9.03158	0.00265355	0.0330311	matrix metallopeptidase 1 [Source:HGNC Symbol;Acc:HGNC:7155]
	IGHV3-30	1.58252	4.35308	40.825	1.6649e-10	6.41791e-08	immunoglobulin heavy variable 3-30 [Source:HGNC Symbol;Acc:HGNC:5591]
	NOS2	1.56985	4.96324	42.0243	9.01454e-11	3.84728e-08	nitric oxide synthase 2 [Source:HGNC Symbol;Acc:HGNC:7873]
	KCND3	1.56899	2.76136	31.8896	1.63188e-08	2.95469e-06	potassium voltage-gated channel subfamily D member 3 [Source:HGNC Symbol;Acc:HGNC:6239]
	AL645922.1	1.5685	4.60924	55.6786	8.53418e-14	9.96038e-11	novel complement component 2 (C2) and complement factor B (CFB) protein
	SPINK4	1.55434	4.95562	9.2027	0.00241659	0.0308858	serine peptidase inhibitor, Kazal type 4 [Source:HGNC Symbol;Acc:HGNC:16646]
	IGLV3-25	1.5541	3.44528	10.0059	0.00156039	0.022563	immunoglobulin lambda variable 3-25 [Source:HGNC Symbol;Acc:HGNC:5908]
	S100A9	1.55255	2.49399	15.8758	6.76369e-05	0.00213262	S100 calcium binding protein A9 [Source:HGNC Symbol;Acc:HGNC:10499]
	IGHV2-5	1.54656	2.93644	11.478	0.000704259	0.012561	immunoglobulin heavy variable 2-5 [Source:HGNC Symbol;Acc:HGNC:5576]
	MS4A1	1.54098	4.53174	12.0131	0.000528266	0.0101166	membrane spanning 4-domains A1 [Source:HGNC Symbol;Acc:HGNC:7315]
	SPNS2	1.53654	2.77994	22.0632	2.63819e-06	0.00016859	sphingolipid transporter 2 [Source:HGNC Symbol;Acc:HGNC:26992]
	CD22	1.53195	3.27335	15.7599	7.19106e-05	0.00222049	CD22 molecule [Source:HGNC Symbol;Acc:HGNC:1643]
	RIPOR2	1.51986	3.35558	30.578	3.20702e-08	4.97713e-06	RHO family interacting cell polarization regulator 2 [Source:HGNC Symbol;Acc:HGNC:13872]
	IGKV1-9	1.51136	4.34096	11.9111	0.000558017	0.0104683	immunoglobulin kappa variable 1-9 [Source:HGNC Symbol;Acc:HGNC:5744]
	FCRL1	1.51037	1.9311	8.95491	0.00276725	0.0341052	Fc receptor like 1 [Source:HGNC Symbol;Acc:HGNC:18509]
	IGLJ3	1.50769	2.92803	10.048	0.00152517	0.0222809	immunoglobulin lambda joining 3 [Source:HGNC Symbol;Acc:HGNC:5865]
	LINC00668	1.50304	4.92714	22.3728	2.24535e-06	0.000150741	long intergenic non-protein coding RNA 668 [Source:HGNC Symbol;Acc:HGNC:44328]
	IFIT3	1.47082	3.65003	40.3641	2.10779e-10	7.63277e-08	interferon induced protein with tetratricopeptide repeats 3 [Source:HGNC Symbol;Acc:HGNC:5411]
	IGHV1-46	1.46419	2.26778	7.81406	0.00518413	0.0529038	immunoglobulin heavy variable 1-46 [Source:HGNC Symbol;Acc:HGNC:5554]
	IGHV3-7	1.46379	4.48499	10.6832	0.00108115	0.017554	immunoglobulin heavy variable 3-7 [Source:HGNC Symbol;Acc:HGNC:5620]
	IFI44L	1.45877	2.9949	20.9957	4.60327e-06	0.000260707	interferon induced protein 44 like [Source:HGNC Symbol;Acc:HGNC:17817]
	GPC3	1.45838	0.9127	8.02984	0.00460128	0.0486165	glypican 3 [Source:HGNC Symbol;Acc:HGNC:4451]
	CD79B	1.45777	2.70563	16.242	5.57447e-05	0.00185557	CD79b molecule [Source:HGNC Symbol;Acc:HGNC:1699]
	HKDC1	1.43712	4.72797	27.4909	1.57832e-07	1.86741e-05	hexokinase domain containing 1 [Source:HGNC Symbol;Acc:HGNC:23302]
	HLA-C	1.43569	9.23526	13.9278	0.000189967	0.00465201	major histocompatibility complex, class I, C [Source:HGNC Symbol;Acc:HGNC:4933]
	COL6A5	1.43162	2.78468	9.95074	0.00160784	0.0230657	collagen type VI alpha 5 chain [Source:HGNC Symbol;Acc:HGNC:26674]
	PSMB9	1.4314	3.76096	49.7157	1.77715e-12	1.63362e-09	proteasome subunit beta 9 [Source:HGNC Symbol;Acc:HGNC:9546]
	IGHV3-33	1.41841	4.22637	23.0843	1.55056e-06	0.000113124	immunoglobulin heavy variable 3-33 [Source:HGNC Symbol;Acc:HGNC:5596]
	GBP1	1.40933	5.62081	45.3845	1.6191e-11	8.41231e-09	guanylate binding protein 1 [Source:HGNC Symbol;Acc:HGNC:4182]
	IGKV1-16	1.36834	3.6446	11.4184	0.000727186	0.0128548	immunoglobulin kappa variable 1-16 [Source:HGNC Symbol;Acc:HGNC:5732]
	IGLV2-23	1.35593	4.09965	9.13284	0.00251061	0.031699	immunoglobulin lambda variable 2-23 [Source:HGNC Symbol;Acc:HGNC:5890]
	IGLV2-11	1.34818	4.40256	8.47463	0.00360135	0.0407294	immunoglobulin lambda variable 2-11 [Source:HGNC Symbol;Acc:HGNC:5887]
	FCRLA	1.34614	1.52912	8.53653	0.00348089	0.0396591	Fc receptor like A [Source:HGNC Symbol;Acc:HGNC:18504]
	GBP4	1.34232	4.79663	33.6868	6.47391e-09	1.35725e-06	guanylate binding protein 4 [Source:HGNC Symbol;Acc:HGNC:20480]
	FCRL5	1.31798	4.2676	38.5846	5.24298e-10	1.69334e-07	Fc receptor like 5 [Source:HGNC Symbol;Acc:HGNC:18508]
	SELL	1.31187	3.02618	15.9832	6.39072e-05	0.00205293	selectin L [Source:HGNC Symbol;Acc:HGNC:10720]
	CR1	1.31164	3.04845	21.9959	2.7324e-06	0.000172763	complement C3b/C4b receptor 1 (Knops blood group) [Source:HGNC Symbol;Acc:HGNC:2334]
	OAS2	1.31125	3.57428	59.7551	1.07426e-14	1.60468e-11	2'-5'-oligoadenylate synthetase 2 [Source:HGNC Symbol;Acc:HGNC:8087]
	CD38	1.30875	3.13792	30.9766	2.61157e-08	4.32142e-06	CD38 molecule [Source:HGNC Symbol;Acc:HGNC:1667]
	IGFBP5	1.29947	5.7281	26.4959	2.64093e-07	2.81778e-05	insulin like growth factor binding protein 5 [Source:HGNC Symbol;Acc:HGNC:5474]
	CCL20	1.29185	2.67099	8.23587	0.00410704	0.0446174	C-C motif chemokine ligand 20 [Source:HGNC Symbol;Acc:HGNC:10619]
	AC244205.1	1.27937	3.17042	14.3497	0.000151808	0.00393514	novel transcript
	IGHJ6	1.27834	3.81009	11.7916	0.000594978	0.0109892	immunoglobulin heavy joining 6 [Source:HGNC Symbol;Acc:HGNC:5540]
	IGKJ2	1.27467	3.15368	12.8047	0.000345747	0.0073203	immunoglobulin kappa joining 2 [Source:HGNC Symbol;Acc:HGNC:5720]
	IGKV2-28	1.27336	4.26099	8.86851	0.00290132	0.0349416	immunoglobulin kappa variable 2-28 [Source:HGNC Symbol;Acc:HGNC:5783]
	BANK1	1.26502	3.36253	13.1073	0.000294141	0.00652131	B cell scaffold protein with ankyrin repeats 1 [Source:HGNC Symbol;Acc:HGNC:18233]
	IGKJ1	1.26002	4.48744	17.6385	2.67124e-05	0.00107119	immunoglobulin kappa joining 1 [Source:HGNC Symbol;Acc:HGNC:5719]
	IGHV3-11	1.25779	2.94535	10.8332	0.000996938	0.0164777	immunoglobulin heavy variable 3-11 (gene/pseudogene) [Source:HGNC Symbol;Acc:HGNC:5580]
	IGKV2D-28	1.25401	4.06288	7.88514	0.00498425	0.051435	immunoglobulin kappa variable 2D-28 [Source:HGNC Symbol;Acc:HGNC:5799]
	CYP2B6	1.243	4.12685	19.9214	8.06911e-06	0.000403909	cytochrome P450 family 2 subfamily B member 6 [Source:HGNC Symbol;Acc:HGNC:2615]
	MMP9	1.24265	3.87647	22.993	1.62588e-06	0.000115651	matrix metallopeptidase 9 [Source:HGNC Symbol;Acc:HGNC:7176]
	DAPP1	1.23838	3.80431	35.0425	3.22589e-09	7.70987e-07	dual adaptor of phosphotyrosine and 3-phosphoinositides 1 [Source:HGNC Symbol;Acc:HGNC:16500]
	CIITA	1.23067	4.36339	31.3337	2.17278e-08	3.70925e-06	class II major histocompatibility complex transactivator [Source:HGNC Symbol;Acc:HGNC:7067]
	IGKJ5	1.22976	3.56399	13.0922	0.000296522	0.0065377	immunoglobulin kappa joining 5 [Source:HGNC Symbol;Acc:HGNC:5723]
	ITGAX	1.22375	3.00785	18.4672	1.72853e-05	0.000770745	integrin subunit alpha X [Source:HGNC Symbol;Acc:HGNC:6152]
	OASL	1.22174	4.65584	10.3495	0.0012951	0.0199954	2'-5'-oligoadenylate synthetase like [Source:HGNC Symbol;Acc:HGNC:8090]
	TMEM156	1.21809	2.59804	13.0181	0.000308497	0.00671501	transmembrane protein 156 [Source:HGNC Symbol;Acc:HGNC:26260]
	IGKJ4	1.21704	4.45386	12.0413	0.000520342	0.00999692	immunoglobulin kappa joining 4 [Source:HGNC Symbol;Acc:HGNC:5722]
	IGLV6-57	1.21401	2.62822	7.92653	0.00487152	0.0506214	immunoglobulin lambda variable 6-57 [Source:HGNC Symbol;Acc:HGNC:5927]
	IL2RA	1.21097	2.4946	17.8576	2.38072e-05	0.000984399	interleukin 2 receptor subunit alpha [Source:HGNC Symbol;Acc:HGNC:6008]
	ALDH1L1	1.19416	4.46352	19.528	9.91381e-06	0.000476815	aldehyde dehydrogenase 1 family member L1 [Source:HGNC Symbol;Acc:HGNC:3978]
	XAF1	1.19212	4.79764	27.8476	1.31255e-07	1.5685e-05	XIAP associated factor 1 [Source:HGNC Symbol;Acc:HGNC:30932]
	CD274	1.18553	2.74027	21.9337	2.82228e-06	0.000176578	CD274 molecule [Source:HGNC Symbol;Acc:HGNC:17635]
	NUGGC	1.18401	3.28884	36.0461	1.927e-09	5.00601e-07	nuclear GTPase, germinal center associated [Source:HGNC Symbol;Acc:HGNC:33550]
	LAX1	1.18241	3.28556	20.2906	6.65252e-06	0.000348674	lymphocyte transmembrane adaptor 1 [Source:HGNC Symbol;Acc:HGNC:26005]
	HIST1H4F	1.17894	3.58101	12.5145	0.000403815	0.00820679	histone cluster 1 H4 family member f [Source:HGNC Symbol;Acc:HGNC:4783]
	GAPT	1.17018	3.30898	23.6571	1.15122e-06	9.25237e-05	GRB2 binding adaptor protein, transmembrane [Source:HGNC Symbol;Acc:HGNC:26588]
	UBE2L6	1.16395	4.0713	41.2406	1.34597e-10	5.36145e-08	ubiquitin conjugating enzyme E2 L6 [Source:HGNC Symbol;Acc:HGNC:12490]
	IGLJ2	1.15524	4.40208	9.26153	0.00234017	0.030298	immunoglobulin lambda joining 2 [Source:HGNC Symbol;Acc:HGNC:5864]
	JAK3	1.15308	3.66351	28.7673	8.16189e-08	1.08372e-05	Janus kinase 3 [Source:HGNC Symbol;Acc:HGNC:6193]
	IGKV3-11	1.15156	5.99047	10.4324	0.00123825	0.0194714	immunoglobulin kappa variable 3-11 [Source:HGNC Symbol;Acc:HGNC:5815]
	SAMD9L	1.15118	6.04729	46.8632	7.61203e-12	4.88601e-09	sterile alpha motif domain containing 9 like [Source:HGNC Symbol;Acc:HGNC:1349]
	AL365361.1	1.14775	2.96042	21.505	3.529e-06	0.000212987	novel transcript
	KLF8	1.14543	2.77498	18.7596	1.48278e-05	0.000673733	Kruppel like factor 8 [Source:HGNC Symbol;Acc:HGNC:6351]
	IGKV1-17	1.14488	3.63795	9.60645	0.00193895	0.0264769	immunoglobulin kappa variable 1-17 [Source:HGNC Symbol;Acc:HGNC:5733]
	IGKV3-15	1.14463	4.26623	8.17348	0.00425073	0.045845	immunoglobulin kappa variable 3-15 [Source:HGNC Symbol;Acc:HGNC:5816]
	CD79A	1.14271	3.52403	18.8743	1.3962e-05	0.000641713	CD79a molecule [Source:HGNC Symbol;Acc:HGNC:1698]
	CD28	1.13685	2.4856	13.2366	0.000274538	0.00619006	CD28 molecule [Source:HGNC Symbol;Acc:HGNC:1653]
	VWF	1.13424	5.45752	43.7484	3.7342e-11	1.7163e-08	von Willebrand factor [Source:HGNC Symbol;Acc:HGNC:12726]
	FADS2	1.12292	2.11853	7.83517	0.00512395	0.0525139	fatty acid desaturase 2 [Source:HGNC Symbol;Acc:HGNC:3575]
	VIRMA	1.12189	2.50524	11.2334	0.000803362	0.0138932	vir like m6A methyltransferase associated [Source:HGNC Symbol;Acc:HGNC:24500]
	NR2F1	1.12179	2.80367	20.9978	4.59817e-06	0.000260707	nuclear receptor subfamily 2 group F member 1 [Source:HGNC Symbol;Acc:HGNC:7975]
	CD40	1.113	3.23395	21.1937	4.15118e-06	0.000241983	CD40 molecule [Source:HGNC Symbol;Acc:HGNC:11919]
	ZNF185	1.11197	3.91887	31.9605	1.57336e-08	2.89257e-06	zinc finger protein 185 with LIM domain [Source:HGNC Symbol;Acc:HGNC:12976]
	IKZF3	1.10694	5.19735	25.1816	5.21767e-07	4.79624e-05	IKAROS family zinc finger 3 [Source:HGNC Symbol;Acc:HGNC:13178]
	PARP14	1.10551	7.60512	46.3629	9.826e-12	5.59146e-09	poly(ADP-ribose) polymerase family member 14 [Source:HGNC Symbol;Acc:HGNC:29232]
	PIK3CD	1.10287	3.43982	25.5622	4.2835e-07	4.09503e-05	phosphatidylinositol-4,5-bisphosphate 3-kinase catalytic subunit delta [Source:HGNC Symbol;Acc:HGNC:8977]
	STOM	1.10078	5.72842	30.9557	2.63986e-08	4.32142e-06	stomatin [Source:HGNC Symbol;Acc:HGNC:3383]
	RHOH	1.09464	2.87881	14.8683	0.000115284	0.0032188	ras homolog family member H [Source:HGNC Symbol;Acc:HGNC:686]
	SLAMF6	1.09423	3.45594	23.4497	1.28221e-06	9.88544e-05	SLAM family member 6 [Source:HGNC Symbol;Acc:HGNC:21392]
	SOCS3	1.09178	3.00776	14.379	0.000149461	0.00389919	suppressor of cytokine signaling 3 [Source:HGNC Symbol;Acc:HGNC:19391]
	PIM2	1.09126	4.63	24.8617	6.1594e-07	5.53419e-05	Pim-2 proto-oncogene, serine/threonine kinase [Source:HGNC Symbol;Acc:HGNC:8987]
	IFI44	1.09017	2.70583	12.6964	0.000366365	0.00758763	interferon induced protein 44 [Source:HGNC Symbol;Acc:HGNC:16938]
	SMOC2	1.08611	4.35134	34.7931	3.66674e-09	8.42644e-07	SPARC related modular calcium binding 2 [Source:HGNC Symbol;Acc:HGNC:20323]
	CCDC88B	1.07835	4.60138	44.9929	1.97753e-11	9.84644e-09	coiled-coil domain containing 88B [Source:HGNC Symbol;Acc:HGNC:26757]
	IGHV3-21	1.07663	3.36476	7.99885	0.00468071	0.0491948	immunoglobulin heavy variable 3-21 [Source:HGNC Symbol;Acc:HGNC:5586]
	TYMP	1.07384	5.00558	20.3738	6.36957e-06	0.000335315	thymidine phosphorylase [Source:HGNC Symbol;Acc:HGNC:3148]
	GABBR1	1.06972	3.93191	22.0435	2.66536e-06	0.000169421	gamma-aminobutyric acid type B receptor subunit 1 [Source:HGNC Symbol;Acc:HGNC:4070]
	LSAMP	1.06906	2.58318	11.2652	0.000789753	0.0136776	limbic system associated membrane protein [Source:HGNC Symbol;Acc:HGNC:6705]
	IGHJ5	1.06471	4.00815	9.52193	0.00203031	0.027384	immunoglobulin heavy joining 5 [Source:HGNC Symbol;Acc:HGNC:5539]
	TMEM229B	1.06456	2.98331	18.8828	1.39001e-05	0.000641336	transmembrane protein 229B [Source:HGNC Symbol;Acc:HGNC:20130]
	IFI6	1.06122	3.66298	17.5077	2.86141e-05	0.00113225	interferon alpha inducible protein 6 [Source:HGNC Symbol;Acc:HGNC:4054]
	HAS3	1.06074	3.23813	9.40187	0.00216765	0.0287177	hyaluronan synthase 3 [Source:HGNC Symbol;Acc:HGNC:4820]
	TLR8	1.05935	2.35462	10.3572	0.00128972	0.0199639	toll like receptor 8 [Source:HGNC Symbol;Acc:HGNC:15632]
	STAT1	1.05519	7.41606	38.6555	5.05616e-10	1.67836e-07	signal transducer and activator of transcription 1 [Source:HGNC Symbol;Acc:HGNC:11362]
	PARP15	1.0548	2.44259	7.72906	0.00543389	0.0546591	poly(ADP-ribose) polymerase family member 15 [Source:HGNC Symbol;Acc:HGNC:26876]
	APBB1IP	1.04862	3.35677	25.6225	4.1518e-07	4.00113e-05	amyloid beta precursor protein binding family B member 1 interacting protein [Source:HGNC Symbol;Acc:HGNC:17379]
	ICAM1	1.04827	4.23257	29.752	4.90996e-08	7.2437e-06	intercellular adhesion molecule 1 [Source:HGNC Symbol;Acc:HGNC:5344]
	IGKV3-20	1.04715	6.18193	8.21902	0.00414536	0.0449112	immunoglobulin kappa variable 3-20 [Source:HGNC Symbol;Acc:HGNC:5817]
	ARHGAP25	1.04492	4.26695	36.4898	1.53471e-09	4.0755e-07	Rho GTPase activating protein 25 [Source:HGNC Symbol;Acc:HGNC:28951]
	SP140	1.0445	3.47727	18.863	1.40451e-05	0.000643059	SP140 nuclear body protein [Source:HGNC Symbol;Acc:HGNC:17133]
	AC010442.1	1.03542	7.60977	12.1833	0.000482193	0.00944624	novel transcript, antisense to EXOC3
	ZBP1	1.03505	3.23307	14.3751	0.000149768	0.00389919	Z-DNA binding protein 1 [Source:HGNC Symbol;Acc:HGNC:16176]
	RSAD2	1.03461	4.53633	18.6568	1.56488e-05	0.000700385	radical S-adenosyl methionine domain containing 2 [Source:HGNC Symbol;Acc:HGNC:30908]
	TRIB2	1.03191	3.4296	28.8146	7.96501e-08	1.06946e-05	tribbles pseudokinase 2 [Source:HGNC Symbol;Acc:HGNC:30809]
	PTAFR	1.02765	2.80951	22.6973	1.89634e-06	0.000133301	platelet activating factor receptor [Source:HGNC Symbol;Acc:HGNC:9582]
	IGHJ4	1.02722	4.2325	8.84927	0.00293206	0.0350732	immunoglobulin heavy joining 4 [Source:HGNC Symbol;Acc:HGNC:5538]
	ADAMTS5	1.02607	2.23776	8.43137	0.00368803	0.0413821	ADAM metallopeptidase with thrombospondin type 1 motif 5 [Source:HGNC Symbol;Acc:HGNC:221]
	PITX1	1.02494	3.7766	26.3303	2.87738e-07	2.98211e-05	paired like homeodomain 1 [Source:HGNC Symbol;Acc:HGNC:9004]
	TNC	1.02344	4.12138	10.2259	0.0013848	0.0210389	tenascin C [Source:HGNC Symbol;Acc:HGNC:5318]
	TESPA1	1.01596	2.64723	12.8044	0.00034581	0.0073203	thymocyte expressed, positive selection associated 1 [Source:HGNC Symbol;Acc:HGNC:29109]
	ITK	1.01538	3.06157	12.105	0.000502856	0.00969231	IL2 inducible T cell kinase [Source:HGNC Symbol;Acc:HGNC:6171]
	P2RY14	1.01351	3.30731	20.011	7.69988e-06	0.00039661	purinergic receptor P2Y14 [Source:HGNC Symbol;Acc:HGNC:16442]
	PARP9	1.01127	5.91585	26.9096	2.13201e-07	2.38108e-05	poly(ADP-ribose) polymerase family member 9 [Source:HGNC Symbol;Acc:HGNC:24118]
	BLVRA	1.00691	2.95004	20.3875	6.32408e-06	0.000334529	biliverdin reductase A [Source:HGNC Symbol;Acc:HGNC:1062]
	PLEKHG2	1.00599	2.68601	13.685	0.000216174	0.00517618	pleckstrin homology and RhoGEF domain containing G2 [Source:HGNC Symbol;Acc:HGNC:29515]
	INPP5D	1.00339	4.98726	38.3082	6.04069e-10	1.7297e-07	inositol polyphosphate-5-phosphatase D [Source:HGNC Symbol;Acc:HGNC:6079]
	OAS3	1.00234	5.13646	46.8233	7.76855e-12	4.88601e-09	2'-5'-oligoadenylate synthetase 3 [Source:HGNC Symbol;Acc:HGNC:8088]
	CD180	1.00004	2.91102	13.039	0.000305071	0.00666472	CD180 molecule [Source:HGNC Symbol;Acc:HGNC:6726]
	MX1	0.998403	5.86536	24.2999	8.24453e-07	7.0686e-05	MX dynamin like GTPase 1 [Source:HGNC Symbol;Acc:HGNC:7532]
	MX2	0.997607	3.83229	31.4645	2.0312e-08	3.62281e-06	MX dynamin like GTPase 2 [Source:HGNC Symbol;Acc:HGNC:7533]
	ELOVL5	0.996022	3.69284	28.272	1.0541e-07	1.31214e-05	ELOVL fatty acid elongase 5 [Source:HGNC Symbol;Acc:HGNC:21308]
	ITGB2	0.982529	5.11539	32.745	1.05078e-08	2.01205e-06	integrin subunit beta 2 [Source:HGNC Symbol;Acc:HGNC:6155]
	TNFAIP2	0.981403	5.30964	25.503	4.41694e-07	4.18908e-05	TNF alpha induced protein 2 [Source:HGNC Symbol;Acc:HGNC:11895]
	CLU	0.980467	5.14375	13.7531	0.000208482	0.00501279	clusterin [Source:HGNC Symbol;Acc:HGNC:2095]
	NLRC5	0.97464	5.84327	23.4317	1.29428e-06	9.91454e-05	NLR family CARD domain containing 5 [Source:HGNC Symbol;Acc:HGNC:29933]
	POU2AF1	0.970959	3.29251	13.1735	0.000283938	0.00634634	POU class 2 homeobox associating factor 1 [Source:HGNC Symbol;Acc:HGNC:9211]
	CD37	0.965385	3.40873	18.0011	2.20777e-05	0.000922477	CD37 molecule [Source:HGNC Symbol;Acc:HGNC:1666]
	SCD	0.962611	5.76981	21.8476	2.95191e-06	0.000181832	stearoyl-CoA desaturase [Source:HGNC Symbol;Acc:HGNC:10571]
	ISG20	0.957374	4.7369	19.7921	8.6337e-06	0.000426333	interferon stimulated exonuclease gene 20 [Source:HGNC Symbol;Acc:HGNC:6130]
	KLHL5	0.955778	3.69174	32.2767	1.33709e-08	2.49661e-06	kelch like family member 5 [Source:HGNC Symbol;Acc:HGNC:6356]
	SLC9A3	0.954549	8.11131	8.39065	0.00377157	0.0420824	solute carrier family 9 member A3 [Source:HGNC Symbol;Acc:HGNC:11073]
	SLC6A6	0.9539	3.47426	29.6608	5.14644e-08	7.5e-06	solute carrier family 6 member 6 [Source:HGNC Symbol;Acc:HGNC:11052]
	CD163	0.953347	4.26867	26.1988	3.08014e-07	3.14596e-05	CD163 molecule [Source:HGNC Symbol;Acc:HGNC:1631]
	MIAT	0.944683	3.145	12.7641	0.000353339	0.00740771	myocardial infarction associated transcript [Source:HGNC Symbol;Acc:HGNC:33425]
	ZAP70	0.942262	2.72645	10.4005	0.0012598	0.0196535	zeta chain of T cell receptor associated protein kinase 70 [Source:HGNC Symbol;Acc:HGNC:12858]
	TRIM22	0.940729	5.3215	20.4909	5.9915e-06	0.000325447	tripartite motif containing 22 [Source:HGNC Symbol;Acc:HGNC:16379]
	PTPRC	0.936997	7.03446	20.2728	6.71494e-06	0.000350408	protein tyrosine phosphatase receptor type C [Source:HGNC Symbol;Acc:HGNC:9666]
	EPSTI1	0.936085	5.84256	20.7753	5.16447e-06	0.00029111	epithelial stromal interaction 1 [Source:HGNC Symbol;Acc:HGNC:16465]
	COL1A2	0.934857	6.43961	15.0812	0.000102984	0.00297982	collagen type I alpha 2 chain [Source:HGNC Symbol;Acc:HGNC:2198]
	SLC30A10	0.932368	5.33558	28.336	1.0198e-07	1.2828e-05	solute carrier family 30 member 10 [Source:HGNC Symbol;Acc:HGNC:25355]
	APOL3	0.932024	3.73078	29.5643	5.40907e-08	7.60452e-06	apolipoprotein L3 [Source:HGNC Symbol;Acc:HGNC:14868]
	WDFY4	0.932011	4.35569	17.4267	2.98606e-05	0.0011548	WDFY family member 4 [Source:HGNC Symbol;Acc:HGNC:29323]
	SERPINB9	0.931176	3.08747	17.8126	2.43763e-05	0.000994185	serpin family B member 9 [Source:HGNC Symbol;Acc:HGNC:8955]
	ISG15	0.928746	3.65324	12.4234	0.000423991	0.00857308	ISG15 ubiquitin like modifier [Source:HGNC Symbol;Acc:HGNC:4053]
	THEMIS2	0.927699	3.59366	23.9533	9.86993e-07	8.13418e-05	thymocyte selection associated family member 2 [Source:HGNC Symbol;Acc:HGNC:16839]
	PRKCB	0.927326	5.16736	30.7211	2.97915e-08	4.74678e-06	protein kinase C beta [Source:HGNC Symbol;Acc:HGNC:9395]
	C2	0.926931	3.5476	21.2589	4.01249e-06	0.000236203	complement C2 [Source:HGNC Symbol;Acc:HGNC:1248]
	HLA-DOA	0.924676	3.50998	19.5644	9.72645e-06	0.000474413	major histocompatibility complex, class II, DO alpha [Source:HGNC Symbol;Acc:HGNC:4936]
	USP2	0.924444	4.19907	19.3763	1.07332e-05	0.000506965	ubiquitin specific peptidase 2 [Source:HGNC Symbol;Acc:HGNC:12618]
	WNT5A	0.923437	3.82778	19.0058	1.30322e-05	0.000605972	Wnt family member 5A [Source:HGNC Symbol;Acc:HGNC:12784]
	LCP2	0.920367	4.74633	23.5813	1.19747e-06	9.35277e-05	lymphocyte cytosolic protein 2 [Source:HGNC Symbol;Acc:HGNC:6529]
	IKZF1	0.919812	4.64265	23.1684	1.48414e-06	0.000109478	IKAROS family zinc finger 1 [Source:HGNC Symbol;Acc:HGNC:13176]
	ANKRD44	0.917532	4.74839	26.8431	2.20661e-07	2.39718e-05	ankyrin repeat domain 44 [Source:HGNC Symbol;Acc:HGNC:25259]
	LCP1	0.91716	6.68661	21.0851	4.39323e-06	0.0002524	lymphocyte cytosolic protein 1 [Source:HGNC Symbol;Acc:HGNC:6528]
	PPP1R16B	0.914513	4.09378	20.5774	5.72683e-06	0.000313925	protein phosphatase 1 regulatory subunit 16B [Source:HGNC Symbol;Acc:HGNC:15850]
	PLAAT4	0.913157	3.95937	17.1277	3.49489e-05	0.00130512	phospholipase A and acyltransferase 4 [Source:HGNC Symbol;Acc:HGNC:9869]
	IL33	0.910944	2.79332	8.64299	0.00328322	0.0380917	interleukin 33 [Source:HGNC Symbol;Acc:HGNC:16028]
	JCAD	0.909267	2.88936	9.0023	0.0026964	0.0333906	junctional cadherin 5 associated [Source:HGNC Symbol;Acc:HGNC:29283]
	ADAMTS1	0.907985	3.16901	9.1393	0.00250176	0.0316695	ADAM metallopeptidase with thrombospondin type 1 motif 1 [Source:HGNC Symbol;Acc:HGNC:217]
	NFE2L3	0.907773	4.38009	23.2804	1.40016e-06	0.000105232	nuclear factor, erythroid 2 like 3 [Source:HGNC Symbol;Acc:HGNC:7783]
	C7	0.906789	3.77981	8.69112	0.00319764	0.0374993	complement C7 [Source:HGNC Symbol;Acc:HGNC:1346]
	MS4A2	0.905464	3.0814	14.5603	0.000135746	0.0036048	membrane spanning 4-domains A2 [Source:HGNC Symbol;Acc:HGNC:7316]
	PDE4B	0.901046	3.74811	23.9969	9.64892e-07	8.06326e-05	phosphodiesterase 4B [Source:HGNC Symbol;Acc:HGNC:8781]
	RFTN1	0.900458	4.72909	22.4703	2.13422e-06	0.000146574	raftlin, lipid raft linker 1 [Source:HGNC Symbol;Acc:HGNC:30278]
	SLFN13	0.900227	3.41943	17.2015	3.36175e-05	0.00127641	schlafen family member 13 [Source:HGNC Symbol;Acc:HGNC:26481]
	CD84	0.899938	4.14796	21.9379	2.81623e-06	0.000176578	CD84 molecule [Source:HGNC Symbol;Acc:HGNC:1704]
	SLFN5	0.898034	5.12961	23.6607	1.14905e-06	9.25237e-05	schlafen family member 5 [Source:HGNC Symbol;Acc:HGNC:28286]
	CD34	0.894852	2.97815	16.1839	5.748e-05	0.00188705	CD34 molecule [Source:HGNC Symbol;Acc:HGNC:1662]
	B4GALT1	0.894314	6.6727	38.4423	5.63967e-10	1.7297e-07	beta-1,4-galactosyltransferase 1 [Source:HGNC Symbol;Acc:HGNC:924]
	TTN	0.891168	4.96005	10.074	0.00150375	0.0221344	titin [Source:HGNC Symbol;Acc:HGNC:12403]
	APOL2	0.890983	4.71107	34.1703	5.04934e-09	1.09708e-06	apolipoprotein L2 [Source:HGNC Symbol;Acc:HGNC:619]
	LEF1	0.890898	2.80744	10.5602	0.00115547	0.0185092	lymphoid enhancer binding factor 1 [Source:HGNC Symbol;Acc:HGNC:6551]
	CMPK2	0.890818	3.91367	15.9761	6.41483e-05	0.00205515	cytidine/uridine monophosphate kinase 2 [Source:HGNC Symbol;Acc:HGNC:27015]
	LRRC32	0.89066	2.68193	11.3797	0.000742494	0.0130867	leucine rich repeat containing 32 [Source:HGNC Symbol;Acc:HGNC:4161]
	LIPG	0.890172	4.18888	28.6604	8.62502e-08	1.12032e-05	lipase G, endothelial type [Source:HGNC Symbol;Acc:HGNC:6623]
	SLA	0.884703	4.31789	24.6997	6.69951e-07	5.93031e-05	Src like adaptor [Source:HGNC Symbol;Acc:HGNC:10902]
	PLEK	0.884208	4.50068	23.4151	1.30549e-06	9.9367e-05	pleckstrin [Source:HGNC Symbol;Acc:HGNC:9070]
	ADAM19	0.878314	4.11851	20.0536	7.53034e-06	0.00039125	ADAM metallopeptidase domain 19 [Source:HGNC Symbol;Acc:HGNC:197]
	HLA-F	0.878194	7.09998	12.1712	0.000485334	0.0094767	major histocompatibility complex, class I, F [Source:HGNC Symbol;Acc:HGNC:4963]
	HEG1	0.874241	4.59087	22.8052	1.79277e-06	0.000126767	heart development protein with EGF like domains 1 [Source:HGNC Symbol;Acc:HGNC:29227]
	SVEP1	0.873782	4.23988	31.3396	2.16619e-08	3.70925e-06	sushi, von Willebrand factor type A, EGF and pentraxin domain containing 1 [Source:HGNC Symbol;Acc:HGNC:15985]
	WARS	0.867702	6.51279	30.407	3.5027e-08	5.36632e-06	tryptophanyl-tRNA synthetase [Source:HGNC Symbol;Acc:HGNC:12729]
	ME1	0.867013	3.72193	15.7114	7.37795e-05	0.00226068	malic enzyme 1 [Source:HGNC Symbol;Acc:HGNC:6983]
	IFITM1	0.866401	5.83835	15.057	0.000104313	0.00298707	interferon induced transmembrane protein 1 [Source:HGNC Symbol;Acc:HGNC:5412]
	TRBC2	0.865916	3.34039	11.8167	0.000587006	0.0108755	T cell receptor beta constant 2 [Source:HGNC Symbol;Acc:HGNC:12157]
	TMC8	0.865494	3.33684	15.2284	9.52603e-05	0.0027901	transmembrane channel like 8 [Source:HGNC Symbol;Acc:HGNC:20474]
	LRRC8C	0.865458	3.58258	30.2437	3.81036e-08	5.69172e-06	leucine rich repeat containing 8 VRAC subunit C [Source:HGNC Symbol;Acc:HGNC:25075]
	TRAF3IP3	0.864018	4.37925	14.2442	0.000160552	0.00410835	TRAF3 interacting protein 3 [Source:HGNC Symbol;Acc:HGNC:30766]
	SASH3	0.861074	4.33069	15.246	9.43787e-05	0.0027779	SAM and SH3 domain containing 3 [Source:HGNC Symbol;Acc:HGNC:15975]
	IFI16	0.860563	5.76105	29.5843	5.35375e-08	7.60452e-06	interferon gamma inducible protein 16 [Source:HGNC Symbol;Acc:HGNC:5395]
	FCMR	0.858813	2.84926	8.36355	0.00382822	0.0424372	Fc fragment of IgM receptor [Source:HGNC Symbol;Acc:HGNC:14315]
	RNF213	0.858568	8.29679	26.8596	2.18783e-07	2.39718e-05	ring finger protein 213 [Source:HGNC Symbol;Acc:HGNC:14539]
	TAP2	0.857906	4.28781	25.839	3.71121e-07	3.63516e-05	transporter 2, ATP binding cassette subfamily B member [Source:HGNC Symbol;Acc:HGNC:44]
	AXDND1	0.85649	3.85619	8.18208	0.00423061	0.0457105	axonemal dynein light chain domain containing 1 [Source:HGNC Symbol;Acc:HGNC:26564]
	GVINP1	0.852422	5.12913	17.8241	2.42296e-05	0.000991589	GTPase, very large interferon inducible pseudogene 1 [Source:HGNC Symbol;Acc:HGNC:25813]
	CASP1	0.852198	5.94452	13.6204	0.000223744	0.00528407	caspase 1 [Source:HGNC Symbol;Acc:HGNC:1499]
	PRDM1	0.851864	5.39672	18.4174	1.77435e-05	0.000785313	PR/SET domain 1 [Source:HGNC Symbol;Acc:HGNC:9346]
	LILRB1	0.851213	2.7621	10.2226	0.00138734	0.0210389	leukocyte immunoglobulin like receptor B1 [Source:HGNC Symbol;Acc:HGNC:6605]
	AL669918.1	0.847558	3.22868	22.6283	1.96568e-06	0.000137368	novel protein, TAP2-HLA-DOB readthrough
	MIR4435-2HG	0.847333	2.76335	9.56288	0.00198551	0.0269318	MIR4435-2 host gene [Source:HGNC Symbol;Acc:HGNC:35163]
	WDR44	0.84662	5.13303	38.356	5.89463e-10	1.7297e-07	WD repeat domain 44 [Source:HGNC Symbol;Acc:HGNC:30512]
	ST8SIA4	0.844815	4.7286	26.8645	2.18236e-07	2.39718e-05	ST8 alpha-N-acetyl-neuraminide alpha-2,8-sialyltransferase 4 [Source:HGNC Symbol;Acc:HGNC:10871]
	CARD6	0.840719	2.9487	13.9292	0.000189825	0.00465201	caspase recruitment domain family member 6 [Source:HGNC Symbol;Acc:HGNC:16394]
	CASP5	0.840555	4.78718	16.0932	6.0301e-05	0.00195815	caspase 5 [Source:HGNC Symbol;Acc:HGNC:1506]
	KLHL6	0.839871	4.34906	18.8965	1.38002e-05	0.000639198	kelch like family member 6 [Source:HGNC Symbol;Acc:HGNC:18653]
	MYO1F	0.839845	4.39883	38.4189	5.70762e-10	1.7297e-07	myosin IF [Source:HGNC Symbol;Acc:HGNC:7600]
	SLC20A1	0.838694	6.93684	10.1565	0.00143797	0.0214797	solute carrier family 20 member 1 [Source:HGNC Symbol;Acc:HGNC:10946]
	CLSTN3	0.837893	3.52341	21.3818	3.76333e-06	0.00022374	calsyntenin 3 [Source:HGNC Symbol;Acc:HGNC:18371]
	CDH5	0.837247	3.27943	13.5773	0.000228939	0.00538549	cadherin 5 [Source:HGNC Symbol;Acc:HGNC:1764]
	RELT	0.836965	2.56239	8.3306	0.00389827	0.0428953	RELT TNF receptor [Source:HGNC Symbol;Acc:HGNC:13764]
	NCF2	0.836101	4.08773	27.3048	1.73779e-07	2.01617e-05	neutrophil cytosolic factor 2 [Source:HGNC Symbol;Acc:HGNC:7661]
	PER3	0.836097	4.88738	9.85103	0.00169737	0.0241415	period circadian regulator 3 [Source:HGNC Symbol;Acc:HGNC:8847]
	TCF7	0.834741	3.63533	17.0279	3.68337e-05	0.00135019	transcription factor 7 [Source:HGNC Symbol;Acc:HGNC:11639]
	RASSF5	0.834202	4.13827	28.1456	1.12522e-07	1.38623e-05	Ras association domain family member 5 [Source:HGNC Symbol;Acc:HGNC:17609]
	IPCEF1	0.833506	2.59354	10.202	0.00140286	0.0211669	interaction protein for cytohesin exchange factors 1 [Source:HGNC Symbol;Acc:HGNC:21204]
	ARHGAP9	0.833362	3.84902	17.888	2.34292e-05	0.000972149	Rho GTPase activating protein 9 [Source:HGNC Symbol;Acc:HGNC:14130]
	DOCK2	0.832555	5.72248	25.4084	4.63903e-07	4.36507e-05	dedicator of cytokinesis 2 [Source:HGNC Symbol;Acc:HGNC:2988]
	CEP72	0.829904	2.649	8.94123	0.00278806	0.0342197	centrosomal protein 72 [Source:HGNC Symbol;Acc:HGNC:25547]
	C1S	0.82843	5.95336	30.8455	2.79411e-08	4.51211e-06	complement C1s [Source:HGNC Symbol;Acc:HGNC:1247]
	MGAM2	0.826455	5.47725	14.1843	0.000165746	0.00419656	maltase-glucoamylase 2 (putative) [Source:HGNC Symbol;Acc:HGNC:28101]
	LRRC6	0.820997	3.21903	16.9066	3.92655e-05	0.00142256	leucine rich repeat containing 6 [Source:HGNC Symbol;Acc:HGNC:16725]
	CD101	0.820518	3.03894	12.5223	0.000402114	0.00818613	CD101 molecule [Source:HGNC Symbol;Acc:HGNC:5949]
	HCLS1	0.818125	4.96548	24.3035	8.22904e-07	7.0686e-05	hematopoietic cell-specific Lyn substrate 1 [Source:HGNC Symbol;Acc:HGNC:4844]
	IL2RB	0.817013	2.49193	8.33093	0.00389756	0.0428953	interleukin 2 receptor subunit beta [Source:HGNC Symbol;Acc:HGNC:6009]
	ARID5A	0.815188	3.1924	18.7036	1.52695e-05	0.000691176	AT-rich interaction domain 5A [Source:HGNC Symbol;Acc:HGNC:17361]
	CMKLR1	0.814752	3.93615	20.5839	5.70742e-06	0.000313925	chemerin chemokine-like receptor 1 [Source:HGNC Symbol;Acc:HGNC:2121]
	SPOCK2	0.814734	4.11884	14.0481	0.00017819	0.00442697	SPARC (osteonectin), cwcv and kazal like domains proteoglycan 2 [Source:HGNC Symbol;Acc:HGNC:13564]
	BTK	0.814059	3.55752	17.0293	3.68067e-05	0.00135019	Bruton tyrosine kinase [Source:HGNC Symbol;Acc:HGNC:1133]
	ACAP1	0.813209	3.53199	10.4771	0.00120863	0.0191808	ArfGAP with coiled-coil, ankyrin repeat and PH domains 1 [Source:HGNC Symbol;Acc:HGNC:16467]
	ITGAL	0.812011	4.8568	16.7611	4.23935e-05	0.00151224	integrin subunit alpha L [Source:HGNC Symbol;Acc:HGNC:6148]
	SLC25A37	0.811301	4.46553	36.5137	1.51598e-09	4.0755e-07	solute carrier family 25 member 37 [Source:HGNC Symbol;Acc:HGNC:29786]
	LINC-PINT	0.810856	3.21139	13.4428	0.000245953	0.00567402	long intergenic non-protein coding RNA, p53 induced transcript [Source:HGNC Symbol;Acc:HGNC:26885]
	COL14A1	0.809879	5.58124	20.7237	5.30546e-06	0.000296263	collagen type XIV alpha 1 chain [Source:HGNC Symbol;Acc:HGNC:2191]
	WIPF1	0.809388	4.90507	21.0291	4.52368e-06	0.00025865	WAS/WASL interacting protein family member 1 [Source:HGNC Symbol;Acc:HGNC:12736]
	CSF2RB	0.809137	4.51332	21.3001	3.92721e-06	0.000232327	colony stimulating factor 2 receptor beta common subunit [Source:HGNC Symbol;Acc:HGNC:2436]
	IFNAR2	0.804758	3.73389	21.8566	2.93799e-06	0.000181832	interferon alpha and beta receptor subunit 2 [Source:HGNC Symbol;Acc:HGNC:5433]
	ITPR1	0.802399	5.39383	23.0818	1.5525e-06	0.000113124	inositol 1,4,5-trisphosphate receptor type 1 [Source:HGNC Symbol;Acc:HGNC:6180]
	NQO1	0.801334	7.41732	12.3453	0.000442099	0.00886056	NAD(P)H quinone dehydrogenase 1 [Source:HGNC Symbol;Acc:HGNC:2874]
	BCAT1	0.79838	2.78532	9.32515	0.0022603	0.0296168	branched chain amino acid transaminase 1 [Source:HGNC Symbol;Acc:HGNC:976]
	AKAP10	0.797624	2.73678	8.60598	0.00335061	0.0387777	A-kinase anchoring protein 10 [Source:HGNC Symbol;Acc:HGNC:368]
	CHST15	0.791598	4.06155	14.6004	0.000132887	0.00354465	carbohydrate sulfotransferase 15 [Source:HGNC Symbol;Acc:HGNC:18137]
	CORO1A	0.791005	4.88221	11.9836	0.000536713	0.0102121	coronin 1A [Source:HGNC Symbol;Acc:HGNC:2252]
	IRF9	0.788584	3.62352	23.9696	9.78709e-07	8.12192e-05	interferon regulatory factor 9 [Source:HGNC Symbol;Acc:HGNC:6131]
	ETNK1	0.788568	7.86225	8.10804	0.00440695	0.0469786	ethanolamine kinase 1 [Source:HGNC Symbol;Acc:HGNC:24649]
	KDR	0.788376	3.98444	21.8826	2.89844e-06	0.000180398	kinase insert domain receptor [Source:HGNC Symbol;Acc:HGNC:6307]
	CYP2C18	0.787043	3.83589	8.12175	0.00437374	0.0468217	cytochrome P450 family 2 subfamily C member 18 [Source:HGNC Symbol;Acc:HGNC:2620]
	TRAF1	0.786475	3.589	12.973	0.000316009	0.00682877	TNF receptor associated factor 1 [Source:HGNC Symbol;Acc:HGNC:12031]
	BTN3A3	0.785772	4.60472	17.7357	2.53824e-05	0.0010282	butyrophilin subfamily 3 member A3 [Source:HGNC Symbol;Acc:HGNC:1140]
	RUNX3	0.784649	2.7775	10.9225	0.00095002	0.015878	RUNX family transcription factor 3 [Source:HGNC Symbol;Acc:HGNC:10473]
	CYTIP	0.783495	4.54167	18.22	1.96806e-05	0.00085322	cytohesin 1 interacting protein [Source:HGNC Symbol;Acc:HGNC:9506]
	SEMA4D	0.781136	4.76549	22.2717	2.36664e-06	0.000154543	semaphorin 4D [Source:HGNC Symbol;Acc:HGNC:10732]
	RASSF2	0.779101	5.18618	19.5433	9.83467e-06	0.000475807	Ras association domain family member 2 [Source:HGNC Symbol;Acc:HGNC:9883]
	PECAM1	0.778903	6.54194	22.1884	2.47163e-06	0.000158795	platelet and endothelial cell adhesion molecule 1 [Source:HGNC Symbol;Acc:HGNC:8823]
	COLCA1	0.777911	3.29146	10.1486	0.00144414	0.0215162	colorectal cancer associated 1 [Source:HGNC Symbol;Acc:HGNC:33789]
	SIGLEC10	0.777234	3.40548	26.1382	3.17842e-07	3.21187e-05	sialic acid binding Ig like lectin 10 [Source:HGNC Symbol;Acc:HGNC:15620]
	IFI27	0.777229	7.86576	9.49602	0.00205918	0.0276175	interferon alpha inducible protein 27 [Source:HGNC Symbol;Acc:HGNC:5397]
	ARHGEF6	0.776467	4.62656	26.3187	2.89477e-07	2.98211e-05	Rac/Cdc42 guanine nucleotide exchange factor 6 [Source:HGNC Symbol;Acc:HGNC:685]
	FUT8	0.775413	5.52983	38.2958	6.07927e-10	1.7297e-07	fucosyltransferase 8 [Source:HGNC Symbol;Acc:HGNC:4019]
	DRAM1	0.775148	3.24168	18.1677	2.02281e-05	0.000860234	DNA damage regulated autophagy modulator 1 [Source:HGNC Symbol;Acc:HGNC:25645]
	RASAL3	0.77223	3.35475	16.194	5.71757e-05	0.00188223	RAS protein activator like 3 [Source:HGNC Symbol;Acc:HGNC:26129]
	FAM30A	0.770239	3.76337	8.37588	0.00380234	0.0422671	family with sequence similarity 30 member A [Source:HGNC Symbol;Acc:HGNC:19955]
	ABCC1	0.76834	4.72913	27.1274	1.90474e-07	2.16778e-05	ATP binding cassette subfamily C member 1 [Source:HGNC Symbol;Acc:HGNC:51]
	HELZ2	0.767725	4.85815	21.5545	3.43922e-06	0.000209687	helicase with zinc finger 2 [Source:HGNC Symbol;Acc:HGNC:30021]
	MMRN2	0.766728	3.0252	10.1263	0.00146167	0.0216765	multimerin 2 [Source:HGNC Symbol;Acc:HGNC:19888]
	TGM2	0.764948	4.63404	9.98343	0.00157955	0.0227691	transglutaminase 2 [Source:HGNC Symbol;Acc:HGNC:11778]
	VCAM1	0.763297	5.54018	16.0966	6.01932e-05	0.00195815	vascular cell adhesion molecule 1 [Source:HGNC Symbol;Acc:HGNC:12663]
	IFI35	0.763013	4.04254	24.6243	6.96691e-07	6.09403e-05	interferon induced protein 35 [Source:HGNC Symbol;Acc:HGNC:5399]
	FYN	0.761346	4.72588	16.8914	3.95815e-05	0.001429	FYN proto-oncogene, Src family tyrosine kinase [Source:HGNC Symbol;Acc:HGNC:4037]
	FGD2	0.761082	3.83195	14.769	0.000121514	0.00333048	FYVE, RhoGEF and PH domain containing 2 [Source:HGNC Symbol;Acc:HGNC:3664]
	NID1	0.760774	5.24747	14.2614	0.000159092	0.00409731	nidogen 1 [Source:HGNC Symbol;Acc:HGNC:7821]
	COL6A1	0.754225	6.15855	14.5662	0.000135322	0.00360154	collagen type VI alpha 1 chain [Source:HGNC Symbol;Acc:HGNC:2211]
	PTPN7	0.752886	3.28856	12.6226	0.000381114	0.00785225	protein tyrosine phosphatase non-receptor type 7 [Source:HGNC Symbol;Acc:HGNC:9659]
	NCF1	0.75214	3.55447	17.4343	2.97404e-05	0.00115435	neutrophil cytosolic factor 1 [Source:HGNC Symbol;Acc:HGNC:7660]
	ADGRF5	0.747308	2.86028	10.0046	0.00156147	0.022563	adhesion G protein-coupled receptor F5 [Source:HGNC Symbol;Acc:HGNC:19030]
	NLRC3	0.746753	3.03342	9.21098	0.00240568	0.0308292	NLR family CARD domain containing 3 [Source:HGNC Symbol;Acc:HGNC:29889]
	ARHGAP30	0.742314	4.63555	14.786	0.000120429	0.00331596	Rho GTPase activating protein 30 [Source:HGNC Symbol;Acc:HGNC:27414]
	BTN2A2	0.740162	3.08074	10.008	0.00155858	0.022563	butyrophilin subfamily 2 member A2 [Source:HGNC Symbol;Acc:HGNC:1137]
	GIMAP5	0.739691	3.62468	11.3833	0.000741069	0.0130809	GTPase, IMAP family member 5 [Source:HGNC Symbol;Acc:HGNC:18005]
	IFITM2	0.738973	4.17285	13.3947	0.000252337	0.00578776	interferon induced transmembrane protein 2 [Source:HGNC Symbol;Acc:HGNC:5413]
	FLI1	0.738964	4.35239	22.326	2.30074e-06	0.000152744	Fli-1 proto-oncogene, ETS transcription factor [Source:HGNC Symbol;Acc:HGNC:3749]
	CEACAM1	0.738837	9.04529	12.0315	0.000523076	0.0100333	carcinoembryonic antigen related cell adhesion molecule 1 [Source:HGNC Symbol;Acc:HGNC:1814]
	DYSF	0.738764	2.94111	8.36463	0.00382594	0.0424372	dysferlin [Source:HGNC Symbol;Acc:HGNC:3097]
	ROBO1	0.738635	4.84064	21.4099	3.70854e-06	0.000221585	roundabout guidance receptor 1 [Source:HGNC Symbol;Acc:HGNC:10249]
	HMCN2	0.737725	4.16078	12.2002	0.000477845	0.00942284	hemicentin 2 [Source:HGNC Symbol;Acc:HGNC:21293]
	FGD3	0.737421	3.56916	12.3235	0.000447296	0.00892352	FYVE, RhoGEF and PH domain containing 3 [Source:HGNC Symbol;Acc:HGNC:16027]
	SLAMF8	0.736521	2.59662	9.44801	0.00211378	0.0280975	SLAM family member 8 [Source:HGNC Symbol;Acc:HGNC:21391]
	CD74	0.736253	9.54493	11.7613	0.000604752	0.011101	CD74 molecule [Source:HGNC Symbol;Acc:HGNC:1697]
	NCKAP1L	0.735505	5.22902	16.0774	6.08046e-05	0.00196915	NCK associated protein 1 like [Source:HGNC Symbol;Acc:HGNC:4862]
	PPP1R18	0.735177	4.38639	18.2283	1.95949e-05	0.00085322	protein phosphatase 1 regulatory subunit 18 [Source:HGNC Symbol;Acc:HGNC:29413]
	TAP1	0.73502	6.33472	18.1683	2.02213e-05	0.000860234	transporter 1, ATP binding cassette subfamily B member [Source:HGNC Symbol;Acc:HGNC:43]
	ITGB8	0.734166	4.42353	19.4373	1.03959e-05	0.000496926	integrin subunit beta 8 [Source:HGNC Symbol;Acc:HGNC:6163]
	KIF21B	0.733028	4.31804	27.8691	1.29806e-07	1.56685e-05	kinesin family member 21B [Source:HGNC Symbol;Acc:HGNC:29442]
	ELK3	0.731388	3.48222	16.0303	6.23375e-05	0.00200791	ETS transcription factor ELK3 [Source:HGNC Symbol;Acc:HGNC:3325]
	PML	0.73122	4.20621	15.603	7.8129e-05	0.00236965	promyelocytic leukemia [Source:HGNC Symbol;Acc:HGNC:9113]
	NCOA7	0.730719	5.42888	22.3332	2.29215e-06	0.000152744	nuclear receptor coactivator 7 [Source:HGNC Symbol;Acc:HGNC:21081]
	TAGAP	0.72844	3.3258	15.8134	6.99073e-05	0.00218118	T cell activation RhoGTPase activating protein [Source:HGNC Symbol;Acc:HGNC:15669]
	ATP11A	0.727477	4.35857	18.6912	1.5369e-05	0.000693053	ATPase phospholipid transporting 11A [Source:HGNC Symbol;Acc:HGNC:13552]
	PSTPIP1	0.724651	2.91772	9.73913	0.00180386	0.0251824	proline-serine-threonine phosphatase interacting protein 1 [Source:HGNC Symbol;Acc:HGNC:9580]
	CYFIP2	0.724572	5.0904	22.4074	2.20521e-06	0.00014941	cytoplasmic FMR1 interacting protein 2 [Source:HGNC Symbol;Acc:HGNC:13760]
	ATF7IP2	0.723511	3.62867	17.6535	2.65023e-05	0.00106634	activating transcription factor 7 interacting protein 2 [Source:HGNC Symbol;Acc:HGNC:20397]
	ARHGAP15	0.718986	3.94308	13.0953	0.000296033	0.0065377	Rho GTPase activating protein 15 [Source:HGNC Symbol;Acc:HGNC:21030]
	ARL4C	0.718554	3.71571	16.5656	4.69957e-05	0.00163785	ADP ribosylation factor like GTPase 4C [Source:HGNC Symbol;Acc:HGNC:698]
	TRPS1	0.71781	4.34388	15.5266	8.13515e-05	0.00243941	transcriptional repressor GATA binding 1 [Source:HGNC Symbol;Acc:HGNC:12340]
	FMNL3	0.714837	4.81517	16.5125	4.83312e-05	0.00167408	formin like 3 [Source:HGNC Symbol;Acc:HGNC:23698]
	ITGA5	0.714614	3.76031	11.9708	0.000540407	0.0102437	integrin subunit alpha 5 [Source:HGNC Symbol;Acc:HGNC:6141]
	RGS5	0.713175	5.18047	14.1332	0.00017031	0.00427565	regulator of G protein signaling 5 [Source:HGNC Symbol;Acc:HGNC:10001]
	TMEM154	0.711554	3.60146	15.1875	9.73459e-05	0.00284421	transmembrane protein 154 [Source:HGNC Symbol;Acc:HGNC:26489]
	SYT11	0.711244	2.75992	9.92443	0.00163099	0.0233418	synaptotagmin 11 [Source:HGNC Symbol;Acc:HGNC:19239]
	ITGA4	0.709782	6.05583	18.4515	1.74279e-05	0.000774214	integrin subunit alpha 4 [Source:HGNC Symbol;Acc:HGNC:6140]
	AL645941.2	0.708643	3.4915	10.906	0.000958515	0.0159976	novel protein
	DOCK11	0.708197	5.13204	18.095	2.10154e-05	0.000887315	dedicator of cytokinesis 11 [Source:HGNC Symbol;Acc:HGNC:23483]
	BST2	0.707881	4.04395	19.2206	1.16451e-05	0.000543589	bone marrow stromal cell antigen 2 [Source:HGNC Symbol;Acc:HGNC:1119]
	LTBP2	0.706548	3.66878	12.2032	0.000477087	0.00942284	latent transforming growth factor beta binding protein 2 [Source:HGNC Symbol;Acc:HGNC:6715]
	SEPTIN1	0.705141	3.21663	9.21827	0.00239612	0.030822	septin 1 [Source:HGNC Symbol;Acc:HGNC:2879]
	PHLDA1	0.701228	3.37484	12.1248	0.000497556	0.00966796	pleckstrin homology like domain family A member 1 [Source:HGNC Symbol;Acc:HGNC:8933]
	APIP	0.700755	3.20013	13.4965	0.000239008	0.00555669	APAF1 interacting protein [Source:HGNC Symbol;Acc:HGNC:17581]
	HERC5	0.700688	3.22209	14.6591	0.000128809	0.003469	HECT and RLD domain containing E3 ubiquitin protein ligase 5 [Source:HGNC Symbol;Acc:HGNC:24368]
	PARVB	0.699561	3.00067	13.2093	0.000278566	0.00625726	parvin beta [Source:HGNC Symbol;Acc:HGNC:14653]
	BLOC1S5-TXNDC5	0.699097	7.38362	10.0487	0.00152457	0.0222809	BLOC1S5-TXNDC5 readthrough (NMD candidate) [Source:HGNC Symbol;Acc:HGNC:42001]
	ASS1	0.698408	7.03479	13.4983	0.000238784	0.00555669	argininosuccinate synthase 1 [Source:HGNC Symbol;Acc:HGNC:758]
	APOBEC3G	0.697807	3.10359	11.9973	0.000532773	0.0101704	apolipoprotein B mRNA editing enzyme catalytic subunit 3G [Source:HGNC Symbol;Acc:HGNC:17357]
	ACSL4	0.697174	5.2205	16.118	5.95166e-05	0.00194323	acyl-CoA synthetase long chain family member 4 [Source:HGNC Symbol;Acc:HGNC:3571]
	FBN1	0.696815	5.44324	16.9057	3.92842e-05	0.00142256	fibrillin 1 [Source:HGNC Symbol;Acc:HGNC:3603]
	NCF1B	0.694718	2.93006	8.93126	0.00280331	0.0342197	neutrophil cytosolic factor 1B pseudogene [Source:HGNC Symbol;Acc:HGNC:32522]
	NCF1C	0.694631	3.19808	9.77872	0.00176543	0.0248199	neutrophil cytosolic factor 1C pseudogene [Source:HGNC Symbol;Acc:HGNC:32523]
	CCR1	0.693307	3.24328	10.6991	0.00107187	0.0174745	C-C motif chemokine receptor 1 [Source:HGNC Symbol;Acc:HGNC:1602]
	SRGN	0.691536	5.00678	16.3713	5.20665e-05	0.00177263	serglycin [Source:HGNC Symbol;Acc:HGNC:9361]
	FYB1	0.690407	6.16012	12.3465	0.000441802	0.00886056	FYN binding protein 1 [Source:HGNC Symbol;Acc:HGNC:4036]
	ATP8B2	0.689644	3.95181	13.7964	0.000203725	0.00491821	ATPase phospholipid transporting 8B2 [Source:HGNC Symbol;Acc:HGNC:13534]
	HLA-DMA	0.685451	4.4795	12.2239	0.000471809	0.0093501	major histocompatibility complex, class II, DM alpha [Source:HGNC Symbol;Acc:HGNC:4934]
	TXNDC5	0.685445	7.51781	9.05423	0.00262088	0.032761	thioredoxin domain containing 5 [Source:HGNC Symbol;Acc:HGNC:21073]
	PITPNM2	0.68523	3.65387	14.6579	0.00012889	0.003469	phosphatidylinositol transfer protein membrane associated 2 [Source:HGNC Symbol;Acc:HGNC:21044]
	LCK	0.684932	3.24181	8.8501	0.00293072	0.0350732	LCK proto-oncogene, Src family tyrosine kinase [Source:HGNC Symbol;Acc:HGNC:6524]
	COL18A1	0.682781	5.09464	9.5166	0.00203621	0.0274017	collagen type XVIII alpha 1 chain [Source:HGNC Symbol;Acc:HGNC:2195]
	GIMAP8	0.682565	3.84379	15.7194	7.34665e-05	0.00225688	GTPase, IMAP family member 8 [Source:HGNC Symbol;Acc:HGNC:21792]
	SEPTIN6	0.682185	5.14151	14.7129	0.000125186	0.00340768	septin 6 [Source:HGNC Symbol;Acc:HGNC:15848]
	PDE1C	0.681139	3.25013	17.8499	2.39032e-05	0.000984399	phosphodiesterase 1C [Source:HGNC Symbol;Acc:HGNC:8776]
	CARD11	0.679211	3.31489	8.78103	0.00304379	0.0360488	caspase recruitment domain family member 11 [Source:HGNC Symbol;Acc:HGNC:16393]
	GAB3	0.677327	3.01303	10.1464	0.00144582	0.0215162	GRB2 associated binding protein 3 [Source:HGNC Symbol;Acc:HGNC:17515]
	MXRA5	0.676919	6.33886	17.4606	2.93329e-05	0.00115305	matrix remodeling associated 5 [Source:HGNC Symbol;Acc:HGNC:7539]
	IL16	0.675345	4.68848	11.0762	0.000874434	0.0148845	interleukin 16 [Source:HGNC Symbol;Acc:HGNC:5980]
	GCNT3	0.675026	7.31961	13.0124	0.000309431	0.0067231	glucosaminyl (N-acetyl) transferase 3, mucin type [Source:HGNC Symbol;Acc:HGNC:4205]
	RAC2	0.673535	4.09113	15.2528	9.40369e-05	0.00277467	Rac family small GTPase 2 [Source:HGNC Symbol;Acc:HGNC:9802]
	NCF4	0.673168	4.06376	13.2457	0.000273205	0.00617164	neutrophil cytosolic factor 4 [Source:HGNC Symbol;Acc:HGNC:7662]
	PI4KA	0.672694	4.57246	17.3182	3.16139e-05	0.00121475	phosphatidylinositol 4-kinase alpha [Source:HGNC Symbol;Acc:HGNC:8983]
	FAM78A	0.672365	3.22652	11.0575	0.000883286	0.0149508	family with sequence similarity 78 member A [Source:HGNC Symbol;Acc:HGNC:25465]
	LDLR	0.671328	5.17571	7.89672	0.00495245	0.0511953	low density lipoprotein receptor [Source:HGNC Symbol;Acc:HGNC:6547]
	IRAK3	0.671062	3.75314	12.7442	0.000357115	0.00744769	interleukin 1 receptor associated kinase 3 [Source:HGNC Symbol;Acc:HGNC:17020]
	CD44	0.670489	7.22927	24.2741	8.35542e-07	7.08137e-05	CD44 molecule (Indian blood group) [Source:HGNC Symbol;Acc:HGNC:1681]
	MR1	0.670378	3.57213	15.7851	7.09607e-05	0.00220255	major histocompatibility complex, class I-related [Source:HGNC Symbol;Acc:HGNC:4975]
	RAB30	0.670284	4.59548	21.1283	4.29547e-06	0.000247975	RAB30, member RAS oncogene family [Source:HGNC Symbol;Acc:HGNC:9770]
	SAMSN1	0.669477	4.16681	13.137	0.000289516	0.00644179	SAM domain, SH3 domain and nuclear localization signals 1 [Source:HGNC Symbol;Acc:HGNC:10528]
	RNF24	0.668459	2.84611	11.0013	0.000910465	0.015324	ring finger protein 24 [Source:HGNC Symbol;Acc:HGNC:13779]
	CDH11	0.668316	4.73365	14.1114	0.000172301	0.00430752	cadherin 11 [Source:HGNC Symbol;Acc:HGNC:1750]
	HLA-DMB	0.668199	4.76118	10.3496	0.00129504	0.0199954	major histocompatibility complex, class II, DM beta [Source:HGNC Symbol;Acc:HGNC:4935]
	LINC00963	0.666709	3.55495	12.1156	0.000500008	0.00967985	long intergenic non-protein coding RNA 963 [Source:HGNC Symbol;Acc:HGNC:48716]
	ENG	0.666488	3.49754	12.3862	0.000432519	0.00873075	endoglin [Source:HGNC Symbol;Acc:HGNC:3349]
	PIK3R3	0.666136	3.24825	10.8455	0.00099034	0.0164141	phosphoinositide-3-kinase regulatory subunit 3 [Source:HGNC Symbol;Acc:HGNC:8981]
	HIP1	0.666044	3.63313	14.2567	0.00015949	0.00409872	huntingtin interacting protein 1 [Source:HGNC Symbol;Acc:HGNC:4913]
	OSBPL3	0.664235	4.28034	15.1059	0.000101646	0.00295427	oxysterol binding protein like 3 [Source:HGNC Symbol;Acc:HGNC:16370]
	HIVEP2	0.663593	5.69091	23.0669	1.56464e-06	0.000113318	human immunodeficiency virus type I enhancer binding protein 2 [Source:HGNC Symbol;Acc:HGNC:4921]
	SCRN1	0.662875	3.88519	21.5197	3.50221e-06	0.000212444	secernin 1 [Source:HGNC Symbol;Acc:HGNC:22192]
	GIMAP1-GIMAP5	0.662685	3.40084	10.0725	0.001505	0.0221344	GIMAP1-GIMAP5 readthrough [Source:HGNC Symbol;Acc:HGNC:51257]
	RIPOR1	0.661396	3.03391	10.6921	0.00107596	0.0174934	RHO family interacting cell polarization regulator 1 [Source:HGNC Symbol;Acc:HGNC:25836]
	FBLN5	0.660089	3.15367	11.5882	0.000663731	0.0119994	fibulin 5 [Source:HGNC Symbol;Acc:HGNC:3602]
	PARVG	0.659448	3.43038	12.0014	0.000531605	0.0101643	parvin gamma [Source:HGNC Symbol;Acc:HGNC:14654]
	SLFN11	0.65901	4.17976	16.3145	5.36524e-05	0.00180605	schlafen family member 11 [Source:HGNC Symbol;Acc:HGNC:26633]
	CLMP	0.658981	4.24723	14.1802	0.000166107	0.00419656	CXADR like membrane protein [Source:HGNC Symbol;Acc:HGNC:24039]
	KIT	0.656344	4.95019	11.7432	0.000610644	0.011192	KIT proto-oncogene, receptor tyrosine kinase [Source:HGNC Symbol;Acc:HGNC:6342]
	ELMO1	0.653839	4.27697	15.0689	0.000103656	0.00298707	engulfment and cell motility 1 [Source:HGNC Symbol;Acc:HGNC:16286]
	BCL9L	0.653621	4.19102	10.6137	0.0011225	0.018078	BCL9 like [Source:HGNC Symbol;Acc:HGNC:23688]
	PACS1	0.653296	4.02281	14.8744	0.000114909	0.0032188	phosphofurin acidic cluster sorting protein 1 [Source:HGNC Symbol;Acc:HGNC:30032]
	TIMP3	0.652737	5.25784	9.80529	0.0017401	0.0245795	TIMP metallopeptidase inhibitor 3 [Source:HGNC Symbol;Acc:HGNC:11822]
	ASAP1	0.652398	4.65354	15.6238	7.72762e-05	0.00234975	ArfGAP with SH3 domain, ankyrin repeat and PH domain 1 [Source:HGNC Symbol;Acc:HGNC:2720]
	SH3PXD2B	0.651455	4.33809	16.3358	5.30521e-05	0.00179334	SH3 and PX domains 2B [Source:HGNC Symbol;Acc:HGNC:29242]
	RAB8B	0.650903	4.86924	18.3692	1.81979e-05	0.000798166	RAB8B, member RAS oncogene family [Source:HGNC Symbol;Acc:HGNC:30273]
	MSN	0.650853	6.28038	23.522	1.23495e-06	9.58286e-05	moesin [Source:HGNC Symbol;Acc:HGNC:7373]
	PALM2-AKAP2	0.650746	4.58367	16.8546	4.03555e-05	0.00144819	PALM2-AKAP2 fusion [Source:HGNC Symbol;Acc:HGNC:33529]
	IRF1	0.649773	6.7085	17.1822	3.39604e-05	0.00127764	interferon regulatory factor 1 [Source:HGNC Symbol;Acc:HGNC:6116]
	TLR4	0.647301	4.57722	14.9379	0.000111111	0.00314638	toll like receptor 4 [Source:HGNC Symbol;Acc:HGNC:11850]
	CD55	0.646	5.75902	13.4789	0.00024126	0.00559818	CD55 molecule (Cromer blood group) [Source:HGNC Symbol;Acc:HGNC:2665]
	PRKCH	0.64506	4.09969	13.8782	0.000195048	0.00475679	protein kinase C eta [Source:HGNC Symbol;Acc:HGNC:9403]
	36951	0.644518	3.48497	9.67107	0.00187192	0.0257591	membrane associated ring-CH-type finger 1 [Source:HGNC Symbol;Acc:HGNC:26077]
	LIFR	0.644453	5.05365	15.8249	6.94821e-05	0.00217606	LIF receptor subunit alpha [Source:HGNC Symbol;Acc:HGNC:6597]
	GIMAP4	0.644305	5.04689	12.0595	0.000515296	0.00991592	GTPase, IMAP family member 4 [Source:HGNC Symbol;Acc:HGNC:21872]
	ITIH5	0.643936	5.53314	16.6087	4.59395e-05	0.0016194	inter-alpha-trypsin inhibitor heavy chain 5 [Source:HGNC Symbol;Acc:HGNC:21449]
	STAT5A	0.641953	4.23761	14.8981	0.000113477	0.00319824	signal transducer and activator of transcription 5A [Source:HGNC Symbol;Acc:HGNC:11366]
	TCF4	0.637821	5.68248	16.5439	4.75377e-05	0.00165138	transcription factor 4 [Source:HGNC Symbol;Acc:HGNC:11634]
	DDR2	0.637417	4.94909	14.4623	0.000142995	0.00377215	discoidin domain receptor tyrosine kinase 2 [Source:HGNC Symbol;Acc:HGNC:2731]
	CHST11	0.637205	3.63551	14.7216	0.000124612	0.0033998	carbohydrate sulfotransferase 11 [Source:HGNC Symbol;Acc:HGNC:17422]
	TTYH3	0.637199	4.09215	13.6273	0.000222917	0.00527496	tweety family member 3 [Source:HGNC Symbol;Acc:HGNC:22222]
	CPA3	0.636525	4.04409	8.75329	0.00309045	0.0365598	carboxypeptidase A3 [Source:HGNC Symbol;Acc:HGNC:2298]
	CSF1R	0.636344	4.74501	17.1554	3.44437e-05	0.00129029	colony stimulating factor 1 receptor [Source:HGNC Symbol;Acc:HGNC:2433]
	SLAMF7	0.635261	5.59249	8.83568	0.00295397	0.0351856	SLAM family member 7 [Source:HGNC Symbol;Acc:HGNC:21394]
	GRK3	0.634685	3.76977	14.2122	0.000163312	0.00415229	G protein-coupled receptor kinase 3 [Source:HGNC Symbol;Acc:HGNC:290]
	CYBB	0.634438	5.80411	15.0625	0.000104009	0.00298707	cytochrome b-245 beta chain [Source:HGNC Symbol;Acc:HGNC:2578]
	MNDA	0.634314	3.14596	8.23669	0.00410519	0.0446174	myeloid cell nuclear differentiation antigen [Source:HGNC Symbol;Acc:HGNC:7183]
	IL18R1	0.633487	3.21976	9.48043	0.00207675	0.0277809	interleukin 18 receptor 1 [Source:HGNC Symbol;Acc:HGNC:5988]
	DOCK4	0.632994	4.45204	19.8827	8.23418e-06	0.000409993	dedicator of cytokinesis 4 [Source:HGNC Symbol;Acc:HGNC:19192]
	ADGRG6	0.632512	4.26949	17.7889	2.46814e-05	0.00100321	adhesion G protein-coupled receptor G6 [Source:HGNC Symbol;Acc:HGNC:13841]
	PREX1	0.631247	5.2316	23.653	1.15364e-06	9.25237e-05	phosphatidylinositol-3,4,5-trisphosphate dependent Rac exchange factor 1 [Source:HGNC Symbol;Acc:HGNC:32594]
	GPC4	0.629903	3.92339	16.8781	3.98599e-05	0.00143471	glypican 4 [Source:HGNC Symbol;Acc:HGNC:4452]
	GPC6	0.629806	3.92221	10.0396	0.00153211	0.0223332	glypican 6 [Source:HGNC Symbol;Acc:HGNC:4454]
	CLEC2D	0.629465	4.15167	9.78659	0.00175789	0.0247721	C-type lectin domain family 2 member D [Source:HGNC Symbol;Acc:HGNC:14351]
	C4B	0.627543	4.25858	8.27587	0.00401754	0.0438444	complement C4B (Chido blood group) [Source:HGNC Symbol;Acc:HGNC:1324]
	PFKP	0.627063	5.59255	23.0082	1.61312e-06	0.00011543	phosphofructokinase, platelet [Source:HGNC Symbol;Acc:HGNC:8878]
	ARID3A	0.626948	3.24826	14.8496	0.000116436	0.00323583	AT-rich interaction domain 3A [Source:HGNC Symbol;Acc:HGNC:3031]
	ORAI2	0.626377	3.02507	10.368	0.00128216	0.0198984	ORAI calcium release-activated calcium modulator 2 [Source:HGNC Symbol;Acc:HGNC:21667]
	FMNL1	0.624679	3.67157	11.2883	0.000779954	0.0135867	formin like 1 [Source:HGNC Symbol;Acc:HGNC:1212]
	HLA-E	0.624445	9.50438	9.64845	0.00189512	0.0259412	major histocompatibility complex, class I, E [Source:HGNC Symbol;Acc:HGNC:4962]
	SERPING1	0.623791	4.13026	11.4456	0.000716616	0.0127056	serpin family G member 1 [Source:HGNC Symbol;Acc:HGNC:1228]
	SLC2A3	0.622846	3.45588	9.35423	0.00222471	0.0292467	solute carrier family 2 member 3 [Source:HGNC Symbol;Acc:HGNC:11007]
	CTSC	0.620594	6.76403	29.0429	7.07946e-08	9.72408e-06	cathepsin C [Source:HGNC Symbol;Acc:HGNC:2528]
	ELL2	0.6204	5.18958	19.2228	1.16318e-05	0.000543589	elongation factor for RNA polymerase II 2 [Source:HGNC Symbol;Acc:HGNC:17064]
	VAV1	0.620367	4.16028	13.0485	0.000303525	0.00665186	vav guanine nucleotide exchange factor 1 [Source:HGNC Symbol;Acc:HGNC:12657]
	SIPA1	0.619374	4.08167	12.1571	0.000489019	0.00953309	signal-induced proliferation-associated 1 [Source:HGNC Symbol;Acc:HGNC:10885]
	SEC14L1	0.618789	4.42908	15.2397	9.46906e-05	0.00278023	SEC14 like lipid binding 1 [Source:HGNC Symbol;Acc:HGNC:10698]
	EMILIN2	0.618723	4.15319	14.7942	0.000119903	0.00330911	elastin microfibril interfacer 2 [Source:HGNC Symbol;Acc:HGNC:19881]
	ST3GAL1	0.618544	4.02664	14.4133	0.000146764	0.00384612	ST3 beta-galactoside alpha-2,3-sialyltransferase 1 [Source:HGNC Symbol;Acc:HGNC:10862]
	CD82	0.618477	3.24817	11.7698	0.000602007	0.0110847	CD82 molecule [Source:HGNC Symbol;Acc:HGNC:6210]
	IFITM3	0.61778	3.57873	10.4298	0.00123998	0.0194714	interferon induced transmembrane protein 3 [Source:HGNC Symbol;Acc:HGNC:5414]
	F2R	0.617385	4.0344	13.9001	0.000192792	0.00471137	coagulation factor II thrombin receptor [Source:HGNC Symbol;Acc:HGNC:3537]
	SLC9A7	0.617142	3.03712	8.96285	0.00275525	0.0340136	solute carrier family 9 member A7 [Source:HGNC Symbol;Acc:HGNC:17123]
	HCK	0.616564	4.19604	20.0256	7.64105e-06	0.000395284	HCK proto-oncogene, Src family tyrosine kinase [Source:HGNC Symbol;Acc:HGNC:4840]
	CCDC88A	0.614787	4.93959	17.9874	2.2237e-05	0.000925895	coiled-coil domain containing 88A [Source:HGNC Symbol;Acc:HGNC:25523]
	NIBAN1	0.614096	4.55161	10.1341	0.00145554	0.021634	niban apoptosis regulator 1 [Source:HGNC Symbol;Acc:HGNC:16784]
	NLRP1	0.613318	3.94187	10.2036	0.00140169	0.0211669	NLR family pyrin domain containing 1 [Source:HGNC Symbol;Acc:HGNC:14374]
	FERMT3	0.613261	3.98896	10.8983	0.000962521	0.016042	fermitin family member 3 [Source:HGNC Symbol;Acc:HGNC:23151]
	CDK14	0.613044	3.3607	9.29522	0.00229752	0.0299175	cyclin dependent kinase 14 [Source:HGNC Symbol;Acc:HGNC:8883]
	GRK5	0.612868	3.67468	11.7656	0.000603368	0.0110927	G protein-coupled receptor kinase 5 [Source:HGNC Symbol;Acc:HGNC:4544]
	GLCCI1	0.612112	4.06817	11.2186	0.000809828	0.0139646	glucocorticoid induced 1 [Source:HGNC Symbol;Acc:HGNC:18713]
	MFGE8	0.612078	3.52561	10.1498	0.0014432	0.0215162	milk fat globule-EGF factor 8 protein [Source:HGNC Symbol;Acc:HGNC:7036]
	BACE2	0.61036	5.56613	13.046	0.000303926	0.00665186	beta-secretase 2 [Source:HGNC Symbol;Acc:HGNC:934]
	PLVAP	0.610213	5.82968	8.84539	0.0029383	0.0350776	plasmalemma vesicle associated protein [Source:HGNC Symbol;Acc:HGNC:13635]
	FRG1BP	0.610163	4.0361	10.6218	0.00111765	0.0180241	FSHD region gene 1 family member B, pseudogene [Source:HGNC Symbol;Acc:HGNC:15792]
	ARHGDIB	0.609101	5.9654	11.071	0.000876878	0.0148845	Rho GDP dissociation inhibitor beta [Source:HGNC Symbol;Acc:HGNC:679]
	EVI2B	0.608405	4.22389	8.66765	0.00323909	0.0378739	ecotropic viral integration site 2B [Source:HGNC Symbol;Acc:HGNC:3500]
	ATP2B4	0.607513	5.65196	18.0885	2.10877e-05	0.000887315	ATPase plasma membrane Ca2+ transporting 4 [Source:HGNC Symbol;Acc:HGNC:817]
	SLCO2A1	0.607454	4.08162	9.36935	0.00220644	0.029123	solute carrier organic anion transporter family member 2A1 [Source:HGNC Symbol;Acc:HGNC:10955]
	CD93	0.606799	4.67965	12.7363	0.000358633	0.00746361	CD93 molecule [Source:HGNC Symbol;Acc:HGNC:15855]
	ZNFX1	0.604908	6.22271	17.6882	2.60234e-05	0.00105061	zinc finger NFX1-type containing 1 [Source:HGNC Symbol;Acc:HGNC:29271]
	LPCAT1	0.603815	4.06382	10.5123	0.00118581	0.0188938	lysophosphatidylcholine acyltransferase 1 [Source:HGNC Symbol;Acc:HGNC:25718]
	GIMAP6	0.603709	3.87803	10.4422	0.00123166	0.019443	GTPase, IMAP family member 6 [Source:HGNC Symbol;Acc:HGNC:21918]
	TRIM69	0.602512	4.69031	11.3231	0.000765479	0.0134127	tripartite motif containing 69 [Source:HGNC Symbol;Acc:HGNC:17857]
	PFKFB3	0.601313	4.27169	12.9066	0.000327422	0.00704613	6-phosphofructo-2-kinase/fructose-2,6-biphosphatase 3 [Source:HGNC Symbol;Acc:HGNC:8874]
	PLEKHO2	0.601235	4.07772	9.87726	0.00167334	0.0238885	pleckstrin homology domain containing O2 [Source:HGNC Symbol;Acc:HGNC:30026]
	HENMT1	0.600005	2.81705	8.00614	0.00466191	0.0490403	HEN methyltransferase 1 [Source:HGNC Symbol;Acc:HGNC:26400]
	FILIP1L	0.598008	5.39067	11.3611	0.000749974	0.0131603	filamin A interacting protein 1 like [Source:HGNC Symbol;Acc:HGNC:24589]
	CREB3L2	0.595186	5.59807	10.2658	0.00135521	0.0207359	cAMP responsive element binding protein 3 like 2 [Source:HGNC Symbol;Acc:HGNC:23720]
	BIRC3	0.595057	6.34475	9.47903	0.00207834	0.0277809	baculoviral IAP repeat containing 3 [Source:HGNC Symbol;Acc:HGNC:591]
	COL15A1	0.592891	4.81503	12.1758	0.000484132	0.0094687	collagen type XV alpha 1 chain [Source:HGNC Symbol;Acc:HGNC:2192]
	RALGPS2	0.589064	5.9512	28.9562	7.40322e-08	1.00532e-05	Ral GEF with PH domain and SH3 binding motif 2 [Source:HGNC Symbol;Acc:HGNC:30279]
	MYCBP2	0.588111	6.88235	17.0803	3.58314e-05	0.00132977	MYC binding protein 2 [Source:HGNC Symbol;Acc:HGNC:23386]
	DOCK8	0.586264	5.5031	10.5573	0.00115733	0.0185141	dedicator of cytokinesis 8 [Source:HGNC Symbol;Acc:HGNC:19191]
	PLEKHO1	0.58528	4.55739	9.6717	0.00187128	0.0257591	pleckstrin homology domain containing O1 [Source:HGNC Symbol;Acc:HGNC:24310]
	RHBDF2	0.58433	3.26783	12.4549	0.000416906	0.00844412	rhomboid 5 homolog 2 [Source:HGNC Symbol;Acc:HGNC:20788]
	QKI	0.583519	5.65485	14.9753	0.000108929	0.00309928	QKI, KH domain containing RNA binding [Source:HGNC Symbol;Acc:HGNC:21100]
	CTPS1	0.583483	3.67554	9.3206	0.00226592	0.0296256	CTP synthase 1 [Source:HGNC Symbol;Acc:HGNC:2519]
	VSIG4	0.583254	3.55605	8.41383	0.00372377	0.0417048	V-set and immunoglobulin domain containing 4 [Source:HGNC Symbol;Acc:HGNC:17032]
	ZEB1	0.581795	4.41393	17.3676	3.08035e-05	0.00118742	zinc finger E-box binding homeobox 1 [Source:HGNC Symbol;Acc:HGNC:11642]
	ZEB2	0.58138	6.54023	23.6051	1.18274e-06	9.35277e-05	zinc finger E-box binding homeobox 2 [Source:HGNC Symbol;Acc:HGNC:14881]
	CD53	0.580299	4.62137	8.03475	0.00458885	0.0485281	CD53 molecule [Source:HGNC Symbol;Acc:HGNC:1686]
	ANXA6	0.578828	5.83833	12.8028	0.000346106	0.0073203	annexin A6 [Source:HGNC Symbol;Acc:HGNC:544]
	SRGAP2C	0.578707	3.40672	14.3156	0.000154575	0.00398957	SLIT-ROBO Rho GTPase activating protein 2C [Source:HGNC Symbol;Acc:HGNC:30584]
	C1R	0.57773	6.42937	11.5813	0.000666183	0.0120255	complement C1r [Source:HGNC Symbol;Acc:HGNC:1246]
	JAML	0.575388	5.55568	8.32185	0.00391711	0.0430629	junction adhesion molecule like [Source:HGNC Symbol;Acc:HGNC:19084]
	CSGALNACT2	0.574574	4.08175	16.2365	5.59065e-05	0.00185578	chondroitin sulfate N-acetylgalactosaminyltransferase 2 [Source:HGNC Symbol;Acc:HGNC:24292]
	DIAPH1	0.57454	6.7231	10.4343	0.00123697	0.0194714	diaphanous related formin 1 [Source:HGNC Symbol;Acc:HGNC:2876]
	GCLM	0.574533	3.91684	14.1842	0.000165756	0.00419656	glutamate-cysteine ligase modifier subunit [Source:HGNC Symbol;Acc:HGNC:4312]
	PIP4K2A	0.572975	4.66184	15.9383	6.54399e-05	0.00208078	phosphatidylinositol-5-phosphate 4-kinase type 2 alpha [Source:HGNC Symbol;Acc:HGNC:8997]
	SDC3	0.572303	4.55573	9.25137	0.00235319	0.0304007	syndecan 3 [Source:HGNC Symbol;Acc:HGNC:10660]
	SLCO3A1	0.570815	3.19751	10.1957	0.0014077	0.0212132	solute carrier organic anion transporter family member 3A1 [Source:HGNC Symbol;Acc:HGNC:10952]
	MYO5A	0.569791	5.3575	16.4133	5.09257e-05	0.00174373	myosin VA [Source:HGNC Symbol;Acc:HGNC:7602]
	ITGAM	0.56907	3.15901	11.0275	0.000897688	0.0151517	integrin subunit alpha M [Source:HGNC Symbol;Acc:HGNC:6149]
	GBP2	0.568752	6.6314	9.00572	0.00269135	0.0333906	guanylate binding protein 2 [Source:HGNC Symbol;Acc:HGNC:4183]
	UNC13D	0.568186	3.96593	8.99763	0.0027033	0.0334415	unc-13 homolog D [Source:HGNC Symbol;Acc:HGNC:23147]
	CCSER2	0.568042	5.23599	17.484	2.89734e-05	0.00114268	coiled-coil serine rich protein 2 [Source:HGNC Symbol;Acc:HGNC:29197]
	NMI	0.56752	4.44749	15.8387	6.89787e-05	0.0021692	N-myc and STAT interactor [Source:HGNC Symbol;Acc:HGNC:7854]
	CEP85L	0.567302	3.90764	10.4306	0.00123941	0.0194714	centrosomal protein 85 like [Source:HGNC Symbol;Acc:HGNC:21638]
	TNK2	0.56701	3.96104	15.928	6.57981e-05	0.00208564	tyrosine kinase non receptor 2 [Source:HGNC Symbol;Acc:HGNC:19297]
	PLCB2	0.566166	4.31889	9.3469	0.00223363	0.0292995	phospholipase C beta 2 [Source:HGNC Symbol;Acc:HGNC:9055]
	UBASH3B	0.565951	3.02629	8.55835	0.0034394	0.0393686	ubiquitin associated and SH3 domain containing B [Source:HGNC Symbol;Acc:HGNC:29884]
	FSTL1	0.5654	5.93252	10.108	0.00147626	0.0218334	follistatin like 1 [Source:HGNC Symbol;Acc:HGNC:3972]
	SMAP2	0.564756	5.0995	17.1999	3.36459e-05	0.00127641	small ArfGAP2 [Source:HGNC Symbol;Acc:HGNC:25082]
	IKZF2	0.564432	3.82471	11.8648	0.000572044	0.0106645	IKAROS family zinc finger 2 [Source:HGNC Symbol;Acc:HGNC:13177]
	RHOF	0.563615	5.25465	9.07492	0.00259139	0.0324263	ras homolog family member F, filopodia associated [Source:HGNC Symbol;Acc:HGNC:15703]
	OSMR	0.563487	3.40801	8.94472	0.00278272	0.0342115	oncostatin M receptor [Source:HGNC Symbol;Acc:HGNC:8507]
	C5orf56	0.562665	4.34698	8.87405	0.00289252	0.0349416	chromosome 5 open reading frame 56 [Source:HGNC Symbol;Acc:HGNC:33838]
	AMOTL1	0.562662	3.97418	10.7861	0.00102265	0.0168328	angiomotin like 1 [Source:HGNC Symbol;Acc:HGNC:17811]
	CD209	0.562247	3.64809	12.1487	0.000491225	0.00956048	CD209 molecule [Source:HGNC Symbol;Acc:HGNC:1641]
	SRGAP2B	0.56163	3.3693	13.3411	0.000259654	0.0059215	SLIT-ROBO Rho GTPase activating protein 2B [Source:HGNC Symbol;Acc:HGNC:35237]
	RAB31	0.559656	3.64688	12.8916	0.000330062	0.00706853	RAB31, member RAS oncogene family [Source:HGNC Symbol;Acc:HGNC:9771]
	PLXND1	0.558837	4.54312	10.9537	0.00093416	0.0156567	plexin D1 [Source:HGNC Symbol;Acc:HGNC:9107]
	LBH	0.5583	4.53277	11.187	0.00082372	0.0141367	LBH regulator of WNT signaling pathway [Source:HGNC Symbol;Acc:HGNC:29532]
	SHE	0.557436	3.37084	10.7518	0.0010418	0.0171009	Src homology 2 domain containing E [Source:HGNC Symbol;Acc:HGNC:27004]
	APOL6	0.556133	7.67124	14.4497	0.000143953	0.00378908	apolipoprotein L6 [Source:HGNC Symbol;Acc:HGNC:14870]
	BHLHE40	0.555287	4.99982	8.79956	0.00301303	0.03572	basic helix-loop-helix family member e40 [Source:HGNC Symbol;Acc:HGNC:1046]
	ARHGAP4	0.553038	5.20356	8.13974	0.00433055	0.0464543	Rho GTPase activating protein 4 [Source:HGNC Symbol;Acc:HGNC:674]
	SP110	0.552518	4.60498	13.2737	0.000269149	0.0061147	SP110 nuclear body protein [Source:HGNC Symbol;Acc:HGNC:5401]
	PIK3AP1	0.552511	4.9512	12.8984	0.000328866	0.00705556	phosphoinositide-3-kinase adaptor protein 1 [Source:HGNC Symbol;Acc:HGNC:30034]
	STK10	0.552472	5.91454	22.2927	2.3409e-06	0.000154543	serine/threonine kinase 10 [Source:HGNC Symbol;Acc:HGNC:11388]
	CD2	0.552154	3.50567	8.0355	0.00458693	0.0485281	CD2 molecule [Source:HGNC Symbol;Acc:HGNC:1639]
	DSE	0.551144	4.26867	11.521	0.000688145	0.0123288	dermatan sulfate epimerase [Source:HGNC Symbol;Acc:HGNC:21144]
	IL10RA	0.550896	4.84574	9.55561	0.0019934	0.0269617	interleukin 10 receptor subunit alpha [Source:HGNC Symbol;Acc:HGNC:5964]
	MTHFD1L	0.550535	3.36926	10.67	0.00108887	0.0176076	methylenetetrahydrofolate dehydrogenase (NADP+ dependent) 1 like [Source:HGNC Symbol;Acc:HGNC:21055]
	TGFB1	0.549714	3.5473	10.9381	0.000942047	0.0157667	transforming growth factor beta 1 [Source:HGNC Symbol;Acc:HGNC:11766]
	GRINA	0.548993	3.8091	8.64955	0.00327143	0.0380649	glutamate ionotropic receptor NMDA type subunit associated protein 1 [Source:HGNC Symbol;Acc:HGNC:4589]
	SHFL	0.548901	3.49789	13.4483	0.000245234	0.00566837	shiftless antiviral inhibitor of ribosomal frameshifting [Source:HGNC Symbol;Acc:HGNC:25649]
	COL3A1	0.548819	8.38729	7.91034	0.00491531	0.0508994	collagen type III alpha 1 chain [Source:HGNC Symbol;Acc:HGNC:2201]
	AC243967.1	0.548354	7.77699	10.6705	0.00108855	0.0176076	novel protein, readthrough between CEACAM5-CEACAM6
	RASGRP3	0.547635	3.676	8.14973	0.00430675	0.0462821	RAS guanyl releasing protein 3 [Source:HGNC Symbol;Acc:HGNC:14545]
	SFMBT2	0.547415	4.26142	13.3357	0.000260405	0.00592732	Scm like with four mbt domains 2 [Source:HGNC Symbol;Acc:HGNC:20256]
	DENND3	0.547146	4.6802	12.555	0.000395148	0.00808808	DENN domain containing 3 [Source:HGNC Symbol;Acc:HGNC:29134]
	AL136295.5	0.546705	4.18006	15.6848	7.48244e-05	0.00228683	novel transcript
	CDC25B	0.544891	4.35645	8.37782	0.00379829	0.0422621	cell division cycle 25B [Source:HGNC Symbol;Acc:HGNC:1726]
	PDGFRB	0.544571	4.15642	8.25219	0.00407029	0.0442987	platelet derived growth factor receptor beta [Source:HGNC Symbol;Acc:HGNC:8804]
	HK2	0.544565	7.23773	8.5799	0.00339895	0.0390928	hexokinase 2 [Source:HGNC Symbol;Acc:HGNC:4923]
	SNX29	0.543694	4.71858	14.617	0.000131721	0.00352332	sorting nexin 29 [Source:HGNC Symbol;Acc:HGNC:30542]
	ABCA7	0.543627	3.6365	9.36132	0.00221613	0.029166	ATP binding cassette subfamily A member 7 [Source:HGNC Symbol;Acc:HGNC:37]
	SCPEP1	0.540414	4.40528	9.1163	0.00253342	0.0319013	serine carboxypeptidase 1 [Source:HGNC Symbol;Acc:HGNC:29507]
	SAMD8	0.539669	4.26188	14.2381	0.00016108	0.00411304	sterile alpha motif domain containing 8 [Source:HGNC Symbol;Acc:HGNC:26320]
	IFIT5	0.539586	4.55974	13.9704	0.00018571	0.00460342	interferon induced protein with tetratricopeptide repeats 5 [Source:HGNC Symbol;Acc:HGNC:13328]
	COL4A1	0.538735	6.25917	9.93737	0.00161957	0.023206	collagen type IV alpha 1 chain [Source:HGNC Symbol;Acc:HGNC:2202]
	TGFBR2	0.538163	6.07845	17.18	3.39991e-05	0.00127764	transforming growth factor beta receptor 2 [Source:HGNC Symbol;Acc:HGNC:11773]
	SLC8A1	0.536793	4.49986	10.3686	0.00128177	0.0198984	solute carrier family 8 member A1 [Source:HGNC Symbol;Acc:HGNC:11068]
	RTEL1-TNFRSF6B	0.535321	3.47729	11.6217	0.000651856	0.0118384	RTEL1-TNFRSF6B readthrough (NMD candidate) [Source:HGNC Symbol;Acc:HGNC:44095]
	ANTXR1	0.535172	4.79156	9.63482	0.00190923	0.0261045	ANTXR cell adhesion molecule 1 [Source:HGNC Symbol;Acc:HGNC:21014]
	NUP210	0.534867	4.74911	9.28484	0.00231059	0.0300125	nucleoporin 210 [Source:HGNC Symbol;Acc:HGNC:30052]
	MRC2	0.534671	3.8585	9.40897	0.00215927	0.0286385	mannose receptor C type 2 [Source:HGNC Symbol;Acc:HGNC:16875]
	CDC42SE1	0.534306	5.73257	14.616	0.000131793	0.00352332	CDC42 small effector 1 [Source:HGNC Symbol;Acc:HGNC:17719]
	CORO7	0.533625	3.26944	14.6726	0.000127894	0.00345776	coronin 7 [Source:HGNC Symbol;Acc:HGNC:26161]
	BMF	0.532687	4.07065	8.9272	0.00280955	0.0342197	Bcl2 modifying factor [Source:HGNC Symbol;Acc:HGNC:24132]
	LAPTM5	0.532082	5.4912	10.2133	0.00139431	0.021095	lysosomal protein transmembrane 5 [Source:HGNC Symbol;Acc:HGNC:29612]
	AMPD3	0.530063	3.83986	11.3141	0.000769206	0.0134386	adenosine monophosphate deaminase 3 [Source:HGNC Symbol;Acc:HGNC:470]
	DPYSL3	0.52986	4.48783	8.93077	0.00280406	0.0342197	dihydropyrimidinase like 3 [Source:HGNC Symbol;Acc:HGNC:3015]
	LYN	0.52701	5.30648	16.5803	4.66323e-05	0.00163418	LYN proto-oncogene, Src family tyrosine kinase [Source:HGNC Symbol;Acc:HGNC:6735]
	ETS1	0.525636	5.7363	13.3991	0.000251745	0.00578528	ETS proto-oncogene 1, transcription factor [Source:HGNC Symbol;Acc:HGNC:3488]
	LSP1	0.525306	5.4417	11.0742	0.000875363	0.0148845	lymphocyte specific protein 1 [Source:HGNC Symbol;Acc:HGNC:6707]
	SH3BP5	0.52445	3.29795	7.96032	0.00478139	0.0499083	SH3 domain binding protein 5 [Source:HGNC Symbol;Acc:HGNC:10827]
	SRGAP2	0.523899	3.99596	12.6226	0.000381105	0.00785225	SLIT-ROBO Rho GTPase activating protein 2 [Source:HGNC Symbol;Acc:HGNC:19751]
	KSR1	0.523825	3.69359	9.6046	0.0019409	0.0264769	kinase suppressor of ras 1 [Source:HGNC Symbol;Acc:HGNC:6465]
	LAMA2	0.523101	5.04117	15.8228	6.9561e-05	0.00217606	laminin subunit alpha 2 [Source:HGNC Symbol;Acc:HGNC:6482]
	FCHSD2	0.522722	5.04899	15.6353	7.6807e-05	0.00234144	FCH and double SH3 domains 2 [Source:HGNC Symbol;Acc:HGNC:29114]
	LIX1L	0.520278	3.28261	8.31203	0.00393833	0.0432564	limb and CNS expressed 1 like [Source:HGNC Symbol;Acc:HGNC:28715]
	TRERF1	0.519276	3.36101	8.53454	0.00348469	0.0396591	transcriptional regulating factor 1 [Source:HGNC Symbol;Acc:HGNC:18273]
	LIMS1	0.517065	4.81319	19.5513	9.79323e-06	0.000475728	LIM zinc finger domain containing 1 [Source:HGNC Symbol;Acc:HGNC:6616]
	SPN	0.516902	3.63009	10.2595	0.00135982	0.0207798	sialophorin [Source:HGNC Symbol;Acc:HGNC:11249]
	TBXAS1	0.516559	3.57197	9.91761	0.00163705	0.0234005	thromboxane A synthase 1 [Source:HGNC Symbol;Acc:HGNC:11609]
	ELOVL6	0.515982	5.47617	10.1602	0.00143503	0.0214626	ELOVL fatty acid elongase 6 [Source:HGNC Symbol;Acc:HGNC:15829]
	CEP170	0.515924	4.53954	14.776	0.000121069	0.00332591	centrosomal protein 170 [Source:HGNC Symbol;Acc:HGNC:28920]
	CNN2	0.515665	5.25946	10.374	0.00127802	0.0198858	calponin 2 [Source:HGNC Symbol;Acc:HGNC:2156]
	TNFRSF1B	0.51272	4.55051	10.8874	0.000968232	0.0160923	TNF receptor superfamily member 1B [Source:HGNC Symbol;Acc:HGNC:11917]
	RHOQ	0.511845	3.90693	9.27978	0.00231697	0.0300628	ras homolog family member Q [Source:HGNC Symbol;Acc:HGNC:17736]
	MYO9B	0.511568	6.70165	15.0539	0.000104485	0.00298707	myosin IXB [Source:HGNC Symbol;Acc:HGNC:7609]
	FAM126A	0.511498	3.84306	9.08613	0.00257556	0.0322619	family with sequence similarity 126 member A [Source:HGNC Symbol;Acc:HGNC:24587]
	DENND5A	0.511061	3.8922	9.99746	0.00156756	0.0226236	DENN domain containing 5A [Source:HGNC Symbol;Acc:HGNC:19344]
	PSMB8-AS1	0.507292	3.75493	8.47106	0.00360841	0.0407566	PSMB8 antisense RNA 1 (head to head) [Source:HGNC Symbol;Acc:HGNC:39758]
	FHL2	0.505763	5.37757	10.8473	0.000989415	0.0164141	four and a half LIM domains 2 [Source:HGNC Symbol;Acc:HGNC:3703]
	CD86	0.504699	3.49481	8.92582	0.00281167	0.0342197	CD86 molecule [Source:HGNC Symbol;Acc:HGNC:1705]
	NT5C2	0.502937	6.9704	14.3604	0.000150944	0.00392125	5'-nucleotidase, cytosolic II [Source:HGNC Symbol;Acc:HGNC:8022]
	NABP1	0.502258	5.08382	10.059	0.00151605	0.0222293	nucleic acid binding protein 1 [Source:HGNC Symbol;Acc:HGNC:26232]
	ATM	0.502066	6.78299	12.2735	0.00045943	0.00913508	ATM serine/threonine kinase [Source:HGNC Symbol;Acc:HGNC:795]
	ZNF346	0.500852	3.18942	9.34808	0.00223219	0.0292995	zinc finger protein 346 [Source:HGNC Symbol;Acc:HGNC:16403]
	BTN3A1	0.500852	5.51209	11.4491	0.000715288	0.0127009	butyrophilin subfamily 3 member A1 [Source:HGNC Symbol;Acc:HGNC:1138]
	RBMS1	0.500043	3.86686	8.73173	0.0031272	0.0368541	RNA binding motif single stranded interacting protein 1 [Source:HGNC Symbol;Acc:HGNC:9907]
	SBNO2	0.49894	5.17578	12.1134	0.000500598	0.00967985	strawberry notch homolog 2 [Source:HGNC Symbol;Acc:HGNC:29158]
	GMDS	0.498529	6.8415	10.5039	0.00119122	0.0189548	GDP-mannose 4,6-dehydratase [Source:HGNC Symbol;Acc:HGNC:4369]
	NBEAL2	0.497978	5.35219	13.9473	0.000188009	0.00464195	neurobeachin like 2 [Source:HGNC Symbol;Acc:HGNC:31928]
	HDAC9	0.497197	4.68446	8.84588	0.00293751	0.0350776	histone deacetylase 9 [Source:HGNC Symbol;Acc:HGNC:14065]
	CBL	0.496501	4.85291	14.9883	0.000108178	0.00308528	Cbl proto-oncogene [Source:HGNC Symbol;Acc:HGNC:1541]
	RUNX1	0.496445	4.34482	9.45814	0.00210214	0.0279945	RUNX family transcription factor 1 [Source:HGNC Symbol;Acc:HGNC:10471]
	CCDC69	0.493909	4.82688	8.64604	0.00327772	0.0380649	coiled-coil domain containing 69 [Source:HGNC Symbol;Acc:HGNC:24487]
	PPRC1	0.493576	4.18169	9.76345	0.00178016	0.0249975	PPARG related coactivator 1 [Source:HGNC Symbol;Acc:HGNC:30025]
	MAP3K3	0.493273	4.31294	14.5394	0.000137257	0.00363687	mitogen-activated protein kinase kinase kinase 3 [Source:HGNC Symbol;Acc:HGNC:6855]
	C21orf91	0.49213	3.83496	10.8172	0.00100561	0.0165981	chromosome 21 open reading frame 91 [Source:HGNC Symbol;Acc:HGNC:16459]
	MRC1	0.490805	5.61602	10.2481	0.00136824	0.0208818	mannose receptor C-type 1 [Source:HGNC Symbol;Acc:HGNC:7228]
	PITPNC1	0.490424	3.81198	9.00298	0.0026954	0.0333906	phosphatidylinositol transfer protein cytoplasmic 1 [Source:HGNC Symbol;Acc:HGNC:21045]
	ATP8B4	0.49027	3.654	11.9203	0.000555252	0.0104361	ATPase phospholipid transporting 8B4 (putative) [Source:HGNC Symbol;Acc:HGNC:13536]
	SKI	0.48984	5.05693	9.20357	0.00241544	0.0308858	SKI proto-oncogene [Source:HGNC Symbol;Acc:HGNC:10896]
	LPGAT1	0.485481	6.32106	20.4464	6.13252e-06	0.0003316	lysophosphatidylglycerol acyltransferase 1 [Source:HGNC Symbol;Acc:HGNC:28985]
	PXK	0.485124	4.02819	11.2714	0.000787093	0.0136712	PX domain containing serine/threonine kinase like [Source:HGNC Symbol;Acc:HGNC:23326]
	JAK2	0.484373	5.56586	15.9175	6.61636e-05	0.00209168	Janus kinase 2 [Source:HGNC Symbol;Acc:HGNC:6192]
	DDX21	0.483818	6.34605	8.83021	0.00296283	0.0351947	DExD-box helicase 21 [Source:HGNC Symbol;Acc:HGNC:2744]
	PIM1	0.483188	4.69128	9.65285	0.00189058	0.0259412	Pim-1 proto-oncogene, serine/threonine kinase [Source:HGNC Symbol;Acc:HGNC:8986]
	ABHD2	0.482588	7.28913	15.3225	9.06311e-05	0.0026808	abhydrolase domain containing 2 [Source:HGNC Symbol;Acc:HGNC:18717]
	MACC1	0.482059	5.14516	15.5172	8.1759e-05	0.00244255	MET transcriptional regulator MACC1 [Source:HGNC Symbol;Acc:HGNC:30215]
	ITGA6	0.481543	8.66139	9.84489	0.00170304	0.0241415	integrin subunit alpha 6 [Source:HGNC Symbol;Acc:HGNC:6142]
	SSH2	0.48042	5.52898	10.035	0.00153593	0.0223561	slingshot protein phosphatase 2 [Source:HGNC Symbol;Acc:HGNC:30580]
	FLT1	0.479232	4.63103	9.13677	0.00250523	0.0316798	fms related tyrosine kinase 1 [Source:HGNC Symbol;Acc:HGNC:3763]
	FGD5	0.478823	3.41482	8.45912	0.00363217	0.0409676	FYVE, RhoGEF and PH domain containing 5 [Source:HGNC Symbol;Acc:HGNC:19117]
	ARHGAP27P1-BPTFP1-KPNA2P3	0.478211	3.67177	11.1852	0.000824542	0.0141367	ARHGAP27P1-BPTFP1-KPNA2P3 readthrough, transcribed pseudogene [Source:HGNC Symbol;Acc:HGNC:52873]
	SAMHD1	0.477101	6.62707	12.1208	0.000498638	0.00967326	SAM and HD domain containing deoxynucleoside triphosphate triphosphohydrolase 1 [Source:HGNC Symbol;Acc:HGNC:15925]
	LYST	0.475642	6.2297	15.587	7.87938e-05	0.00238376	lysosomal trafficking regulator [Source:HGNC Symbol;Acc:HGNC:1968]
	MYBL2	0.475056	4.09264	8.8677	0.0029026	0.0349416	MYB proto-oncogene like 2 [Source:HGNC Symbol;Acc:HGNC:7548]
	CRLF3	0.474462	4.1476	8.39972	0.00375279	0.0419512	cytokine receptor like factor 3 [Source:HGNC Symbol;Acc:HGNC:17177]
	MYEF2	0.473885	3.23985	7.71023	0.00549088	0.0549548	myelin expression factor 2 [Source:HGNC Symbol;Acc:HGNC:17940]
	NCOA3	0.472813	6.40646	17.0899	3.56518e-05	0.00132722	nuclear receptor coactivator 3 [Source:HGNC Symbol;Acc:HGNC:7670]
	DTX3L	0.47178	7.22339	15.5243	8.14499e-05	0.00243941	deltex E3 ubiquitin ligase 3L [Source:HGNC Symbol;Acc:HGNC:30323]
	SACS	0.468973	4.34482	8.15554	0.00429299	0.0461757	sacsin molecular chaperone [Source:HGNC Symbol;Acc:HGNC:10519]
	BATF2	0.468451	4.07847	8.70999	0.0031647	0.037186	basic leucine zipper ATF-like transcription factor 2 [Source:HGNC Symbol;Acc:HGNC:25163]
	TRAF5	0.468127	4.74068	10.421	0.00124593	0.0195391	TNF receptor associated factor 5 [Source:HGNC Symbol;Acc:HGNC:12035]
	WWC3	0.463618	4.41281	8.59244	0.00337562	0.0388619	WWC family member 3 [Source:HGNC Symbol;Acc:HGNC:29237]
	OSBPL11	0.463366	5.3065	11.6398	0.000645549	0.0117596	oxysterol binding protein like 11 [Source:HGNC Symbol;Acc:HGNC:16397]
	TANGO6	0.462687	3.93604	11.504	0.000694466	0.0124049	transport and golgi organization 6 homolog [Source:HGNC Symbol;Acc:HGNC:25749]
	NAMPT	0.4589	6.70486	13.6554	0.000219606	0.00521729	nicotinamide phosphoribosyltransferase [Source:HGNC Symbol;Acc:HGNC:30092]
	GLRX	0.457413	4.89856	11.8038	0.000591089	0.0109342	glutaredoxin [Source:HGNC Symbol;Acc:HGNC:4330]
	TNFAIP8	0.457096	4.34873	7.86769	0.00503259	0.0518443	TNF alpha induced protein 8 [Source:HGNC Symbol;Acc:HGNC:17260]
	NRP1	0.456409	5.37284	14.3254	0.000153779	0.00397762	neuropilin 1 [Source:HGNC Symbol;Acc:HGNC:8004]
	MCTP1	0.454957	4.10386	8.4016	0.0037489	0.041947	multiple C2 and transmembrane domain containing 1 [Source:HGNC Symbol;Acc:HGNC:26183]
	CASP10	0.454936	6.17374	8.83413	0.00295648	0.0351856	caspase 10 [Source:HGNC Symbol;Acc:HGNC:1500]
	PSME2	0.453915	6.16065	8.43923	0.00367211	0.0412422	proteasome activator subunit 2 [Source:HGNC Symbol;Acc:HGNC:9569]
	LPIN1	0.453619	4.8106	10.7322	0.00105289	0.0172329	lipin 1 [Source:HGNC Symbol;Acc:HGNC:13345]
	TMC6	0.452339	5.50648	10.0485	0.00152474	0.0222809	transmembrane channel like 6 [Source:HGNC Symbol;Acc:HGNC:18021]
	HELB	0.451044	4.16431	7.86492	0.00504031	0.0518461	DNA helicase B [Source:HGNC Symbol;Acc:HGNC:17196]
	FXYD5	0.450762	4.35238	9.28768	0.002307	0.0299986	FXYD domain containing ion transport regulator 5 [Source:HGNC Symbol;Acc:HGNC:4029]
	PDK1	0.450026	5.47847	10.2987	0.00133123	0.0204476	pyruvate dehydrogenase kinase 1 [Source:HGNC Symbol;Acc:HGNC:8809]
	MAP3K8	0.448572	3.49807	9.87522	0.00167519	0.0238885	mitogen-activated protein kinase kinase kinase 8 [Source:HGNC Symbol;Acc:HGNC:6860]
	USP14	0.448285	5.08323	10.1774	0.00142172	0.0213437	ubiquitin specific peptidase 14 [Source:HGNC Symbol;Acc:HGNC:12612]
	RESF1	0.44752	6.83345	13.0814	0.000298247	0.00656363	retroelement silencing factor 1 [Source:HGNC Symbol;Acc:HGNC:25559]
	ZDBF2	0.447094	3.91858	8.21962	0.00414399	0.0449112	zinc finger DBF-type containing 2 [Source:HGNC Symbol;Acc:HGNC:29313]
	GAS7	0.445576	4.44064	9.18503	0.00244003	0.0310526	growth arrest specific 7 [Source:HGNC Symbol;Acc:HGNC:4169]
	GNG2	0.441341	4.2329	7.73221	0.00542444	0.0546099	G protein subunit gamma 2 [Source:HGNC Symbol;Acc:HGNC:4404]
	CAMSAP1	0.440017	4.29789	10.8017	0.00101406	0.0167144	calmodulin regulated spectrin associated protein 1 [Source:HGNC Symbol;Acc:HGNC:19946]
	CASP8	0.43893	5.32774	11.9871	0.000535688	0.0102097	caspase 8 [Source:HGNC Symbol;Acc:HGNC:1509]
	SYNE1	0.435454	6.47109	9.69155	0.00185117	0.0256332	spectrin repeat containing nuclear envelope protein 1 [Source:HGNC Symbol;Acc:HGNC:17089]
	DDX60L	0.434948	6.22645	8.45253	0.00364535	0.0410188	DExD/H-box 60 like [Source:HGNC Symbol;Acc:HGNC:26429]
	KIAA0930	0.434865	5.06228	10.0714	0.00150588	0.0221344	KIAA0930 [Source:HGNC Symbol;Acc:HGNC:1314]
	MEGF9	0.434523	4.26393	8.6873	0.00320436	0.0375412	multiple EGF like domains 9 [Source:HGNC Symbol;Acc:HGNC:3234]
	STAT3	0.433358	7.33497	13.3719	0.000255427	0.00584743	signal transducer and activator of transcription 3 [Source:HGNC Symbol;Acc:HGNC:11364]
	CCND1	0.433281	5.84329	7.91777	0.00489515	0.0507787	cyclin D1 [Source:HGNC Symbol;Acc:HGNC:1582]
	DEF8	0.430986	4.08908	7.81989	0.00516743	0.0528236	differentially expressed in FDCP 8 homolog [Source:HGNC Symbol;Acc:HGNC:25969]
	NPC1	0.430906	4.71178	13.3662	0.000256202	0.00585395	NPC intracellular cholesterol transporter 1 [Source:HGNC Symbol;Acc:HGNC:7897]
	SIRPA	0.430159	3.69195	8.66571	0.00324254	0.0378772	signal regulatory protein alpha [Source:HGNC Symbol;Acc:HGNC:9662]
	OXSR1	0.429027	5.21465	8.33836	0.00388166	0.0428309	oxidative stress responsive kinase 1 [Source:HGNC Symbol;Acc:HGNC:8508]
	PTPRE	0.427353	5.41523	12.7337	0.000359128	0.00746361	protein tyrosine phosphatase receptor type E [Source:HGNC Symbol;Acc:HGNC:9669]
	ADCY7	0.426859	4.39513	9.57894	0.00196822	0.0268189	adenylate cyclase 7 [Source:HGNC Symbol;Acc:HGNC:238]
	SKIL	0.425672	6.37025	10.5712	0.00114862	0.0184242	SKI like proto-oncogene [Source:HGNC Symbol;Acc:HGNC:10897]
	MAP1LC3B	0.423119	5.09941	12.1931	0.000479666	0.00944318	microtubule associated protein 1 light chain 3 beta [Source:HGNC Symbol;Acc:HGNC:13352]
	MAP7D1	0.42267	5.52207	10.7466	0.00104469	0.0171249	MAP7 domain containing 1 [Source:HGNC Symbol;Acc:HGNC:25514]
	BAZ2A	0.42073	6.46594	7.85375	0.00507155	0.0521109	bromodomain adjacent to zinc finger domain 2A [Source:HGNC Symbol;Acc:HGNC:962]
	LAMC1	0.419978	6.51318	8.25631	0.00406106	0.0442386	laminin subunit gamma 1 [Source:HGNC Symbol;Acc:HGNC:6492]
	DNASE2	0.419841	3.54973	7.8176	0.00517398	0.0528453	deoxyribonuclease 2, lysosomal [Source:HGNC Symbol;Acc:HGNC:2960]
	CEP250	0.415406	5.57882	8.45652	0.00363738	0.0409676	centrosomal protein 250 [Source:HGNC Symbol;Acc:HGNC:1859]
	INPP4A	0.414489	5.38321	10.5232	0.00117882	0.0188077	inositol polyphosphate-4-phosphatase type I A [Source:HGNC Symbol;Acc:HGNC:6074]
	CLEC16A	0.412007	5.04148	8.29119	0.00398378	0.0436242	C-type lectin domain containing 16A [Source:HGNC Symbol;Acc:HGNC:29013]
	PTPRB	0.410609	5.62905	7.82731	0.00514626	0.0526601	protein tyrosine phosphatase receptor type B [Source:HGNC Symbol;Acc:HGNC:9665]
	RUBCN	0.409898	4.56371	10.4584	0.00122091	0.0193165	rubicon autophagy regulator [Source:HGNC Symbol;Acc:HGNC:28991]
	TRAFD1	0.409117	4.89085	9.57174	0.00197595	0.0268936	TRAF-type zinc finger domain containing 1 [Source:HGNC Symbol;Acc:HGNC:24808]
	USP32	0.408475	5.3647	16.5896	4.64049e-05	0.001631	ubiquitin specific peptidase 32 [Source:HGNC Symbol;Acc:HGNC:19143]
	CORO7-PAM16	0.407794	3.22126	8.33301	0.00389311	0.0428953	CORO7-PAM16 readthrough [Source:HGNC Symbol;Acc:HGNC:44424]
	PHF11	0.407647	5.3411	13.6815	0.000216576	0.00517618	PHD finger protein 11 [Source:HGNC Symbol;Acc:HGNC:17024]
	SWAP70	0.405354	5.54096	10.4891	0.00120079	0.0190817	switching B cell complex subunit SWAP70 [Source:HGNC Symbol;Acc:HGNC:17070]
	AOPEP	0.400612	4.8651	7.98036	0.00472877	0.0495691	aminopeptidase O (putative) [Source:HGNC Symbol;Acc:HGNC:1361]
	ARAP2	0.397991	5.69161	10.017	0.00155101	0.0224934	ArfGAP with RhoGAP domain, ankyrin repeat and PH domain 2 [Source:HGNC Symbol;Acc:HGNC:16924]
	AARS	0.397914	5.94116	8.60269	0.00335668	0.0387777	alanyl-tRNA synthetase [Source:HGNC Symbol;Acc:HGNC:20]
	C9orf64	0.394971	3.53849	8.5936	0.00337347	0.0388619	chromosome 9 open reading frame 64 [Source:HGNC Symbol;Acc:HGNC:28144]
	VARS	0.394875	4.95418	8.06712	0.00450758	0.0478533	valyl-tRNA synthetase [Source:HGNC Symbol;Acc:HGNC:12651]
	CHSY1	0.393443	4.35686	9.72938	0.00181346	0.0252492	chondroitin sulfate synthase 1 [Source:HGNC Symbol;Acc:HGNC:17198]
	GPCPD1	0.39199	5.15156	7.80665	0.00520543	0.0530758	glycerophosphocholine phosphodiesterase 1 [Source:HGNC Symbol;Acc:HGNC:26957]
	COTL1	0.388615	6.48701	8.82362	0.00297356	0.035287	coactosin like F-actin binding protein 1 [Source:HGNC Symbol;Acc:HGNC:18304]
	MAP4K4	0.388346	5.66416	10.333	0.00130675	0.0201493	mitogen-activated protein kinase kinase kinase kinase 4 [Source:HGNC Symbol;Acc:HGNC:6866]
	DENND5B	0.388314	4.93902	7.84902	0.00508481	0.0521864	DENN domain containing 5B [Source:HGNC Symbol;Acc:HGNC:28338]
	ZNF518B	0.38722	5.0444	8.02239	0.00462025	0.0487308	zinc finger protein 518B [Source:HGNC Symbol;Acc:HGNC:29365]
	RPS6KB1	0.38673	4.34005	8.11661	0.00438614	0.0468823	ribosomal protein S6 kinase B1 [Source:HGNC Symbol;Acc:HGNC:10436]
	XRN1	0.385167	7.01619	11.6076	0.000656828	0.0118926	5'-3' exoribonuclease 1 [Source:HGNC Symbol;Acc:HGNC:30654]
	RNF145	0.384583	5.58343	10.674	0.00108654	0.0176076	ring finger protein 145 [Source:HGNC Symbol;Acc:HGNC:20853]
	CASP4	0.384296	5.12491	9.01393	0.0026793	0.033317	caspase 4 [Source:HGNC Symbol;Acc:HGNC:1505]
	ITGA1	0.382328	6.13251	9.27479	0.00232329	0.0301121	integrin subunit alpha 1 [Source:HGNC Symbol;Acc:HGNC:6134]
	LAP3	0.37828	5.83102	9.71277	0.00182992	0.0253978	leucine aminopeptidase 3 [Source:HGNC Symbol;Acc:HGNC:18449]
	B4GALT5	0.375757	5.49741	9.2136	0.00240224	0.0308292	beta-1,4-galactosyltransferase 5 [Source:HGNC Symbol;Acc:HGNC:928]
	MLKL	0.375548	4.68786	8.17488	0.00424744	0.045845	mixed lineage kinase domain like pseudokinase [Source:HGNC Symbol;Acc:HGNC:26617]
	IL1R1	0.374756	5.69564	7.76821	0.00531736	0.0539409	interleukin 1 receptor type 1 [Source:HGNC Symbol;Acc:HGNC:5993]
	DOCK9	0.374664	5.75153	8.45703	0.00363635	0.0409676	dedicator of cytokinesis 9 [Source:HGNC Symbol;Acc:HGNC:14132]
	FLOT2	0.372834	5.26731	8.85252	0.00292685	0.0350732	flotillin 2 [Source:HGNC Symbol;Acc:HGNC:3758]
	FEM1C	0.369633	5.21916	8.65566	0.00326046	0.038048	fem-1 homolog C [Source:HGNC Symbol;Acc:HGNC:16933]
	WNK1	0.36825	7.04862	7.99545	0.00468949	0.0492438	WNK lysine deficient protein kinase 1 [Source:HGNC Symbol;Acc:HGNC:14540]
	GNAI2	0.366846	6.34601	9.39195	0.0021794	0.0288415	G protein subunit alpha i2 [Source:HGNC Symbol;Acc:HGNC:4385]
	RFX5	0.366648	5.40291	9.36342	0.00221359	0.0291647	regulatory factor X5 [Source:HGNC Symbol;Acc:HGNC:9986]
	ADAM9	0.362976	6.40129	8.90248	0.00284784	0.0345149	ADAM metallopeptidase domain 9 [Source:HGNC Symbol;Acc:HGNC:216]
	FNDC3B	0.362598	6.96431	8.35243	0.00385172	0.0426185	fibronectin type III domain containing 3B [Source:HGNC Symbol;Acc:HGNC:24670]
	DAPK2	0.361833	5.03683	7.73258	0.00542331	0.0546099	death associated protein kinase 2 [Source:HGNC Symbol;Acc:HGNC:2675]
	ANKHD1	0.358888	6.67413	7.96193	0.00477714	0.0499083	ankyrin repeat and KH domain containing 1 [Source:HGNC Symbol;Acc:HGNC:24714]
	TRIM56	0.357018	5.65086	7.73882	0.0054046	0.0545481	tripartite motif containing 56 [Source:HGNC Symbol;Acc:HGNC:19028]
	KIF2A	0.351584	5.33704	9.19347	0.0024288	0.0309756	kinesin family member 2A [Source:HGNC Symbol;Acc:HGNC:6318]
	ANKHD1-EIF4EBP3	0.351197	6.71482	7.7977	0.00523128	0.0532032	ANKHD1-EIF4EBP3 readthrough [Source:HGNC Symbol;Acc:HGNC:33530]
	RGL1	0.350736	4.78144	8.04976	0.00455098	0.0482557	ral guanine nucleotide dissociation stimulator like 1 [Source:HGNC Symbol;Acc:HGNC:30281]
	AC019117.3	0.348991	5.21408	10.2448	0.00137073	0.0208932	novel protein
	NUP50	0.347402	6.56257	11.4545	0.000713208	0.0126828	nucleoporin 50 [Source:HGNC Symbol;Acc:HGNC:8065]
	ARHGEF1	0.347349	5.34169	9.48006	0.00207717	0.0277809	Rho guanine nucleotide exchange factor 1 [Source:HGNC Symbol;Acc:HGNC:681]
	C1RL	0.342085	4.89484	9.96339	0.00159684	0.022963	complement C1r subcomponent like [Source:HGNC Symbol;Acc:HGNC:21265]
	FOXN2	0.330055	4.71074	7.78776	0.00526014	0.0534512	forkhead box N2 [Source:HGNC Symbol;Acc:HGNC:5281]
	ANKLE2	0.301091	5.9294	8.10813	0.00440672	0.0469786	ankyrin repeat and LEM domain containing 2 [Source:HGNC Symbol;Acc:HGNC:29101]
	ERO1A	0.297709	6.57653	8.92835	0.00280779	0.0342197	endoplasmic reticulum oxidoreductase 1 alpha [Source:HGNC Symbol;Acc:HGNC:13280]
	REPIN1	-0.298856	6.24618	8.08466	0.00446415	0.047546	replication initiator 1 [Source:HGNC Symbol;Acc:HGNC:17922]
	APPL1	-0.310332	6.94328	7.84803	0.00508762	0.0521864	adaptor protein, phosphotyrosine interacting with PH domain and leucine zipper 1 [Source:HGNC Symbol;Acc:HGNC:24035]
	PSD3	-0.314625	6.79413	8.5386	0.00347693	0.0396591	pleckstrin and Sec7 domain containing 3 [Source:HGNC Symbol;Acc:HGNC:19093]
	GOPC	-0.318871	5.81093	9.36806	0.00220799	0.029123	golgi associated PDZ and coiled-coil motif containing [Source:HGNC Symbol;Acc:HGNC:17643]
	UNC13B	-0.319718	7.16421	7.76067	0.00533961	0.0540963	unc-13 homolog B [Source:HGNC Symbol;Acc:HGNC:12566]
	SRSF8	-0.319905	5.0504	8.91632	0.00282633	0.0343332	serine and arginine rich splicing factor 8 [Source:HGNC Symbol;Acc:HGNC:16988]
	KDELR2	-0.320964	7.32662	8.12987	0.0043542	0.0466661	KDEL endoplasmic reticulum protein retention receptor 2 [Source:HGNC Symbol;Acc:HGNC:6305]
	RABL6	-0.324365	6.96654	8.03599	0.00458569	0.0485281	RAB, member RAS oncogene family like 6 [Source:HGNC Symbol;Acc:HGNC:24703]
	IL10RB	-0.326746	5.60875	7.87023	0.00502552	0.0518161	interleukin 10 receptor subunit beta [Source:HGNC Symbol;Acc:HGNC:5965]
	MLLT3	-0.32702	5.84266	8.93391	0.00279925	0.0342197	MLLT3 super elongation complex subunit [Source:HGNC Symbol;Acc:HGNC:7136]
	SNX4	-0.332298	5.8292	7.99097	0.00470113	0.0493226	sorting nexin 4 [Source:HGNC Symbol;Acc:HGNC:11175]
	RAB3IP	-0.334232	5.12761	8.60166	0.00335857	0.0387777	RAB3A interacting protein [Source:HGNC Symbol;Acc:HGNC:16508]
	NDRG2	-0.334876	5.93606	9.55725	0.00199161	0.0269617	NDRG family member 2 [Source:HGNC Symbol;Acc:HGNC:14460]
	AUP1	-0.33832	6.58687	8.3918	0.00376918	0.0420824	AUP1 lipid droplet regulating VLDL assembly factor [Source:HGNC Symbol;Acc:HGNC:891]
	MGST3	-0.344054	6.73228	7.90003	0.00494339	0.0511459	microsomal glutathione S-transferase 3 [Source:HGNC Symbol;Acc:HGNC:7064]
	KLHL8	-0.34576	5.19607	9.04058	0.00264053	0.0329377	kelch like family member 8 [Source:HGNC Symbol;Acc:HGNC:18644]
	LRIG3	-0.347956	6.17378	10.1259	0.00146203	0.0216765	leucine rich repeats and immunoglobulin like domains 3 [Source:HGNC Symbol;Acc:HGNC:30991]
	BTBD6	-0.348319	5.2565	11.4318	0.000721973	0.0127816	BTB domain containing 6 [Source:HGNC Symbol;Acc:HGNC:19897]
	RND3	-0.348477	6.59091	8.16662	0.00426683	0.0459771	Rho family GTPase 3 [Source:HGNC Symbol;Acc:HGNC:671]
	TMEM30B	-0.351759	6.34662	8.72132	0.0031451	0.0370285	transmembrane protein 30B [Source:HGNC Symbol;Acc:HGNC:27254]
	SLC1A5	-0.357138	5.66088	10.8375	0.000994648	0.0164627	solute carrier family 1 member 5 [Source:HGNC Symbol;Acc:HGNC:10943]
	MPC2	-0.361403	5.73854	10.7299	0.00105416	0.0172329	mitochondrial pyruvate carrier 2 [Source:HGNC Symbol;Acc:HGNC:24515]
	DHX32	-0.361764	6.29317	10.4042	0.00125731	0.0196404	DEAH-box helicase 32 (putative) [Source:HGNC Symbol;Acc:HGNC:16717]
	DDC	-0.363094	6.06146	7.89109	0.00496789	0.0513106	dopa decarboxylase [Source:HGNC Symbol;Acc:HGNC:2719]
	OVOL1	-0.364043	5.24206	8.23405	0.00411117	0.0446217	ovo like transcriptional repressor 1 [Source:HGNC Symbol;Acc:HGNC:8525]
	GOLPH3L	-0.364283	6.50692	8.34442	0.00386874	0.0427277	golgi phosphoprotein 3 like [Source:HGNC Symbol;Acc:HGNC:24882]
	RAB4A	-0.365326	5.68436	8.73222	0.00312635	0.0368541	RAB4A, member RAS oncogene family [Source:HGNC Symbol;Acc:HGNC:9781]
	SELENOW	-0.366578	5.99721	7.73712	0.00540971	0.0545537	selenoprotein W [Source:HGNC Symbol;Acc:HGNC:10752]
	TOM1L1	-0.36723	5.67295	8.91582	0.0028271	0.0343332	target of myb1 like 1 membrane trafficking protein [Source:HGNC Symbol;Acc:HGNC:11983]
	TMEM246	-0.369167	4.75352	8.57298	0.00341188	0.0391906	transmembrane protein 246 [Source:HGNC Symbol;Acc:HGNC:28180]
	MCUR1	-0.370823	5.87157	10.6374	0.00110823	0.0178964	mitochondrial calcium uniporter regulator 1 [Source:HGNC Symbol;Acc:HGNC:21097]
	PHLDB1	-0.371459	6.00132	9.25871	0.00234378	0.0303119	pleckstrin homology like domain family B member 1 [Source:HGNC Symbol;Acc:HGNC:23697]
	MKNK2	-0.373474	6.89247	9.79937	0.00174572	0.0246297	MAPK interacting serine/threonine kinase 2 [Source:HGNC Symbol;Acc:HGNC:7111]
	COX5A	-0.376267	6.18503	8.28999	0.00398642	0.0436242	cytochrome c oxidase subunit 5A [Source:HGNC Symbol;Acc:HGNC:2267]
	MGST2	-0.376583	4.41196	9.75073	0.00179252	0.025085	microsomal glutathione S-transferase 2 [Source:HGNC Symbol;Acc:HGNC:7063]
	DERA	-0.377307	5.84354	9.09427	0.00256412	0.0321861	deoxyribose-phosphate aldolase [Source:HGNC Symbol;Acc:HGNC:24269]
	SIAE	-0.37734	7.00097	8.86204	0.00291162	0.0349845	sialic acid acetylesterase [Source:HGNC Symbol;Acc:HGNC:18187]
	PLEKHJ1	-0.378783	5.7394	8.598	0.00336533	0.0388183	pleckstrin homology domain containing J1 [Source:HGNC Symbol;Acc:HGNC:18211]
	VPS51	-0.381774	6.39811	9.75494	0.00178842	0.0250841	VPS51 subunit of GARP complex [Source:HGNC Symbol;Acc:HGNC:1172]
	OVOL2	-0.383478	4.26051	10.4567	0.00122203	0.0193165	ovo like zinc finger 2 [Source:HGNC Symbol;Acc:HGNC:15804]
	RMDN2	-0.383518	5.263	9.75055	0.00179269	0.025085	regulator of microtubule dynamics 2 [Source:HGNC Symbol;Acc:HGNC:26567]
	TSPAN6	-0.387079	6.43259	8.61102	0.00334134	0.0387285	tetraspanin 6 [Source:HGNC Symbol;Acc:HGNC:11858]
	ZFX	-0.387381	6.13058	8.65395	0.00326353	0.038048	zinc finger protein X-linked [Source:HGNC Symbol;Acc:HGNC:12869]
	MALL	-0.389235	6.60187	7.86451	0.00504144	0.0518461	mal, T cell differentiation protein like [Source:HGNC Symbol;Acc:HGNC:6818]
	BCAR3	-0.389596	4.83372	10.116	0.00146986	0.0217656	BCAR3 adaptor protein, NSP family member [Source:HGNC Symbol;Acc:HGNC:973]
	TPRG1L	-0.391154	5.37262	9.45679	0.00210368	0.0279945	tumor protein p63 regulated 1 like [Source:HGNC Symbol;Acc:HGNC:27007]
	ETHE1	-0.39257	6.82528	8.3822	0.00378914	0.0422391	ETHE1 persulfide dioxygenase [Source:HGNC Symbol;Acc:HGNC:23287]
	CANT1	-0.393279	7.67269	10.1043	0.00147923	0.0218502	calcium activated nucleotidase 1 [Source:HGNC Symbol;Acc:HGNC:19721]
	EPHA10	-0.394341	4.79906	9.8647	0.0016848	0.0239969	EPH receptor A10 [Source:HGNC Symbol;Acc:HGNC:19987]
	EPHX2	-0.395137	6.22413	9.69586	0.00184684	0.0256029	epoxide hydrolase 2 [Source:HGNC Symbol;Acc:HGNC:3402]
	PDZD11	-0.39581	4.34004	7.79963	0.0052257	0.0532032	PDZ domain containing 11 [Source:HGNC Symbol;Acc:HGNC:28034]
	HIST1H2BD	-0.397926	7.26712	8.86713	0.00290352	0.0349416	histone cluster 1 H2B family member d [Source:HGNC Symbol;Acc:HGNC:4747]
	UAP1	-0.398065	6.70674	12.7828	0.000349817	0.00738027	UDP-N-acetylglucosamine pyrophosphorylase 1 [Source:HGNC Symbol;Acc:HGNC:12457]
	TMCO3	-0.398286	5.55857	7.96009	0.00478201	0.0499083	transmembrane and coiled-coil domains 3 [Source:HGNC Symbol;Acc:HGNC:20329]
	PPARGC1A	-0.399209	6.33004	7.95445	0.00479694	0.0500204	PPARG coactivator 1 alpha [Source:HGNC Symbol;Acc:HGNC:9237]
	BCL2L14	-0.400445	5.51061	10.0173	0.00155079	0.0224934	BCL2 like 14 [Source:HGNC Symbol;Acc:HGNC:16657]
	CACFD1	-0.400495	4.32063	9.84602	0.00170199	0.0241415	calcium channel flower domain containing 1 [Source:HGNC Symbol;Acc:HGNC:1365]
	AL049697.1	-0.401177	3.39179	8.677	0.00322251	0.0377169	novel transcript, C6orf165-SLC35A1 readthrough
	SMAGP	-0.403354	5.8823	11.0726	0.00087614	0.0148845	small cell adhesion glycoprotein [Source:HGNC Symbol;Acc:HGNC:26918]
	ARRDC3	-0.404498	6.57032	8.52929	0.00349475	0.0397358	arrestin domain containing 3 [Source:HGNC Symbol;Acc:HGNC:29263]
	VSIG10	-0.404607	6.0723	10.4062	0.00125591	0.0196404	V-set and immunoglobulin domain containing 10 [Source:HGNC Symbol;Acc:HGNC:26078]
	GRTP1	-0.408311	4.48039	7.92702	0.00487018	0.0506214	growth hormone regulated TBC protein 1 [Source:HGNC Symbol;Acc:HGNC:20310]
	TMEM14C	-0.408648	5.4979	10.2287	0.0013827	0.0210389	transmembrane protein 14C [Source:HGNC Symbol;Acc:HGNC:20952]
	AL355987.2	-0.410114	3.87718	11.1864	0.000823995	0.0141367	novel transcript
	THG1L	-0.411899	4.13797	11.022	0.000900347	0.0151751	tRNA-histidine guanylyltransferase 1 like [Source:HGNC Symbol;Acc:HGNC:26053]
	PVR	-0.413094	5.04062	8.15568	0.00429266	0.0461757	PVR cell adhesion molecule [Source:HGNC Symbol;Acc:HGNC:9705]
	MSRB2	-0.414124	3.84611	9.95404	0.00160496	0.0230521	methionine sulfoxide reductase B2 [Source:HGNC Symbol;Acc:HGNC:17061]
	UFC1	-0.414615	5.11407	9.56506	0.00198315	0.0269303	ubiquitin-fold modifier conjugating enzyme 1 [Source:HGNC Symbol;Acc:HGNC:26941]
	TRIQK	-0.41748	4.86841	10.1741	0.00142424	0.0213547	triple QxxK/R motif containing [Source:HGNC Symbol;Acc:HGNC:27828]
	DHRS3	-0.418441	5.76648	9.52226	0.00202995	0.027384	dehydrogenase/reductase 3 [Source:HGNC Symbol;Acc:HGNC:17693]
	FRAT2	-0.418914	4.63682	10.213	0.00139457	0.021095	FRAT regulator of WNT signaling pathway 2 [Source:HGNC Symbol;Acc:HGNC:16048]
	CTSA	-0.419519	7.2568	7.71578	0.00547403	0.054878	cathepsin A [Source:HGNC Symbol;Acc:HGNC:9251]
	TMEM203	-0.420753	3.72854	8.44677	0.00365693	0.0411103	transmembrane protein 203 [Source:HGNC Symbol;Acc:HGNC:28217]
	RETSAT	-0.422823	7.93529	7.72689	0.00544043	0.0546788	retinol saturase [Source:HGNC Symbol;Acc:HGNC:25991]
	LRRC75A	-0.423196	4.97041	10.9822	0.000919894	0.0154609	leucine rich repeat containing 75A [Source:HGNC Symbol;Acc:HGNC:32403]
	MRPL21	-0.425009	4.99935	8.06654	0.00450902	0.0478533	mitochondrial ribosomal protein L21 [Source:HGNC Symbol;Acc:HGNC:14479]
	TAX1BP3	-0.426414	5.37395	10.6947	0.00107441	0.0174921	Tax1 binding protein 3 [Source:HGNC Symbol;Acc:HGNC:30684]
	COX8A	-0.426689	4.68496	9.08911	0.00257135	0.0322431	cytochrome c oxidase subunit 8A [Source:HGNC Symbol;Acc:HGNC:2294]
	PLXDC2	-0.427036	6.11068	11.9215	0.000554906	0.0104361	plexin domain containing 2 [Source:HGNC Symbol;Acc:HGNC:21013]
	PAQR8	-0.429681	7.03589	11.3696	0.000746548	0.0131388	progestin and adipoQ receptor family member 8 [Source:HGNC Symbol;Acc:HGNC:15708]
	NDUFC1	-0.431102	4.61309	9.68619	0.00185659	0.0256785	NADH:ubiquinone oxidoreductase subunit C1 [Source:HGNC Symbol;Acc:HGNC:7705]
	SYBU	-0.431442	3.85088	8.14122	0.00432701	0.0464543	syntabulin [Source:HGNC Symbol;Acc:HGNC:26011]
	HIST1H2BF	-0.43147	5.75771	7.74764	0.00537828	0.0543743	histone cluster 1 H2B family member f [Source:HGNC Symbol;Acc:HGNC:4752]
	SYTL4	-0.431537	5.57318	11.0381	0.000892581	0.0150868	synaptotagmin like 4 [Source:HGNC Symbol;Acc:HGNC:15588]
	GAB1	-0.434546	6.31204	11.1768	0.000828265	0.0141599	GRB2 associated binding protein 1 [Source:HGNC Symbol;Acc:HGNC:4066]
	NUDT16L1	-0.435248	3.64383	8.474	0.00360259	0.0407294	nudix hydrolase 16 like 1 [Source:HGNC Symbol;Acc:HGNC:28154]
	SPECC1L-ADORA2A	-0.436201	5.81145	9.12538	0.00252088	0.0317769	SPECC1L-ADORA2A readthrough (NMD candidate) [Source:HGNC Symbol;Acc:HGNC:49185]
	RABAC1	-0.436396	4.38584	9.47676	0.00208091	0.0277843	Rab acceptor 1 [Source:HGNC Symbol;Acc:HGNC:9794]
	ABCA5	-0.436763	6.53645	8.57185	0.00341401	0.0391906	ATP binding cassette subfamily A member 5 [Source:HGNC Symbol;Acc:HGNC:35]
	STX19	-0.438626	5.13725	9.03388	0.00265022	0.0330241	syntaxin 19 [Source:HGNC Symbol;Acc:HGNC:19300]
	CDC42EP5	-0.439029	6.22918	8.50382	0.00354401	0.0402193	CDC42 effector protein 5 [Source:HGNC Symbol;Acc:HGNC:17408]
	CD151	-0.439484	6.54175	11.3163	0.000768302	0.0134386	CD151 molecule (Raph blood group) [Source:HGNC Symbol;Acc:HGNC:1630]
	HAGLR	-0.439881	4.28027	8.88024	0.00288274	0.0348672	HOXD antisense growth-associated long non-coding RNA [Source:HGNC Symbol;Acc:HGNC:43755]
	EIF1AX	-0.440463	6.12234	11.3011	0.000774604	0.0135132	eukaryotic translation initiation factor 1A X-linked [Source:HGNC Symbol;Acc:HGNC:3250]
	CITED2	-0.442384	5.68515	9.64872	0.00189484	0.0259412	Cbp/p300 interacting transactivator with Glu/Asp rich carboxy-terminal domain 2 [Source:HGNC Symbol;Acc:HGNC:1987]
	ERN2	-0.443474	6.15512	9.46995	0.00208865	0.0278565	endoplasmic reticulum to nucleus signaling 2 [Source:HGNC Symbol;Acc:HGNC:16942]
	HIST1H4C	-0.446047	6.18396	8.55936	0.00343749	0.0393686	histone cluster 1 H4 family member c [Source:HGNC Symbol;Acc:HGNC:4787]
	QSOX1	-0.446437	6.60759	9.74131	0.00180173	0.025182	quiescin sulfhydryl oxidase 1 [Source:HGNC Symbol;Acc:HGNC:9756]
	IGSF8	-0.446514	4.4466	12.1866	0.000481347	0.00944624	immunoglobulin superfamily member 8 [Source:HGNC Symbol;Acc:HGNC:17813]
	SLC37A4	-0.447103	4.2232	13.6642	0.000218578	0.0052032	solute carrier family 37 member 4 [Source:HGNC Symbol;Acc:HGNC:4061]
	NEDD4L	-0.448016	7.3005	7.74803	0.00537712	0.0543743	NEDD4 like E3 ubiquitin protein ligase [Source:HGNC Symbol;Acc:HGNC:7728]
	SPAG1	-0.448098	5.63058	12.1861	0.000481471	0.00944624	sperm associated antigen 1 [Source:HGNC Symbol;Acc:HGNC:11212]
	PEX26	-0.45104	6.95505	8.42347	0.00370409	0.0415233	peroxisomal biogenesis factor 26 [Source:HGNC Symbol;Acc:HGNC:22965]
	SLC5A3	-0.451296	6.20942	8.84125	0.00294497	0.0351222	solute carrier family 5 member 3 [Source:HGNC Symbol;Acc:HGNC:11038]
	HIST2H2BE	-0.45477	5.92309	9.374	0.00220085	0.0290931	histone cluster 2 H2B family member e [Source:HGNC Symbol;Acc:HGNC:4760]
	SPINT1-AS1	-0.454813	4.0249	8.10823	0.00440647	0.0469786	SPINT1 antisense RNA 1 [Source:HGNC Symbol;Acc:HGNC:53162]
	GUCY2C	-0.455037	7.13757	13.7884	0.000204592	0.00492918	guanylate cyclase 2C [Source:HGNC Symbol;Acc:HGNC:4688]
	RNF138	-0.455727	5.23752	12.3552	0.000439761	0.00884705	ring finger protein 138 [Source:HGNC Symbol;Acc:HGNC:17765]
	OSBPL1A	-0.455894	6.07991	9.84587	0.00170213	0.0241415	oxysterol binding protein like 1A [Source:HGNC Symbol;Acc:HGNC:16398]
	ATP2C2	-0.456952	6.75861	10.0959	0.00148599	0.0219229	ATPase secretory pathway Ca2+ transporting 2 [Source:HGNC Symbol;Acc:HGNC:29103]
	SNORC	-0.457508	3.49339	9.29463	0.00229827	0.0299175	secondary ossification center associated regulator of chondrocyte maturation [Source:HGNC Symbol;Acc:HGNC:33763]
	ACADM	-0.458079	6.44494	8.85801	0.00291805	0.0350107	acyl-CoA dehydrogenase medium chain [Source:HGNC Symbol;Acc:HGNC:89]
	PHYH	-0.458635	5.94486	8.69413	0.00319236	0.0374742	phytanoyl-CoA 2-hydroxylase [Source:HGNC Symbol;Acc:HGNC:8940]
	CTDSPL	-0.458694	5.55707	12.5544	0.000395267	0.00808808	CTD small phosphatase like [Source:HGNC Symbol;Acc:HGNC:16890]
	KLC4	-0.458794	6.45206	13.6431	0.000221053	0.00524125	kinesin light chain 4 [Source:HGNC Symbol;Acc:HGNC:21624]
	SLC35A1	-0.459448	4.07639	11.1976	0.000819032	0.0141029	solute carrier family 35 member A1 [Source:HGNC Symbol;Acc:HGNC:11021]
	HR	-0.459655	5.46846	8.53868	0.00347678	0.0396591	HR lysine demethylase and nuclear receptor corepressor [Source:HGNC Symbol;Acc:HGNC:5172]
	DDAH2	-0.461807	5.58712	9.1643	0.00246782	0.0313062	dimethylarginine dimethylaminohydrolase 2 [Source:HGNC Symbol;Acc:HGNC:2716]
	BCLAF3	-0.462074	5.5881	10.0175	0.0015506	0.0224934	BCLAF1 and THRAP3 family member 3 [Source:HGNC Symbol;Acc:HGNC:27413]
	GTF2H2	-0.462117	4.25317	8.34491	0.00386769	0.0427277	general transcription factor IIH subunit 2 [Source:HGNC Symbol;Acc:HGNC:4656]
	C12orf57	-0.463191	4.85952	11.6321	0.00064823	0.0117905	chromosome 12 open reading frame 57 [Source:HGNC Symbol;Acc:HGNC:29521]
	PDE3A	-0.463213	6.94186	11.7129	0.000620667	0.0113409	phosphodiesterase 3A [Source:HGNC Symbol;Acc:HGNC:8778]
	PAQR5	-0.463494	5.84122	10.3587	0.00128868	0.0199639	progestin and adipoQ receptor family member 5 [Source:HGNC Symbol;Acc:HGNC:29645]
	FAXDC2	-0.463536	3.73547	7.72381	0.00544972	0.0547262	fatty acid hydroxylase domain containing 2 [Source:HGNC Symbol;Acc:HGNC:1334]
	RAB27A	-0.464021	5.61196	10.8884	0.00096768	0.0160923	RAB27A, member RAS oncogene family [Source:HGNC Symbol;Acc:HGNC:9766]
	FOXP2	-0.464458	4.38737	7.91108	0.0049133	0.0508994	forkhead box P2 [Source:HGNC Symbol;Acc:HGNC:13875]
	ELL3	-0.46585	3.30128	9.17548	0.00245279	0.0311818	elongation factor for RNA polymerase II 3 [Source:HGNC Symbol;Acc:HGNC:23113]
	GLIPR2	-0.465867	4.45288	11.6081	0.000656664	0.0118926	GLI pathogenesis related 2 [Source:HGNC Symbol;Acc:HGNC:18007]
	MAPKAPK5-AS1	-0.466419	3.88246	8.93731	0.00279403	0.0342197	MAPKAPK5 antisense RNA 1 [Source:HGNC Symbol;Acc:HGNC:24091]
	ARL2-SNX15	-0.468833	3.6317	13.2322	0.000275186	0.00619299	ARL2-SNX15 readthrough (NMD candidate) [Source:HGNC Symbol;Acc:HGNC:49197]
	PHPT1	-0.469041	4.66447	13.4371	0.000246702	0.00568033	phosphohistidine phosphatase 1 [Source:HGNC Symbol;Acc:HGNC:30033]
	TMEM238	-0.472222	4.28087	9.14743	0.00249067	0.0315626	transmembrane protein 238 [Source:HGNC Symbol;Acc:HGNC:40042]
	TMEM59	-0.472249	8.33484	9.11179	0.00253968	0.0319465	transmembrane protein 59 [Source:HGNC Symbol;Acc:HGNC:1239]
	PXMP2	-0.476932	3.97078	10.3071	0.00132519	0.0203809	peroxisomal membrane protein 2 [Source:HGNC Symbol;Acc:HGNC:9716]
	TMEM192	-0.477178	4.21951	7.71603	0.00547328	0.054878	transmembrane protein 192 [Source:HGNC Symbol;Acc:HGNC:26775]
	AF241726.2	-0.477266	4.08068	7.71263	0.00548357	0.0549276	novel proline rich Gla (G-carboxyglutamic acid) 1 (PRRG1) and tetraspanin 7 (TSPAN7) protein
	CDKL1	-0.477768	4.123	11.943	0.000548532	0.0103554	cyclin dependent kinase like 1 [Source:HGNC Symbol;Acc:HGNC:1781]
	RASSF7	-0.478259	4.87348	13.7345	0.000210549	0.00505233	Ras association domain family member 7 [Source:HGNC Symbol;Acc:HGNC:1166]
	LRRC31	-0.47875	5.31055	8.0798	0.00447614	0.0476312	leucine rich repeat containing 31 [Source:HGNC Symbol;Acc:HGNC:26261]
	CHMP4C	-0.47924	5.27897	11.3623	0.000749517	0.0131603	charged multivesicular body protein 4C [Source:HGNC Symbol;Acc:HGNC:30599]
	VIPR1	-0.479257	6.09763	12.2668	0.000461097	0.009153	vasoactive intestinal peptide receptor 1 [Source:HGNC Symbol;Acc:HGNC:12694]
	NT5E	-0.479717	6.6419	8.92559	0.00281203	0.0342197	5'-nucleotidase ecto [Source:HGNC Symbol;Acc:HGNC:8021]
	TMPRSS4	-0.479736	7.85459	14.8563	0.000116018	0.00323173	transmembrane serine protease 4 [Source:HGNC Symbol;Acc:HGNC:11878]
	ENPP1	-0.481844	5.42961	8.48079	0.00358916	0.0406545	ectonucleotide pyrophosphatase/phosphodiesterase 1 [Source:HGNC Symbol;Acc:HGNC:3356]
	POF1B	-0.482687	8.41043	8.0067	0.00466047	0.0490403	POF1B actin binding protein [Source:HGNC Symbol;Acc:HGNC:13711]
	UBL3	-0.483085	5.94645	12.8323	0.000340689	0.00726092	ubiquitin like 3 [Source:HGNC Symbol;Acc:HGNC:12504]
	ZNF844	-0.483211	4.66306	13.817	0.0002015	0.00488424	zinc finger protein 844 [Source:HGNC Symbol;Acc:HGNC:25932]
	TPM1	-0.484258	8.75893	8.53524	0.00348335	0.0396591	tropomyosin 1 [Source:HGNC Symbol;Acc:HGNC:12010]
	FGFR3	-0.484713	5.30059	9.72245	0.0018203	0.0252937	fibroblast growth factor receptor 3 [Source:HGNC Symbol;Acc:HGNC:3690]
	SPECC1L	-0.485294	6.24513	11.2269	0.000806205	0.0139222	sperm antigen with calponin homology and coiled-coil domains 1 like [Source:HGNC Symbol;Acc:HGNC:29022]
	TSTD1	-0.486411	4.56947	10.1881	0.00141349	0.0212468	thiosulfate sulfurtransferase like domain containing 1 [Source:HGNC Symbol;Acc:HGNC:35410]
	FBXO32	-0.486779	6.08556	9.09501	0.00256308	0.0321861	F-box protein 32 [Source:HGNC Symbol;Acc:HGNC:16731]
	GNAI1	-0.488171	4.50558	8.53555	0.00348277	0.0396591	G protein subunit alpha i1 [Source:HGNC Symbol;Acc:HGNC:4384]
	PARM1	-0.488265	8.54534	7.74425	0.00538838	0.0544304	prostate androgen-regulated mucin-like protein 1 [Source:HGNC Symbol;Acc:HGNC:24536]
	ZBTB7C	-0.488467	6.04647	10.0643	0.00151168	0.0221924	zinc finger and BTB domain containing 7C [Source:HGNC Symbol;Acc:HGNC:31700]
	ERMAP	-0.489064	4.11038	11.5451	0.000679263	0.012188	erythroblast membrane associated protein (Scianna blood group) [Source:HGNC Symbol;Acc:HGNC:15743]
	FAAH	-0.489758	4.63356	12.6984	0.000365965	0.00758763	fatty acid amide hydrolase [Source:HGNC Symbol;Acc:HGNC:3553]
	VAV3	-0.491149	7.40835	9.30363	0.002287	0.0298685	vav guanine nucleotide exchange factor 3 [Source:HGNC Symbol;Acc:HGNC:12659]
	HIST2H4B	-0.491168	5.09119	9.19544	0.00242618	0.0309753	histone cluster 2 H4 family member b [Source:HGNC Symbol;Acc:HGNC:29607]
	HIST2H4A	-0.492064	5.09616	9.18629	0.00243835	0.0310526	histone cluster 2 H4 family member a [Source:HGNC Symbol;Acc:HGNC:4794]
	PTRHD1	-0.493668	3.56184	9.78421	0.00176017	0.0247751	peptidyl-tRNA hydrolase domain containing 1 [Source:HGNC Symbol;Acc:HGNC:33782]
	LAMTOR4	-0.496663	5.27899	14.6916	0.000126612	0.00343088	late endosomal/lysosomal adaptor, MAPK and MTOR activator 4 [Source:HGNC Symbol;Acc:HGNC:33772]
	MYO1A	-0.497077	7.50363	13.6711	0.000217778	0.0051945	myosin IA [Source:HGNC Symbol;Acc:HGNC:7595]
	SMAD7	-0.499659	4.0892	9.20997	0.002407	0.0308292	SMAD family member 7 [Source:HGNC Symbol;Acc:HGNC:6773]
	RHBDL2	-0.500169	4.35231	7.82704	0.00514703	0.0526601	rhomboid like 2 [Source:HGNC Symbol;Acc:HGNC:16083]
	RGS2	-0.501384	4.20424	7.91882	0.00489231	0.0507787	regulator of G protein signaling 2 [Source:HGNC Symbol;Acc:HGNC:9998]
	SLC39A14	-0.501622	7.63958	14.389	0.00014867	0.00388753	solute carrier family 39 member 14 [Source:HGNC Symbol;Acc:HGNC:20858]
	FAM8A1	-0.503321	5.86667	13.5886	0.000227562	0.00536365	family with sequence similarity 8 member A1 [Source:HGNC Symbol;Acc:HGNC:16372]
	RAB40B	-0.505349	4.38202	11.06	0.00088211	0.0149508	RAB40B, member RAS oncogene family [Source:HGNC Symbol;Acc:HGNC:18284]
	IMPA2	-0.507333	5.84163	16.2111	5.6662e-05	0.00187565	inositol monophosphatase 2 [Source:HGNC Symbol;Acc:HGNC:6051]
	PDK2	-0.50753	4.73132	8.02779	0.00460651	0.0486288	pyruvate dehydrogenase kinase 2 [Source:HGNC Symbol;Acc:HGNC:8810]
	GRAMD1C	-0.508774	4.69098	10.4104	0.00125309	0.0196257	GRAM domain containing 1C [Source:HGNC Symbol;Acc:HGNC:25252]
	HIBCH	-0.508827	5.57245	11.5682	0.000670877	0.012092	3-hydroxyisobutyryl-CoA hydrolase [Source:HGNC Symbol;Acc:HGNC:4908]
	SYT13	-0.508892	5.21088	10.5354	0.0011711	0.0187094	synaptotagmin 13 [Source:HGNC Symbol;Acc:HGNC:14962]
	PDZD3	-0.510058	4.51502	11.9691	0.0005409	0.0102437	PDZ domain containing 3 [Source:HGNC Symbol;Acc:HGNC:19891]
	PINK1	-0.510154	6.29521	17.0134	3.71173e-05	0.00135643	PTEN induced kinase 1 [Source:HGNC Symbol;Acc:HGNC:14581]
	QPRT	-0.510522	4.50132	8.71351	0.00315861	0.037151	quinolinate phosphoribosyltransferase [Source:HGNC Symbol;Acc:HGNC:9755]
	PFN2	-0.511121	3.93947	12.3429	0.000442657	0.00886056	profilin 2 [Source:HGNC Symbol;Acc:HGNC:8882]
	SLC39A11	-0.51138	5.05965	16.4156	5.08646e-05	0.00174373	solute carrier family 39 member 11 [Source:HGNC Symbol;Acc:HGNC:14463]
	HIST1H2BJ	-0.511415	5.6001	8.20292	0.0041823	0.0452703	histone cluster 1 H2B family member j [Source:HGNC Symbol;Acc:HGNC:4761]
	EFNA4	-0.514034	3.42655	12.368	0.000436745	0.00880119	ephrin A4 [Source:HGNC Symbol;Acc:HGNC:3224]
	TLE2	-0.515248	4.07226	8.73191	0.00312689	0.0368541	TLE family member 2, transcriptional corepressor [Source:HGNC Symbol;Acc:HGNC:11838]
	PAK4	-0.516276	3.16381	8.29962	0.00396535	0.0435132	p21 (RAC1) activated kinase 4 [Source:HGNC Symbol;Acc:HGNC:16059]
	ANO7	-0.518717	4.15019	9.81817	0.00172796	0.0244658	anoctamin 7 [Source:HGNC Symbol;Acc:HGNC:31677]
	PON2	-0.519043	5.85734	18.8312	1.42813e-05	0.000651379	paraoxonase 2 [Source:HGNC Symbol;Acc:HGNC:9205]
	CYP2J2	-0.520732	5.30289	18.0957	2.10079e-05	0.000887315	cytochrome P450 family 2 subfamily J member 2 [Source:HGNC Symbol;Acc:HGNC:2634]
	COX6A1P2	-0.520922	5.64043	8.60188	0.00335816	0.0387777	cytochrome c oxidase subunit 6A1 pseudogene 2 [Source:HGNC Symbol;Acc:HGNC:35239]
	RNU11	-0.521166	3.28867	8.95417	0.00276837	0.0341052	RNA, U11 small nuclear [Source:HGNC Symbol;Acc:HGNC:10108]
	AOC1	-0.52139	7.25406	11.8667	0.000571459	0.0106645	amine oxidase copper containing 1 [Source:HGNC Symbol;Acc:HGNC:80]
	SIGIRR	-0.522422	3.78714	13.5612	0.000230911	0.00541056	single Ig and TIR domain containing [Source:HGNC Symbol;Acc:HGNC:30575]
	FRMD3	-0.524283	5.09958	8.92825	0.00280793	0.0342197	FERM domain containing 3 [Source:HGNC Symbol;Acc:HGNC:24125]
	S100A10	-0.526096	8.68742	10.279	0.00134552	0.0206406	S100 calcium binding protein A10 [Source:HGNC Symbol;Acc:HGNC:10487]
	EDIL3	-0.526286	6.1815	11.561	0.000673485	0.0121207	EGF like repeats and discoidin domains 3 [Source:HGNC Symbol;Acc:HGNC:3173]
	C2orf72	-0.529162	4.9057	15.4902	8.29356e-05	0.00246538	chromosome 2 open reading frame 72 [Source:HGNC Symbol;Acc:HGNC:27418]
	ADH6	-0.529292	4.33466	12.9751	0.000315662	0.00682877	alcohol dehydrogenase 6 (class V) [Source:HGNC Symbol;Acc:HGNC:255]
	C1orf21	-0.534432	6.60183	15.9499	6.50413e-05	0.00207819	chromosome 1 open reading frame 21 [Source:HGNC Symbol;Acc:HGNC:15494]
	REEP4	-0.535292	3.82221	11.8479	0.000577272	0.0107452	receptor accessory protein 4 [Source:HGNC Symbol;Acc:HGNC:26176]
	IVNS1ABP	-0.535533	7.31074	13.474	0.00024189	0.00560192	influenza virus NS1A binding protein [Source:HGNC Symbol;Acc:HGNC:16951]
	PROS1	-0.537485	4.66201	8.98304	0.00272497	0.0336746	protein S [Source:HGNC Symbol;Acc:HGNC:9456]
	WNK4	-0.537693	4.04259	7.93501	0.00484875	0.0504726	WNK lysine deficient protein kinase 4 [Source:HGNC Symbol;Acc:HGNC:14544]
	TMEM254	-0.53821	3.6137	11.8359	0.000580998	0.0107809	transmembrane protein 254 [Source:HGNC Symbol;Acc:HGNC:25804]
	HSPA2	-0.538383	5.03587	9.32219	0.00226395	0.0296256	heat shock protein family A (Hsp70) member 2 [Source:HGNC Symbol;Acc:HGNC:5235]
	NAPEPLD	-0.538709	6.06515	13.9668	0.000186063	0.00460342	N-acyl phosphatidylethanolamine phospholipase D [Source:HGNC Symbol;Acc:HGNC:21683]
	KCNJ2	-0.539727	4.91498	10.2731	0.00134985	0.0206804	potassium voltage-gated channel subfamily J member 2 [Source:HGNC Symbol;Acc:HGNC:6263]
	SLC2A10	-0.539827	4.26451	9.224	0.00238863	0.030792	solute carrier family 2 member 10 [Source:HGNC Symbol;Acc:HGNC:13444]
	MAZ	-0.541276	6.83413	24.7369	6.57149e-07	5.8604e-05	MYC associated zinc finger protein [Source:HGNC Symbol;Acc:HGNC:6914]
	HIST1H2AC	-0.543555	7.12751	16.3749	5.19682e-05	0.00177263	histone cluster 1 H2A family member c [Source:HGNC Symbol;Acc:HGNC:4733]
	ILDR1	-0.54441	4.3548	12.5838	0.00038911	0.00800321	immunoglobulin like domain containing receptor 1 [Source:HGNC Symbol;Acc:HGNC:28741]
	MEP1A	-0.545525	8.35432	9.51115	0.00204227	0.0274523	meprin A subunit alpha [Source:HGNC Symbol;Acc:HGNC:7015]
	NR5A2	-0.545582	6.29273	11.0774	0.00087388	0.0148845	nuclear receptor subfamily 5 group A member 2 [Source:HGNC Symbol;Acc:HGNC:7984]
	VSIG2	-0.547124	5.67756	10.0391	0.00153249	0.0223332	V-set and immunoglobulin domain containing 2 [Source:HGNC Symbol;Acc:HGNC:17149]
	SNORA62	-0.547788	6.6993	9.17218	0.00245721	0.0312048	small nucleolar RNA, H/ACA box 62 [Source:HGNC Symbol;Acc:HGNC:10107]
	RAP1GAP	-0.548393	5.90512	9.00524	0.00269206	0.0333906	RAP1 GTPase activating protein [Source:HGNC Symbol;Acc:HGNC:9858]
	KIAA1324	-0.549404	6.74219	13.5708	0.000229728	0.00539342	KIAA1324 [Source:HGNC Symbol;Acc:HGNC:29618]
	CDKN2B	-0.551052	6.96472	9.67195	0.00187103	0.0257591	cyclin dependent kinase inhibitor 2B [Source:HGNC Symbol;Acc:HGNC:1788]
	A1CF	-0.551098	6.93575	9.24299	0.00236399	0.0305072	APOBEC1 complementation factor [Source:HGNC Symbol;Acc:HGNC:24086]
	BCAS1	-0.552886	8.45876	10.9771	0.000922447	0.0154821	breast carcinoma amplified sequence 1 [Source:HGNC Symbol;Acc:HGNC:974]
	PTPRN2	-0.553638	4.6088	10.1607	0.00143468	0.0214626	protein tyrosine phosphatase receptor type N2 [Source:HGNC Symbol;Acc:HGNC:9677]
	DHRS7	-0.554308	5.84005	14.1584	0.000168045	0.00422765	dehydrogenase/reductase 7 [Source:HGNC Symbol;Acc:HGNC:21524]
	ID2	-0.554729	5.01449	12.3365	0.000444199	0.00887654	inhibitor of DNA binding 2 [Source:HGNC Symbol;Acc:HGNC:5361]
	HSD11B2	-0.556188	7.0634	11.9609	0.000543292	0.0102727	hydroxysteroid 11-beta dehydrogenase 2 [Source:HGNC Symbol;Acc:HGNC:5209]
	HIGD2A	-0.556446	4.84181	16.0722	6.09726e-05	0.00196925	HIG1 hypoxia inducible domain family member 2A [Source:HGNC Symbol;Acc:HGNC:28311]
	IHH	-0.558938	4.97209	16.6957	4.38796e-05	0.00155597	Indian hedgehog signaling molecule [Source:HGNC Symbol;Acc:HGNC:5956]
	OAF	-0.561024	6.6373	13.0938	0.000296272	0.0065377	out at first homolog [Source:HGNC Symbol;Acc:HGNC:28752]
	JPX	-0.561047	4.85958	13.1338	0.000290015	0.00644179	JPX transcript, XIST activator [Source:HGNC Symbol;Acc:HGNC:37191]
	CREB3L4	-0.564186	3.64724	17.1926	3.37755e-05	0.00127727	cAMP responsive element binding protein 3 like 4 [Source:HGNC Symbol;Acc:HGNC:18854]
	CAMK2N1	-0.564812	7.36342	11.6848	0.000630125	0.0114962	calcium/calmodulin dependent protein kinase II inhibitor 1 [Source:HGNC Symbol;Acc:HGNC:24190]
	SMPD3	-0.566956	5.5896	12.6262	0.00038037	0.00785225	sphingomyelin phosphodiesterase 3 [Source:HGNC Symbol;Acc:HGNC:14240]
	FAM162A	-0.568748	6.80698	20.7566	5.21513e-06	0.000292586	family with sequence similarity 162 member A [Source:HGNC Symbol;Acc:HGNC:17865]
	IL17RB	-0.569735	3.85782	10.1891	0.00141272	0.0212468	interleukin 17 receptor B [Source:HGNC Symbol;Acc:HGNC:18015]
	TSPAN7	-0.569915	4.84859	12.5245	0.00040164	0.00818613	tetraspanin 7 [Source:HGNC Symbol;Acc:HGNC:11854]
	RORC	-0.571634	4.33714	16.1336	5.9027e-05	0.00193253	RAR related orphan receptor C [Source:HGNC Symbol;Acc:HGNC:10260]
	AC068946.1	-0.573569	4.17579	16.1964	5.71025e-05	0.00188223	novel protein, SLC23A3-NHEJ1 readthrough
	CRACR2A	-0.574261	6.01446	13.2675	0.000270051	0.00612355	calcium release activated channel regulator 2A [Source:HGNC Symbol;Acc:HGNC:28657]
	GIPC1	-0.576355	6.66347	18.1961	1.99283e-05	0.000853561	GIPC PDZ domain containing family member 1 [Source:HGNC Symbol;Acc:HGNC:1226]
	TTC39A	-0.582122	5.60413	11.2851	0.000781299	0.0135903	tetratricopeptide repeat domain 39A [Source:HGNC Symbol;Acc:HGNC:18657]
	C1orf210	-0.583804	3.47995	15.5687	7.95609e-05	0.00240089	chromosome 1 open reading frame 210 [Source:HGNC Symbol;Acc:HGNC:28755]
	AC006059.2	-0.585631	3.11663	10.7102	0.00106548	0.0173942	novel protein
	TMEM141	-0.58842	5.73948	22.2166	2.4356e-06	0.000157327	transmembrane protein 141 [Source:HGNC Symbol;Acc:HGNC:28211]
	AL355987.3	-0.5889	5.20193	20.5456	5.82279e-06	0.000317727	novel protein
	TMEM236	-0.590635	6.60123	10.6045	0.0011281	0.0181438	transmembrane protein 236 [Source:HGNC Symbol;Acc:HGNC:23473]
	SMAD9	-0.590732	4.43123	15.7867	7.08994e-05	0.00220255	SMAD family member 9 [Source:HGNC Symbol;Acc:HGNC:6774]
	NXPE2	-0.591418	5.26924	11.8781	0.000567991	0.0106221	neurexophilin and PC-esterase domain family member 2 [Source:HGNC Symbol;Acc:HGNC:26331]
	SNORD116-9	-0.591788	4.29825	8.49326	0.00356464	0.0404151	small nucleolar RNA, C/D box 116-9 [Source:HGNC Symbol;Acc:HGNC:33075]
	SLC1A1	-0.59209	6.11702	8.8325	0.00295913	0.0351856	solute carrier family 1 member 1 [Source:HGNC Symbol;Acc:HGNC:10939]
	KRT8P3	-0.592475	6.2497	8.18384	0.00422652	0.0457076	keratin 8 pseudogene 3 [Source:HGNC Symbol;Acc:HGNC:31056]
	TINAG	-0.598491	4.00475	8.37422	0.0038058	0.0422671	tubulointerstitial nephritis antigen [Source:HGNC Symbol;Acc:HGNC:14599]
	TMCO1	-0.599899	7.80607	15.9374	6.54706e-05	0.00208078	transmembrane and coiled-coil domains 1 [Source:HGNC Symbol;Acc:HGNC:18188]
	HAPLN1	-0.604736	3.84231	12.7579	0.000354515	0.00741936	hyaluronan and proteoglycan link protein 1 [Source:HGNC Symbol;Acc:HGNC:2380]
	GGH	-0.605455	5.819	14.0624	0.000176845	0.00440271	gamma-glutamyl hydrolase [Source:HGNC Symbol;Acc:HGNC:4248]
	SNAPC5	-0.605649	3.2365	9.1318	0.00251205	0.031699	small nuclear RNA activating complex polypeptide 5 [Source:HGNC Symbol;Acc:HGNC:15484]
	RNASE4	-0.61476	5.02456	17.629	2.68463e-05	0.00107295	ribonuclease A family member 4 [Source:HGNC Symbol;Acc:HGNC:10047]
	AL163636.2	-0.61501	5.07488	17.4442	2.9587e-05	0.00115435	novel protein, ANG-RNASE4 readthrough
	SNORA31	-0.615438	4.45445	8.86122	0.00291293	0.0349845	small nucleolar RNA, H/ACA box 31 [Source:HGNC Symbol;Acc:HGNC:32621]
	MIR1291	-0.615776	5.23158	11.1781	0.000827706	0.0141599	microRNA 1291 [Source:HGNC Symbol;Acc:HGNC:35284]
	IGHV3-43	-0.618164	3.09509	10.4704	0.00121303	0.0192251	immunoglobulin heavy variable 3-43 [Source:HGNC Symbol;Acc:HGNC:5604]
	SNORA71A	-0.619407	5.13949	9.22136	0.00239207	0.0308031	small nucleolar RNA, H/ACA box 71A [Source:HGNC Symbol;Acc:HGNC:10232]
	MAL2	-0.619424	7.68338	19.9783	7.83269e-06	0.000400003	mal, T cell differentiation protein 2 (gene/pseudogene) [Source:HGNC Symbol;Acc:HGNC:13634]
	ADIRF	-0.619643	4.44953	12.9906	0.000313057	0.00678952	adipogenesis regulatory factor [Source:HGNC Symbol;Acc:HGNC:24043]
	UGT2A3	-0.620977	6.73687	8.0087	0.0046553	0.0490403	UDP glucuronosyltransferase family 2 member A3 [Source:HGNC Symbol;Acc:HGNC:28528]
	SNORD116-15	-0.625337	5.38906	7.97238	0.00474964	0.0497443	small nucleolar RNA, C/D box 116-15 [Source:HGNC Symbol;Acc:HGNC:33081]
	KIF22	-0.628401	5.87212	18.2067	1.98179e-05	0.000853265	kinesin family member 22 [Source:HGNC Symbol;Acc:HGNC:6391]
	C9orf152	-0.632747	5.84125	27.934	1.25523e-07	1.53061e-05	chromosome 9 open reading frame 152 [Source:HGNC Symbol;Acc:HGNC:31455]
	C10orf99	-0.632828	6.5715	22.2718	2.3666e-06	0.000154543	chromosome 10 open reading frame 99 [Source:HGNC Symbol;Acc:HGNC:31428]
	AKAP5	-0.636255	4.86422	19.3675	1.07829e-05	0.000507307	A-kinase anchoring protein 5 [Source:HGNC Symbol;Acc:HGNC:375]
	SNORA2C	-0.636819	5.30169	12.2184	0.000473211	0.00936237	small nucleolar RNA, H/ACA box 2C [Source:HGNC Symbol;Acc:HGNC:32624]
	RPL7P32	-0.637654	3.65509	8.12058	0.00437655	0.0468217	ribosomal protein L7 pseudogene 32 [Source:HGNC Symbol;Acc:HGNC:35692]
	HIST2H3A	-0.639525	4.51116	12.7541	0.000355239	0.00742151	histone cluster 2 H3 family member a [Source:HGNC Symbol;Acc:HGNC:20505]
	CRACR2B	-0.639775	4.64055	18.6762	1.54902e-05	0.000695893	calcium release activated channel regulator 2B [Source:HGNC Symbol;Acc:HGNC:28703]
	HIST2H3C	-0.641714	4.51189	12.8695	0.000333976	0.00713956	histone cluster 2 H3 family member c [Source:HGNC Symbol;Acc:HGNC:20503]
	RNASE1	-0.643137	6.98733	8.29046	0.00398539	0.0436242	ribonuclease A family member 1, pancreatic [Source:HGNC Symbol;Acc:HGNC:10044]
	ID3	-0.643936	5.05932	16.306	5.38927e-05	0.00180904	inhibitor of DNA binding 3, HLH protein [Source:HGNC Symbol;Acc:HGNC:5362]
	LXN	-0.64569	5.3626	17.5755	2.76128e-05	0.00109626	latexin [Source:HGNC Symbol;Acc:HGNC:13347]
	NHEJ1	-0.647112	4.10827	19.3918	1.06464e-05	0.000504858	non-homologous end joining factor 1 [Source:HGNC Symbol;Acc:HGNC:25737]
	SNORD116-3	-0.647137	3.87983	9.43584	0.00212786	0.0282532	small nucleolar RNA, C/D box 116-3 [Source:HGNC Symbol;Acc:HGNC:33069]
	GSN	-0.648043	8.47859	11.9018	0.000560791	0.0105039	gelsolin [Source:HGNC Symbol;Acc:HGNC:4620]
	CASD1	-0.648586	5.77627	24.0318	9.47585e-07	7.9744e-05	CAS1 domain containing 1 [Source:HGNC Symbol;Acc:HGNC:16014]
	GTF2IP4	-0.649708	3.11068	14.4793	0.000141711	0.00374655	general transcription factor IIi pseudogene 4 [Source:HGNC Symbol;Acc:HGNC:51716]
	SOSTDC1	-0.650995	4.46193	9.72783	0.00181499	0.0252492	sclerostin domain containing 1 [Source:HGNC Symbol;Acc:HGNC:21748]
	LINC01133	-0.656684	6.14939	17.0602	3.62134e-05	0.00133978	long intergenic non-protein coding RNA 1133 [Source:HGNC Symbol;Acc:HGNC:49447]
	TSPAN13	-0.657563	5.74161	23.5927	1.19037e-06	9.35277e-05	tetraspanin 13 [Source:HGNC Symbol;Acc:HGNC:21643]
	SELENOP	-0.658711	9.50935	8.28103	0.00400615	0.04376	selenoprotein P [Source:HGNC Symbol;Acc:HGNC:10751]
	SPR	-0.66137	5.21118	26.6228	2.47303e-07	2.6624e-05	sepiapterin reductase [Source:HGNC Symbol;Acc:HGNC:11257]
	MLPH	-0.663058	5.59507	12.4746	0.000412532	0.0083697	melanophilin [Source:HGNC Symbol;Acc:HGNC:29643]
	ACOX2	-0.674024	3.4194	13.8625	0.000196687	0.00477725	acyl-CoA oxidase 2 [Source:HGNC Symbol;Acc:HGNC:120]
	STRADB	-0.676596	4.75373	23.0438	1.58349e-06	0.000113992	STE20 related adaptor beta [Source:HGNC Symbol;Acc:HGNC:13205]
	SLC39A5	-0.678034	5.90679	18.3654	1.82343e-05	0.000798166	solute carrier family 39 member 5 [Source:HGNC Symbol;Acc:HGNC:20502]
	ANG	-0.680738	3.36471	15.102	0.000101854	0.00295427	angiogenin [Source:HGNC Symbol;Acc:HGNC:483]
	FER1L6	-0.680813	6.87023	14.6363	0.000130378	0.00350117	fer-1 like family member 6 [Source:HGNC Symbol;Acc:HGNC:28065]
	ACAT1	-0.686983	6.90568	17.4511	2.94801e-05	0.00115435	acetyl-CoA acetyltransferase 1 [Source:HGNC Symbol;Acc:HGNC:93]
	APBA1	-0.697539	3.63805	11.8375	0.000580511	0.0107809	amyloid beta precursor protein binding family A member 1 [Source:HGNC Symbol;Acc:HGNC:578]
	SYT7	-0.699496	3.82982	14.2475	0.00016027	0.00410835	synaptotagmin 7 [Source:HGNC Symbol;Acc:HGNC:11514]
	BCAT2	-0.701769	3.8806	24.6189	6.98646e-07	6.09403e-05	branched chain amino acid transaminase 2 [Source:HGNC Symbol;Acc:HGNC:977]
	CHGA	-0.702881	7.44451	7.94261	0.00482843	0.0503049	chromogranin A [Source:HGNC Symbol;Acc:HGNC:1929]
	RBM38	-0.71082	3.95454	19.956	7.92468e-06	0.000402978	RNA binding motif protein 38 [Source:HGNC Symbol;Acc:HGNC:15818]
	RFLNA	-0.712313	5.11925	22.4567	2.14935e-06	0.00014677	refilin A [Source:HGNC Symbol;Acc:HGNC:27051]
	REP15	-0.715661	5.41809	19.8229	8.49574e-06	0.000421262	RAB15 effector protein [Source:HGNC Symbol;Acc:HGNC:33748]
	IL1R2	-0.717485	5.85137	12.8313	0.000340868	0.00726092	interleukin 1 receptor type 2 [Source:HGNC Symbol;Acc:HGNC:5994]
	C2orf88	-0.719786	7.02778	16.6596	4.4723e-05	0.00158118	chromosome 2 open reading frame 88 [Source:HGNC Symbol;Acc:HGNC:28191]
	AGR3	-0.720419	4.98394	16.9088	3.92202e-05	0.00142256	anterior gradient 3, protein disulphide isomerase family member [Source:HGNC Symbol;Acc:HGNC:24167]
	ITPKA	-0.725622	4.44618	17.254	3.27014e-05	0.0012485	inositol-trisphosphate 3-kinase A [Source:HGNC Symbol;Acc:HGNC:6178]
	SPDEF	-0.729656	3.87116	14.1007	0.000173281	0.00432299	SAM pointed domain containing ETS transcription factor [Source:HGNC Symbol;Acc:HGNC:17257]
	RNF152	-0.729752	6.35382	12.2778	0.000458389	0.00912958	ring finger protein 152 [Source:HGNC Symbol;Acc:HGNC:26811]
	AMACR	-0.73146	5.79547	15.5109	8.20297e-05	0.00244453	alpha-methylacyl-CoA racemase [Source:HGNC Symbol;Acc:HGNC:451]
	SMPDL3B	-0.736347	4.20353	19.9264	8.04816e-06	0.000403909	sphingomyelin phosphodiesterase acid like 3B [Source:HGNC Symbol;Acc:HGNC:21416]
	RNY1	-0.736658	7.14504	15.1702	9.82393e-05	0.00286332	RNA, Ro60-associated Y1 [Source:HGNC Symbol;Acc:HGNC:10242]
	NXPE4	-0.736777	7.57026	20.6051	5.64456e-06	0.00031228	neurexophilin and PC-esterase domain family member 4 [Source:HGNC Symbol;Acc:HGNC:23117]
	TDP2	-0.736939	8.6297	13.0773	0.000298897	0.00656585	tyrosyl-DNA phosphodiesterase 2 [Source:HGNC Symbol;Acc:HGNC:17768]
	FMOD	-0.737926	4.68226	21.2192	4.09643e-06	0.000239962	fibromodulin [Source:HGNC Symbol;Acc:HGNC:3774]
	PNPLA4	-0.738315	3.74187	19.9785	7.83166e-06	0.000400003	patatin like phospholipase domain containing 4 [Source:HGNC Symbol;Acc:HGNC:24887]
	MTPN	-0.742183	3.08754	10.2232	0.00138683	0.0210389	myotrophin [Source:HGNC Symbol;Acc:HGNC:15667]
	SNORA52	-0.742582	3.70967	7.75996	0.00534173	0.0540963	small nucleolar RNA, H/ACA box 52 [Source:HGNC Symbol;Acc:HGNC:32645]
	SNORD14A	-0.745197	3.52942	9.29551	0.00229717	0.0299175	small nucleolar RNA, C/D box 14A [Source:HGNC Symbol;Acc:HGNC:10113]
	C1QTNF3-AMACR	-0.745917	5.61404	15.7349	7.28659e-05	0.00224419	C1QTNF3-AMACR readthrough (NMD candidate) [Source:HGNC Symbol;Acc:HGNC:49198]
	FAM3D	-0.748075	8.24573	20.6652	5.47025e-06	0.000304044	family with sequence similarity 3 member D [Source:HGNC Symbol;Acc:HGNC:18665]
	SCARNA18	-0.75173	3.90499	8.28508	0.00399722	0.0437025	small Cajal body-specific RNA 18 [Source:HGNC Symbol;Acc:HGNC:32559]
	CHDH	-0.757469	5.35737	15.7746	7.13546e-05	0.00220904	choline dehydrogenase [Source:HGNC Symbol;Acc:HGNC:24288]
	AC135586.2	-0.765501	2.99875	12.7735	0.00035156	0.00738712	novel transcript
	C9orf40	-0.767516	3.2781	13.863	0.000196636	0.00477725	chromosome 9 open reading frame 40 [Source:HGNC Symbol;Acc:HGNC:23433]
	EDN3	-0.773884	5.78616	22.243	2.40236e-06	0.000156023	endothelin 3 [Source:HGNC Symbol;Acc:HGNC:3178]
	FMO5	-0.773964	6.54158	16.4134	5.09253e-05	0.00174373	flavin containing dimethylaniline monoxygenase 5 [Source:HGNC Symbol;Acc:HGNC:3773]
	ENDOD1	-0.776891	7.38356	25.3354	4.81784e-07	4.4979e-05	endonuclease domain containing 1 [Source:HGNC Symbol;Acc:HGNC:29129]
	NPDC1	-0.780983	4.23382	32.7669	1.03899e-08	2.01205e-06	neural proliferation, differentiation and control 1 [Source:HGNC Symbol;Acc:HGNC:7899]
	ATOH1	-0.784397	4.4038	19.6877	9.11856e-06	0.000448423	atonal bHLH transcription factor 1 [Source:HGNC Symbol;Acc:HGNC:797]
	HES2	-0.794002	3.9109	27.0387	1.99426e-07	2.24825e-05	hes family bHLH transcription factor 2 [Source:HGNC Symbol;Acc:HGNC:16005]
	HGD	-0.7983	3.4803	13.141	0.00028891	0.00644118	homogentisate 1,2-dioxygenase [Source:HGNC Symbol;Acc:HGNC:4892]
	PANK1	-0.798999	4.81317	14.2155	0.000163021	0.00415229	pantothenate kinase 1 [Source:HGNC Symbol;Acc:HGNC:8598]
	RNF125	-0.805549	4.3788	22.6096	1.98488e-06	0.000137903	ring finger protein 125 [Source:HGNC Symbol;Acc:HGNC:21150]
	FXYD3	-0.806191	9.33729	19.5238	9.93532e-06	0.000476815	FXYD domain containing ion transport regulator 3 [Source:HGNC Symbol;Acc:HGNC:4027]
	HSP90AA2P	-0.807484	3.0087	8.90338	0.00284643	0.0345149	heat shock protein 90 alpha family class A member 2, pseudogene [Source:HGNC Symbol;Acc:HGNC:5256]
	SNORD116-7	-0.810485	2.83247	9.73427	0.00180864	0.0252197	small nucleolar RNA, C/D box 116-7 [Source:HGNC Symbol;Acc:HGNC:33073]
	TXN	-0.81093	7.5978	12.5309	0.000400283	0.00817671	thioredoxin [Source:HGNC Symbol;Acc:HGNC:12435]
	ST6GALNAC1	-0.811161	8.86928	15.3529	8.91828e-05	0.0026445	ST6 N-acetylgalactosaminide alpha-2,6-sialyltransferase 1 [Source:HGNC Symbol;Acc:HGNC:23614]
	Y_RNA	-0.812164	3.16932	8.64693	0.00327613	0.0380649	Y RNA [Source:RFAM;Acc:RF00019]
	AMN	-0.812824	6.17486	12.9043	0.000327837	0.00704613	amnion associated transmembrane protein [Source:HGNC Symbol;Acc:HGNC:14604]
	SNORD116-5	-0.81344	2.82877	9.5546	0.00199449	0.0269617	small nucleolar RNA, C/D box 116-5 [Source:HGNC Symbol;Acc:HGNC:33071]
	RETNLB	-0.81553	3.89856	11.268	0.000788559	0.0136767	resistin like beta [Source:HGNC Symbol;Acc:HGNC:20388]
	PRDX6	-0.81575	8.30564	16.7656	4.22935e-05	0.00151224	peroxiredoxin 6 [Source:HGNC Symbol;Acc:HGNC:16753]
	SMPDL3A	-0.818344	7.18542	23.5955	1.18863e-06	9.35277e-05	sphingomyelin phosphodiesterase acid like 3A [Source:HGNC Symbol;Acc:HGNC:17389]
	CA7	-0.824567	5.66	14.8708	0.000115133	0.0032188	carbonic anhydrase 7 [Source:HGNC Symbol;Acc:HGNC:1381]
	STBD1	-0.831416	4.24126	13.0254	0.000307295	0.00670105	starch binding domain 1 [Source:HGNC Symbol;Acc:HGNC:24854]
	ERCC4	-0.844329	3.09527	13.1723	0.000284125	0.00634634	ERCC excision repair 4, endonuclease catalytic subunit [Source:HGNC Symbol;Acc:HGNC:3436]
	BEST4	-0.847682	5.2687	22.4006	2.21302e-06	0.00014941	bestrophin 4 [Source:HGNC Symbol;Acc:HGNC:17106]
	TFF3	-0.847988	7.85188	26.3264	2.88322e-07	2.98211e-05	trefoil factor 3 [Source:HGNC Symbol;Acc:HGNC:11757]
	STARD10	-0.849301	7.23091	35.2132	2.95512e-09	7.51355e-07	StAR related lipid transfer domain containing 10 [Source:HGNC Symbol;Acc:HGNC:10666]
	SNORD97	-0.85058	6.63695	8.65193	0.00326715	0.038053	small nucleolar RNA, C/D box 97 [Source:HGNC Symbol;Acc:HGNC:32760]
	FRZB	-0.852133	3.9827	15.0619	0.000104043	0.00298707	frizzled related protein [Source:HGNC Symbol;Acc:HGNC:3959]
	JRK	-0.861942	2.89073	9.81421	0.00173168	0.0244895	Jrk helix-turn-helix protein [Source:HGNC Symbol;Acc:HGNC:6199]
	MMP28	-0.862751	4.63358	28.7319	8.31225e-08	1.09155e-05	matrix metallopeptidase 28 [Source:HGNC Symbol;Acc:HGNC:14366]
	CDHR1	-0.863625	6.28383	18.2036	1.985e-05	0.000853265	cadherin related family member 1 [Source:HGNC Symbol;Acc:HGNC:14550]
	SELENBP1	-0.865117	9.07993	13.9277	0.000189973	0.00465201	selenium binding protein 1 [Source:HGNC Symbol;Acc:HGNC:10719]
	DNAJC12	-0.867338	3.33604	13.5436	0.00023309	0.00544028	DnaJ heat shock protein family (Hsp40) member C12 [Source:HGNC Symbol;Acc:HGNC:28908]
	CRIP1	-0.871667	3.6594	8.06709	0.00450765	0.0478533	cysteine rich protein 1 [Source:HGNC Symbol;Acc:HGNC:2360]
	MT-TM	-0.874596	5.91599	12.105	0.000502865	0.00969231	mitochondrially encoded tRNA-Met (AUA/G) [Source:HGNC Symbol;Acc:HGNC:7492]
	SLC4A10	-0.87992	3.59522	8.89749	0.00285562	0.0345741	solute carrier family 4 member 10 [Source:HGNC Symbol;Acc:HGNC:13811]
	ARSD	-0.883478	6.09418	17.5768	2.75933e-05	0.00109626	arylsulfatase D [Source:HGNC Symbol;Acc:HGNC:717]
	NEURL1	-0.884193	3.90462	25.2454	5.04798e-07	4.67623e-05	neuralized E3 ubiquitin protein ligase 1 [Source:HGNC Symbol;Acc:HGNC:7761]
	FAM47E-STBD1	-0.884957	4.13949	15.5599	7.99306e-05	0.00240597	FAM47E-STBD1 readthrough [Source:HGNC Symbol;Acc:HGNC:44667]
	CNTN4	-0.885402	4.24768	23.2288	1.43826e-06	0.000106753	contactin 4 [Source:HGNC Symbol;Acc:HGNC:2174]
	AL928654.3	-0.88938	3.60592	8.56441	0.00342799	0.0393133	novel protein
	LINC00261	-0.891804	3.16783	7.7982	0.00522982	0.0532032	long intergenic non-protein coding RNA 261 [Source:HGNC Symbol;Acc:HGNC:16189]
	GALNT5	-0.892368	6.7357	18.4051	1.78579e-05	0.000787463	polypeptide N-acetylgalactosaminyltransferase 5 [Source:HGNC Symbol;Acc:HGNC:4127]
	AD000090.1	-0.892708	3.21374	8.25786	0.0040576	0.0442386	novel transcript, antisense to ATP4A
	GUCA2A	-0.897646	8.33591	16.3618	5.23282e-05	0.00177648	guanylate cyclase activator 2A [Source:HGNC Symbol;Acc:HGNC:4682]
	SCN9A	-0.897763	5.17942	12.5623	0.000393611	0.00808188	sodium voltage-gated channel alpha subunit 9 [Source:HGNC Symbol;Acc:HGNC:10597]
	SNORA33	-0.903011	4.56625	12.8119	0.000344416	0.0073203	small nucleolar RNA, H/ACA box 33 [Source:HGNC Symbol;Acc:HGNC:32623]
	NDN	-0.903332	3.0124	17.8445	2.39716e-05	0.000984399	necdin, MAGE family member [Source:HGNC Symbol;Acc:HGNC:7675]
	SYTL5	-0.912106	4.60492	19.4182	1.05e-05	0.000499899	synaptotagmin like 5 [Source:HGNC Symbol;Acc:HGNC:15589]
	RIMKLA	-0.917323	4.62935	23.2459	1.42554e-06	0.00010647	ribosomal modification protein rimK like family member A [Source:HGNC Symbol;Acc:HGNC:28725]
	KLK1	-0.928393	5.50505	24.2913	8.28121e-07	7.0686e-05	kallikrein 1 [Source:HGNC Symbol;Acc:HGNC:6357]
	HEPACAM2	-0.931399	6.79943	43.5221	4.19191e-11	1.85531e-08	HEPACAM family member 2 [Source:HGNC Symbol;Acc:HGNC:27364]
	SCARNA1	-0.941629	3.82252	17.2831	3.22047e-05	0.00123348	small Cajal body-specific RNA 1 [Source:HGNC Symbol;Acc:HGNC:32555]
	INPP5B	-0.945234	3.13431	11.5564	0.000675158	0.0121325	inositol polyphosphate-5-phosphatase B [Source:HGNC Symbol;Acc:HGNC:6077]
	MFSD4A	-0.947861	4.06647	14.8358	0.000117287	0.00325039	major facilitator superfamily domain containing 4A [Source:HGNC Symbol;Acc:HGNC:25433]
	MT-TE	-0.969987	8.42766	7.96994	0.00475605	0.0497678	mitochondrially encoded tRNA-Glu (GAA/G) [Source:HGNC Symbol;Acc:HGNC:7479]
	FABP2	-0.970245	6.02909	16.565	4.70111e-05	0.00163785	fatty acid binding protein 2 [Source:HGNC Symbol;Acc:HGNC:3556]
	SNORD32A	-0.97054	3.95741	8.75175	0.00309305	0.0365598	small nucleolar RNA, C/D box 32A [Source:HGNC Symbol;Acc:HGNC:10159]
	GPR153	-0.974152	4.12205	30.5889	3.18917e-08	4.97713e-06	G protein-coupled receptor 153 [Source:HGNC Symbol;Acc:HGNC:23618]
	CMAHP	-0.974308	4.22583	16.5059	4.84986e-05	0.00167503	cytidine monophospho-N-acetylneuraminic acid hydroxylase, pseudogene [Source:HGNC Symbol;Acc:HGNC:2098]
	TPH1	-0.986608	4.653	11.5098	0.000692285	0.0123844	tryptophan hydroxylase 1 [Source:HGNC Symbol;Acc:HGNC:12008]
	SPINK5	-0.990109	3.72393	13.2563	0.00027166	0.00614836	serine peptidase inhibitor, Kazal type 5 [Source:HGNC Symbol;Acc:HGNC:15464]
	CKB	-0.991481	8.54651	9.21395	0.00240178	0.0308292	creatine kinase B [Source:HGNC Symbol;Acc:HGNC:1991]
	SPON1	-0.992338	6.47621	35.1085	3.11832e-09	7.70987e-07	spondin 1 [Source:HGNC Symbol;Acc:HGNC:11252]
	ATP13A4	-0.997622	3.54421	14.8323	0.000117504	0.00325039	ATPase 13A4 [Source:HGNC Symbol;Acc:HGNC:25422]
	OTOP2	-1.00708	4.92208	16.7027	4.37189e-05	0.00155488	otopetrin 2 [Source:HGNC Symbol;Acc:HGNC:19657]
	LIPG	-1.00947	3.068	11.4583	0.000711762	0.0126759	lipase G, endothelial type [Source:HGNC Symbol;Acc:HGNC:6623]
	BMP3	-1.01023	6.01023	9.97627	0.0015857	0.0228303	bone morphogenetic protein 3 [Source:HGNC Symbol;Acc:HGNC:1070]
	MT-TQ	-1.0138	5.99729	14.1594	0.000167952	0.00422765	mitochondrially encoded tRNA-Gln (CAA/G) [Source:HGNC Symbol;Acc:HGNC:7495]
	FOXA2	-1.01806	3.33577	14.7084	0.000125485	0.00340806	forkhead box A2 [Source:HGNC Symbol;Acc:HGNC:5022]
	ALPI	-1.02181	3.38201	14.9153	0.00011245	0.00317677	alkaline phosphatase, intestinal [Source:HGNC Symbol;Acc:HGNC:437]
	TRPM6	-1.04973	7.74616	11.9197	0.000555428	0.0104361	transient receptor potential cation channel subfamily M member 6 [Source:HGNC Symbol;Acc:HGNC:17995]
	RASD1	-1.05776	3.55959	21.4802	3.57501e-06	0.00021468	ras related dexamethasone induced 1 [Source:HGNC Symbol;Acc:HGNC:15828]
	TMEM273	-1.06151	3.08448	20.3867	6.32666e-06	0.000334529	transmembrane protein 273 [Source:HGNC Symbol;Acc:HGNC:27274]
	TMIGD1	-1.06192	6.27082	18.2175	1.97062e-05	0.00085322	transmembrane and immunoglobulin domain containing 1 [Source:HGNC Symbol;Acc:HGNC:32431]
	ANXA13	-1.06999	4.52034	41.8261	9.97616e-11	4.11087e-08	annexin A13 [Source:HGNC Symbol;Acc:HGNC:536]
	TMEM72	-1.09195	3.93156	11.7284	0.000615537	0.0112644	transmembrane protein 72 [Source:HGNC Symbol;Acc:HGNC:31658]
	ISX	-1.10378	5.80814	33.4786	7.20533e-09	1.48455e-06	intestine specific homeobox [Source:HGNC Symbol;Acc:HGNC:28084]
	ZG16	-1.10459	8.80351	25.686	4.01738e-07	3.90306e-05	zymogen granule protein 16 [Source:HGNC Symbol;Acc:HGNC:30961]
	SNORA66	-1.11425	3.45292	9.04711	0.0026311	0.0328544	small nucleolar RNA, H/ACA box 66 [Source:HGNC Symbol;Acc:HGNC:10223]
	B3GNT7	-1.12302	5.69393	12.7726	0.000351738	0.00738712	UDP-GlcNAc:betaGal beta-1,3-N-acetylglucosaminyltransferase 7 [Source:HGNC Symbol;Acc:HGNC:18811]
	PCK1	-1.13004	9.01369	21.1613	4.22199e-06	0.000244916	phosphoenolpyruvate carboxykinase 1 [Source:HGNC Symbol;Acc:HGNC:8724]
	CAPN9	-1.14131	4.82755	28.4004	9.86448e-08	1.25405e-05	calpain 9 [Source:HGNC Symbol;Acc:HGNC:1486]
	ST6GALNAC6	-1.14369	6.11653	20.4095	6.25199e-06	0.000333533	ST6 N-acetylgalactosaminide alpha-2,6-sialyltransferase 6 [Source:HGNC Symbol;Acc:HGNC:23364]
	MT-TL1	-1.15288	7.38702	10.5908	0.00113654	0.0182549	mitochondrially encoded tRNA-Leu (UUA/G) 1 [Source:HGNC Symbol;Acc:HGNC:7490]
	SNORA75	-1.17911	4.59238	8.86837	0.00290155	0.0349416	small nucleolar RNA, H/ACA box 75 [Source:HGNC Symbol;Acc:HGNC:32661]
	RAB3B	-1.19583	3.73288	25.1286	5.3632e-07	4.89239e-05	RAB3B, member RAS oncogene family [Source:HGNC Symbol;Acc:HGNC:9778]
	CA1	-1.2322	9.67009	16.2539	5.53968e-05	0.00184914	carbonic anhydrase 1 [Source:HGNC Symbol;Acc:HGNC:1368]
	BEST2	-1.2323	4.40666	27.4488	1.6131e-07	1.88985e-05	bestrophin 2 [Source:HGNC Symbol;Acc:HGNC:17107]
	LRRN2	-1.23574	3.66594	10.7786	0.00102678	0.0168776	leucine rich repeat neuronal 2 [Source:HGNC Symbol;Acc:HGNC:16914]
	WFDC2	-1.27343	2.74881	11.9808	0.000537526	0.0102121	WAP four-disulfide core domain 2 [Source:HGNC Symbol;Acc:HGNC:15939]
	SCG2	-1.29415	2.63749	14.8688	0.000115256	0.0032188	secretogranin II [Source:HGNC Symbol;Acc:HGNC:10575]
	SNORD30	-1.32829	3.06024	9.50894	0.00204473	0.0274546	small nucleolar RNA, C/D box 30 [Source:HGNC Symbol;Acc:HGNC:10157]
	NTRK2	-1.33447	3.42633	19.9193	8.07818e-06	0.000403909	neurotrophic receptor tyrosine kinase 2 [Source:HGNC Symbol;Acc:HGNC:8032]
	MT-TG	-1.35236	5.28222	9.56703	0.00198103	0.0269303	mitochondrially encoded tRNA-Gly (GGN) [Source:HGNC Symbol;Acc:HGNC:7486]
	CAPN13	-1.37517	4.09315	20.4141	6.237e-06	0.000333533	calpain 13 [Source:HGNC Symbol;Acc:HGNC:16663]
	RNA5-8SP6	-1.40688	4.79617	9.67679	0.0018661	0.0257591	RNA, 5.8S ribosomal pseudogene 6 [Source:HGNC Symbol;Acc:HGNC:41960]
	GUCA2B	-1.43974	5.63124	40.5079	1.95823e-10	7.31277e-08	guanylate cyclase activator 2B [Source:HGNC Symbol;Acc:HGNC:4683]
	PIP5K1C	-1.47199	2.32175	9.66982	0.0018732	0.0257591	phosphatidylinositol-4-phosphate 5-kinase type 1 gamma [Source:HGNC Symbol;Acc:HGNC:8996]
	LGALS2	-1.47467	4.33373	34.3031	4.71619e-09	1.04368e-06	galectin 2 [Source:HGNC Symbol;Acc:HGNC:6562]
	MAMDC2	-1.47967	2.47903	10.3837	0.00127132	0.0198074	MAM domain containing 2 [Source:HGNC Symbol;Acc:HGNC:23673]
	AD000090.1	-1.55176	6.40814	7.78338	0.00527289	0.0535353	novel transcript, antisense to ATP4A
	CDKN2B-AS1	-1.61749	5.55791	45.5024	1.52454e-11	8.28101e-09	CDKN2B antisense RNA 1 [Source:HGNC Symbol;Acc:HGNC:34341]
	ST3GAL4	-1.64424	5.661	14.4367	0.000144952	0.00380699	ST3 beta-galactoside alpha-2,3-sialyltransferase 4 [Source:HGNC Symbol;Acc:HGNC:10864]
	SCEL	-1.74003	2.45419	17.0509	3.63916e-05	0.00134222	sciellin [Source:HGNC Symbol;Acc:HGNC:10573]
	GTF2H5	-1.75239	1.8164	11.7879	0.00059617	0.0109942	general transcription factor IIH subunit 5 [Source:HGNC Symbol;Acc:HGNC:21157]
	PYY	-1.84824	4.07433	25.9634	3.47958e-07	3.43644e-05	peptide YY [Source:HGNC Symbol;Acc:HGNC:9748]
	THRB	-1.95908	5.21008	52.9553	3.41226e-13	3.39805e-10	thyroid hormone receptor beta [Source:HGNC Symbol;Acc:HGNC:11799]
	BRINP3	-2.00495	3.95618	8.35472	0.00384686	0.0426042	BMP/retinoic acid inducible neural specific 3 [Source:HGNC Symbol;Acc:HGNC:22393]
	POLD4	-2.07867	3.01259	26.3318	2.87515e-07	2.98211e-05	DNA polymerase delta 4, accessory subunit [Source:HGNC Symbol;Acc:HGNC:14106]
	BTC	-2.13375	2.34445	12.9692	0.000316653	0.00683032	betacellulin [Source:HGNC Symbol;Acc:HGNC:1121]
	PRKG2	-2.53052	4.77558	47.8859	4.51758e-12	3.599e-09	protein kinase cGMP-dependent 2 [Source:HGNC Symbol;Acc:HGNC:9416]
	STAG3L3	-2.87499	2.24728	13.179	0.000283098	0.00634634	stromal antigen 3-like 3 (pseudogene) [Source:HGNC Symbol;Acc:HGNC:33845]
	VTRNA1-1	-3.58923	1.7389	10.3224	0.00131426	0.0202389	vault RNA 1-1 [Source:HGNC Symbol;Acc:HGNC:12654]
	CLDN8	-3.98952	5.29775	37.0608	1.14501e-09	3.18206e-07	claudin 8 [Source:HGNC Symbol;Acc:HGNC:2050]
	HOXB13	-4.11426	3.82255	16.2763	5.4744e-05	0.00183247	homeobox B13 [Source:HGNC Symbol;Acc:HGNC:5112]
	RNA5SP149	-5.04759	3.3706	22.5423	2.05569e-06	0.000141997	RNA, 5S ribosomal pseudogene 149 [Source:HGNC Symbol;Acc:HGNC:43049]
	PRAC1	-6.98156	2.78113	23.3249	1.36816e-06	0.000103478	PRAC1 small nuclear protein [Source:HGNC Symbol;Acc:HGNC:30591]

## Sheet: KEGGReact- Pre-OLTx PSC-IBDvsHC
	Gene ontology pathways analysis for Pre-transplant PSC-IBD patients versus Healthy Controls
		NGenes	Direction	PValue	FDR
	REACTOME_POST_TRANSLATIONAL_PROTEIN_MODIFICATION	138	Up	1.53673e-08	4.26217e-06
	REACTOME_DIABETES_PATHWAYS	110	Up	5.61949e-07	7.79291e-05
	REACTOME_ASPARAGINE_N_LINKED_GLYCOSYLATION	72	Up	6.17642e-07	8.0894e-05
	KEGG_PROTEIN_EXPORT	20	Up	2.59682e-06	0.000235462
	REACTOME_CHEMOKINE_RECEPTORS_BIND_CHEMOKINES	28	Up	3.52997e-06	0.000297211
	REACTOME_UNFOLDED_PROTEIN_RESPONSE	75	Up	6.67224e-06	0.000515731
	REACTOME_ER_PHAGOSOME_PATHWAY	56	Up	1.61588e-05	0.000972012
	REACTOME_PTM_GAMMA_CARBOXYLATION_HYPUSINE_FORMATION_AND_ARYLSULFATASE_ACTIVATION	13	Up	1.62861e-05	0.000972012
	REACTOME_O_LINKED_GLYCOSYLATION_OF_MUCINS	34	Up	5.0562e-05	0.00208969
	REACTOME_INCRETIN_SYNTHESIS_SECRETION_AND_INACTIVATION	11	Up	7.93071e-05	0.00295203
	REACTOME_SYNTHESIS_SECRETION_AND_INACTIVATION_OF_GLP1	11	Up	7.93071e-05	0.00295203
	REACTOME_ACTIVATION_OF_NF_KAPPAB_IN_B_CELLS	60	Up	9.12796e-05	0.00311872
	KEGG_O_GLYCAN_BIOSYNTHESIS	20	Up	0.000108461	0.00352684
	REACTOME_ANTIGEN_PRESENTATION_FOLDING_ASSEMBLY_AND_PEPTIDE_LOADING_OF_CLASS_I_MHC	20	Up	0.000129471	0.00404275
	REACTOME_SCF_BETA_TRCP_MEDIATED_DEGRADATION_OF_EMI1	48	Up	0.00013618	0.00416941
	REACTOME_P53_DEPENDENT_G1_DNA_DAMAGE_RESPONSE	51	Up	0.000161413	0.00469793
	REACTOME_VIF_MEDIATED_DEGRADATION_OF_APOBEC3G	48	Up	0.000184135	0.00506483
	REACTOME_CDK_MEDIATED_PHOSPHORYLATION_AND_REMOVAL_OF_CDC6	45	Up	0.000184762	0.00506483
	REACTOME_ACTIVATION_OF_CHAPERONE_GENES_BY_XBP1S	46	Up	0.00019184	0.00520244
	KEGG_PROTEASOME	41	Up	0.000195088	0.00525623
	REACTOME_SCFSKP2_MEDIATED_DEGRADATION_OF_P27_P21	50	Up	0.000212271	0.00565456
	REACTOME_APC_C_CDC20_MEDIATED_DEGRADATION_OF_MITOTIC_PROTEINS	64	Up	0.000220174	0.00573547
	REACTOME_CYCLIN_E_ASSOCIATED_EVENTS_DURING_G1_S_TRANSITION_	58	Up	0.000234303	0.00594647
	REACTOME_CALNEXIN_CALRETICULIN_CYCLE	11	Up	0.000235507	0.00594647
	REACTOME_APC_C_CDH1_MEDIATED_DEGRADATION_OF_CDC20_AND_OTHER_APC_C_CDH1_TARGETED_PROTEINS_IN_LATE_MITOSIS_EARLY_G1	63	Up	0.00025302	0.00615872
	REACTOME_ANTIGEN_PROCESSING_CROSS_PRESENTATION	67	Up	0.000253318	0.00615872
	REACTOME_MITOTIC_M_M_G1_PHASES	156	Up	0.000253402	0.00615872
	REACTOME_P53_INDEPENDENT_G1_S_DNA_DAMAGE_CHECKPOINT	47	Up	0.000261757	0.00629685
	REACTOME_COPI_MEDIATED_TRANSPORT	10	Up	0.000267513	0.00637402
	KEGG_CYTOKINE_CYTOKINE_RECEPTOR_INTERACTION	132	Up	0.000269363	0.00637435
	REACTOME_TERMINATION_OF_O_GLYCAN_BIOSYNTHESIS	12	Up	0.000272477	0.00637435
	REACTOME_METABOLISM_OF_PROTEINS	366	Up	0.000272992	0.00637435
	REACTOME_SYNTHESIS_SECRETION_AND_DEACYLATION_OF_GHRELIN	9	Up	0.000282953	0.00647633
	REACTOME_REGULATION_OF_MITOTIC_CELL_CYCLE	75	Up	0.000285497	0.0064987
	REACTOME_AUTODEGRADATION_OF_THE_E3_UBIQUITIN_LIGASE_COP1	46	Up	0.000287796	0.0064987
	REACTOME_DNA_REPLICATION	174	Up	0.000351688	0.00743591
	REACTOME_AUTODEGRADATION_OF_CDH1_BY_CDH1_APC_C	56	Up	0.000360809	0.00747109
	REACTOME_REGULATION_OF_ORNITHINE_DECARBOXYLASE_ODC	46	Up	0.000361274	0.00747109
	REACTOME_REGULATION_OF_COMPLEMENT_CASCADE	12	Up	0.000460514	0.00890408
	REACTOME_DEGRADATION_OF_THE_EXTRACELLULAR_MATRIX	15	Up	0.000523488	0.0097978
	REACTOME_THE_ACTIVATION_OF_ARYLSULFATASES	7	Up	0.00054499	0.0101166
	KEGG_N_GLYCAN_BIOSYNTHESIS	42	Up	0.000586594	0.0106039
	REACTOME_PEPTIDE_LIGAND_BINDING_RECEPTORS	51	Up	0.000586984	0.0106039
	REACTOME_SYNTHESIS_SECRETION_AND_INACTIVATION_OF_GIP	7	Up	0.000595529	0.0106931
	REACTOME_CROSS_PRESENTATION_OF_SOLUBLE_EXOGENOUS_ANTIGENS_ENDOSOMES	43	Up	0.000610848	0.0109097
	KEGG_GLYCOSAMINOGLYCAN_BIOSYNTHESIS_KERATAN_SULFATE	12	Up	0.000617783	0.0109506
	REACTOME_N_GLYCAN_TRIMMING_IN_THE_ER_AND_CALNEXIN_CALRETICULIN_CYCLE	13	Up	0.00067127	0.0117178
	REACTOME_ORC1_REMOVAL_FROM_CHROMATIN	63	Up	0.000754756	0.0125907
	REACTOME_G1_S_TRANSITION	98	Up	0.000780406	0.0127807
	REACTOME_PROTEIN_FOLDING	44	Up	0.000784578	0.0127807
	REACTOME_CDT1_ASSOCIATION_WITH_THE_CDC6_ORC_ORIGIN_COMPLEX	53	Up	0.000798986	0.0128574
	REACTOME_KERATAN_SULFATE_KERATIN_METABOLISM	21	Up	0.000847626	0.0133548
	REACTOME_REGULATION_OF_MRNA_STABILITY_BY_PROTEINS_THAT_BIND_AU_RICH_ELEMENTS	77	Up	0.000910297	0.0140459
	REACTOME_CELL_CYCLE_CHECKPOINTS	106	Up	0.000911567	0.0140459
	REACTOME_CHOLESTEROL_BIOSYNTHESIS	20	Up	0.000975527	0.0147028
	REACTOME_CELL_CYCLE_MITOTIC	284	Up	0.00104257	0.0153783
	REACTOME_DESTABILIZATION_OF_MRNA_BY_AUF1_HNRNP_D0	49	Up	0.00104625	0.0153783
	KEGG_STEROID_BIOSYNTHESIS	13	Up	0.00107093	0.015489
	REACTOME_INSULIN_SYNTHESIS_AND_PROCESSING	16	Up	0.00114086	0.0161053
	REACTOME_KERATAN_SULFATE_BIOSYNTHESIS	17	Up	0.00118793	0.0167197
	REACTOME_SIGNALING_BY_WNT	61	Up	0.00129706	0.0177265
	REACTOME_FORMATION_OF_TUBULIN_FOLDING_INTERMEDIATES_BY_CCT_TRIC	16	Up	0.0013732	0.018552
	REACTOME_CLASS_I_MHC_MEDIATED_ANTIGEN_PROCESSING_PRESENTATION	208	Up	0.00138602	0.018616
	REACTOME_MITOTIC_G1_G1_S_PHASES	119	Up	0.00139373	0.018616
	REACTOME_S_PHASE	100	Up	0.00142516	0.0189285
	REACTOME_TRANSPORT_TO_THE_GOLGI_AND_SUBSEQUENT_MODIFICATION	29	Up	0.00152469	0.0199139
	REACTOME_ACTIVATION_OF_CHAPERONES_BY_ATF6_ALPHA	11	Up	0.00174121	0.022073
	REACTOME_IMMUNE_SYSTEM	724	Up	0.00175873	0.022073
	REACTOME_CELL_CYCLE	357	Up	0.00176022	0.022073
	REACTOME_M_G1_TRANSITION	74	Up	0.00183873	0.0225771
	REACTOME_REGULATION_OF_APOPTOSIS	53	Up	0.00197647	0.0240266
	KEGG_ANTIGEN_PROCESSING_AND_PRESENTATION	49	Up	0.0019816	0.0240266
	REACTOME_ASSOCIATION_OF_TRIC_CCT_WITH_TARGET_PROTEINS_DURING_BIOSYNTHESIS	25	Up	0.00198226	0.0240266
	REACTOME_CYTOSOLIC_TRNA_AMINOACYLATION	23	Up	0.00204147	0.0244925
	REACTOME_SIGNALING_BY_ILS	95	Up	0.00205917	0.0246421
	KEGG_LEISHMANIA_INFECTION	55	Up	0.0021233	0.0250285
	REACTOME_ASSEMBLY_OF_THE_PRE_REPLICATIVE_COMPLEX	61	Up	0.0021608	0.0252182
	REACTOME_EXTRACELLULAR_MATRIX_ORGANIZATION	52	Up	0.0023818	0.0271917
	REACTOME_CYTOKINE_SIGNALING_IN_IMMUNE_SYSTEM	226	Up	0.00244167	0.0276079
	REACTOME_SYNTHESIS_OF_DNA	86	Up	0.00256126	0.0287532
	REACTOME_MITOTIC_PROMETAPHASE	78	Up	0.00258726	0.0288072
	REACTOME_HOST_INTERACTIONS_OF_HIV_FACTORS	118	Up	0.00268098	0.0295346
	REACTOME_FATTY_ACYL_COA_BIOSYNTHESIS	14	Up	0.00300593	0.0319211
	REACTOME_DOWNSTREAM_SIGNALING_EVENTS_OF_B_CELL_RECEPTOR_BCR	90	Up	0.00316365	0.0331481
	KEGG_TYPE_I_DIABETES_MELLITUS	26	Up	0.00319275	0.0333787
	REACTOME_ACTIVATION_OF_CHAPERONE_GENES_BY_ATF6_ALPHA	9	Up	0.00320927	0.0334772
	REACTOME_PREFOLDIN_MEDIATED_TRANSFER_OF_SUBSTRATE_TO_CCT_TRIC	22	Up	0.00322476	0.0335645
	REACTOME_SIGNALING_BY_THE_B_CELL_RECEPTOR_BCR	118	Up	0.00339166	0.0347645
	REACTOME_AMINO_ACID_TRANSPORT_ACROSS_THE_PLASMA_MEMBRANE	21	Up	0.00384722	0.0383502
	REACTOME_INTERFERON_SIGNALING	131	Up	0.0041348	0.0403636
	REACTOME_GLYCOSAMINOGLYCAN_METABOLISM	73	Up	0.00417937	0.040555
	REACTOME_PERK_REGULATED_GENE_EXPRESSION	24	Up	0.00418022	0.040555
	KEGG_CYTOSOLIC_DNA_SENSING_PATHWAY	36	Up	0.00437216	0.0418149
	REACTOME_EXTRINSIC_PATHWAY_FOR_APOPTOSIS	11	Up	0.00442564	0.0422281
	KEGG_VIBRIO_CHOLERAE_INFECTION	43	Up	0.00475583	0.0446688
	REACTOME_ADAPTIVE_IMMUNE_SYSTEM	442	Up	0.00483605	0.0450632
	REACTOME_REGULATION_OF_IFNG_SIGNALING	11	Up	0.00506088	0.0460657
	REACTOME_PLATELET_ADHESION_TO_EXPOSED_COLLAGEN	8	Up	0.00584578	0.0502972
	REACTOME_AMINO_ACID_AND_OLIGOPEPTIDE_SLC_TRANSPORTERS	29	Up	0.00593084	0.0507512
	REACTOME_PEPTIDE_HORMONE_BIOSYNTHESIS	2	Up	0.00648296	0.0538155
	REACTOME_ANTIGEN_PROCESSING_UBIQUITINATION_PROTEASOME_DEGRADATION	175	Up	0.006616	0.0544406
	KEGG_ASCORBATE_AND_ALDARATE_METABOLISM	15	Down	7.04616e-13	1.10742e-09
	KEGG_DRUG_METABOLISM_CYTOCHROME_P450	34	Down	1.07975e-12	1.27276e-09
	KEGG_PENTOSE_AND_GLUCURONATE_INTERCONVERSIONS	17	Down	8.49291e-12	8.00882e-09
	KEGG_METABOLISM_OF_XENOBIOTICS_BY_CYTOCHROME_P450	36	Down	2.21322e-11	1.73922e-08
	REACTOME_GLUCURONIDATION	9	Down	7.53126e-11	5.07284e-08
	KEGG_RETINOL_METABOLISM	29	Down	2.66648e-10	1.39694e-07
	KEGG_FATTY_ACID_METABOLISM	34	Down	1.80224e-09	7.08131e-07
	REACTOME_TCA_CYCLE_AND_RESPIRATORY_ELECTRON_TRANSPORT	124	Down	1.31831e-08	3.88488e-06
	REACTOME_MITOCHONDRIAL_FATTY_ACID_BETA_OXIDATION	13	Down	4.85568e-08	1.09022e-05
	REACTOME_RESPIRATORY_ELECTRON_TRANSPORT_ATP_SYNTHESIS_BY_CHEMIOSMOTIC_COUPLING_AND_HEAT_PRODUCTION_BY_UNCOUPLING_PROTEINS_	90	Down	1.20254e-07	2.18077e-05
	KEGG_BUTANOATE_METABOLISM	26	Down	1.96036e-07	3.3011e-05
	KEGG_VALINE_LEUCINE_AND_ISOLEUCINE_DEGRADATION	41	Down	2.57079e-07	4.05777e-05
	REACTOME_RESPIRATORY_ELECTRON_TRANSPORT	74	Down	3.19307e-07	4.85655e-05
	KEGG_PORPHYRIN_AND_CHLOROPHYLL_METABOLISM	29	Down	6.56714e-07	8.36867e-05
	REACTOME_BIOLOGICAL_OXIDATIONS	68	Down	8.77157e-07	0.000103533
	KEGG_STARCH_AND_SUCROSE_METABOLISM	33	Down	1.71741e-06	0.000172289
	REACTOME_PHASE_II_CONJUGATION	42	Down	2.86272e-06	0.000249958
	KEGG_STEROID_HORMONE_BIOSYNTHESIS	24	Down	5.40251e-06	0.000424547
	KEGG_PPAR_SIGNALING_PATHWAY	44	Down	8.07529e-06	0.000585769
	KEGG_PROPANOATE_METABOLISM	28	Down	1.99111e-05	0.00110448
	KEGG_DRUG_METABOLISM_OTHER_ENZYMES	32	Down	5.0968e-05	0.00208969
	REACTOME_PYRUVATE_METABOLISM_AND_CITRIC_ACID_TCA_CYCLE	38	Down	8.79877e-05	0.00309599
	REACTOME_PEROXISOMAL_LIPID_METABOLISM	20	Down	0.000100257	0.00332895
	REACTOME_XENOBIOTICS	4	Down	0.000145271	0.00441905
	KEGG_PARKINSONS_DISEASE	107	Down	0.00015979	0.00467956
	KEGG_OXIDATIVE_PHOSPHORYLATION	110	Down	0.000345993	0.0073817
	REACTOME_HDL_MEDIATED_LIPID_TRANSPORT	8	Down	0.000357907	0.00747109
	KEGG_PEROXISOME	64	Down	0.00047461	0.00913382
	KEGG_BETA_ALANINE_METABOLISM	16	Down	0.000729023	0.0124541
	REACTOME_NUCLEAR_RECEPTOR_TRANSCRIPTION_PATHWAY	31	Down	0.000755712	0.0125907
	REACTOME_ETHANOL_OXIDATION	7	Down	0.000808424	0.0129211
	KEGG_PROXIMAL_TUBULE_BICARBONATE_RECLAMATION	14	Down	0.000895354	0.0138868
	KEGG_CITRATE_CYCLE_TCA_CYCLE	28	Down	0.000965349	0.0146892
	REACTOME_ACTIVATED_AMPK_STIMULATES_FATTY_ACID_OXIDATION_IN_MUSCLE	17	Down	0.00151401	0.0198293
	REACTOME_ABACAVIR_TRANSPORT_AND_METABOLISM	6	Down	0.00191537	0.0233963
	REACTOME_CITRIC_ACID_CYCLE_TCA_CYCLE	19	Down	0.00199525	0.0241221
	REACTOME_BILE_ACID_AND_BILE_SALT_METABOLISM	12	Down	0.00383593	0.0383502
	KEGG_CARDIAC_MUSCLE_CONTRACTION	43	Down	0.00414395	0.0403693
	REACTOME_PHASE1_FUNCTIONALIZATION_OF_COMPOUNDS	26	Down	0.00436677	0.0418149
	REACTOME_REVERSIBLE_HYDRATION_OF_CARBON_DIOXIDE	6	Down	0.00445726	0.0423709
	REACTOME_SYNTHESIS_OF_BILE_ACIDS_AND_BILE_SALTS_VIA_7ALPHA_HYDROXYCHOLESTEROL	9	Down	0.00490153	0.0454042
	KEGG_LIMONENE_AND_PINENE_DEGRADATION	9	Down	0.00494747	0.0454724
	REACTOME_FORMATION_OF_ATP_BY_CHEMIOSMOTIC_COUPLING	15	Down	0.00514995	0.0464283
	KEGG_INOSITOL_PHOSPHATE_METABOLISM	49	Down	0.00552021	0.0484361
	REACTOME_RECYCLING_OF_BILE_ACIDS_AND_SALTS	3	Down	0.00571109	0.0495908
	REACTOME_ORGANIC_CATION_ANION_ZWITTERION_TRANSPORT	2	Down	0.00619006	0.0523988
	KEGG_PYRUVATE_METABOLISM	31	Down	0.00620733	0.0524509

## Sheet: GO path - Pre-OLTx PSC-IBDvsHC
	Gene ontology pathways analysis for Pre-transplant PSC-IBD patients versus Healthy Controls
		NGenes	Direction	PValue	FDR
	RESPONSE_TO_CYTOKINE	505	Up	7.08818e-15	5.24053e-12
	PEPTIDYL_ASPARAGINE_MODIFICATION	29	Up	1.20554e-14	6.68472e-12
	RESPONSE_TO_ENDOPLASMIC_RETICULUM_STRESS	209	Up	5.06752e-14	2.04359e-11
	PROTEIN_FOLDING	173	Up	6.97485e-13	2.0627e-10
	REGULATION_OF_RESPONSE_TO_STRESS	1126	Up	2.21281e-12	5.45335e-10
	RESPONSE_TO_TOPOLOGICALLY_INCORRECT_PROTEIN	143	Up	3.71065e-12	8.66338e-10
	IMMUNE_SYSTEM_PROCESS	1386	Up	4.2583e-12	9.44491e-10
	DEFENSE_RESPONSE	761	Up	1.03e-11	2.07685e-09
	CYTOKINE_MEDIATED_SIGNALING_PATHWAY	310	Up	1.47986e-11	2.8542e-09
	CELLULAR_RESPONSE_TO_CYTOKINE_STIMULUS	424	Up	3.67761e-11	6.52556e-09
	GOLGI_VESICLE_TRANSPORT	276	Up	5.70882e-11	9.74012e-09
	ER_TO_GOLGI_VESICLE_MEDIATED_TRANSPORT	142	Up	6.45985e-11	1.06133e-08
	GLYCOPROTEIN_METABOLIC_PROCESS	243	Up	8.24139e-11	1.30567e-08
	CELLULAR_RESPONSE_TO_TOPOLOGICALLY_INCORRECT_PROTEIN	111	Up	1.7163e-10	2.62535e-08
	IMMUNE_RESPONSE	691	Up	2.23966e-10	3.31171e-08
	REGULATION_OF_PROTEOLYSIS	519	Up	2.3336e-10	3.3393e-08
	REGULATION_OF_DEFENSE_RESPONSE	552	Up	6.07625e-10	7.92772e-08
	PROTEIN_N_LINKED_GLYCOSYLATION	59	Up	7.96498e-10	9.81463e-08
	INFLAMMATORY_RESPONSE	281	Up	9.02831e-10	1.08242e-07
	RESPONSE_TO_BIOTIC_STIMULUS	572	Up	1.29777e-09	1.51498e-07
	TUMOR_NECROSIS_FACTOR_MEDIATED_SIGNALING_PATHWAY	95	Up	4.07052e-09	4.62996e-07
	MITOTIC_CELL_CYCLE	686	Up	4.28674e-09	4.72465e-07
	POSITIVE_REGULATION_OF_DEFENSE_RESPONSE	274	Up	4.36679e-09	4.72465e-07
	REGULATION_OF_CYTOKINE_PRODUCTION	402	Up	8.47294e-09	8.17086e-07
	POSITIVE_REGULATION_OF_IMMUNE_SYSTEM_PROCESS	635	Up	9.1353e-09	8.62217e-07
	RESPONSE_TO_TUMOR_NECROSIS_FACTOR	176	Up	1.11073e-08	1.0265e-06
	RESPONSE_TO_BACTERIUM	308	Up	1.29821e-08	1.17528e-06
	RETROGRADE_VESICLE_MEDIATED_TRANSPORT_GOLGI_TO_ER	67	Up	2.05605e-08	1.78836e-06
	REGULATION_OF_PEPTIDASE_ACTIVITY	250	Up	2.49007e-08	2.12422e-06
	POSITIVE_REGULATION_OF_CYTOKINE_PRODUCTION	257	Up	2.66068e-08	2.22694e-06
	CELL_CYCLE_PROCESS	898	Up	3.79883e-08	3.08447e-06
	IRE1_MEDIATED_UNFOLDED_PROTEIN_RESPONSE	54	Up	3.8243e-08	3.08447e-06
	REGULATION_OF_IMMUNE_RESPONSE	611	Up	4.89952e-08	3.79266e-06
	POSITIVE_REGULATION_OF_INNATE_IMMUNE_RESPONSE	204	Up	4.95884e-08	3.79266e-06
	GLYCOSYLATION	193	Up	6.23357e-08	4.63882e-06
	CELL_CYCLE	1081	Up	6.27433e-08	4.63882e-06
	REGULATION_OF_IMMUNE_SYSTEM_PROCESS	1004	Up	7.37262e-08	5.36147e-06
	ANTIGEN_PROCESSING_AND_PRESENTATION_OF_PEPTIDE_ANTIGEN_VIA_MHC_CLASS_I	84	Up	8.14504e-08	5.73514e-06
	NIK_NF_KAPPAB_SIGNALING	78	Up	9.13546e-08	6.33201e-06
	POSITIVE_REGULATION_OF_PROTEOLYSIS	311	Up	9.95603e-08	6.79461e-06
	REGULATION_OF_INNATE_IMMUNE_RESPONSE	284	Up	1.28684e-07	8.64911e-06
	POSITIVE_REGULATION_OF_IMMUNE_RESPONSE	413	Up	1.49687e-07	9.91063e-06
	REGULATION_OF_RESPONSE_TO_EXTERNAL_STIMULUS	655	Up	1.57866e-07	1.02905e-05
	IMMUNE_EFFECTOR_PROCESS	341	Up	1.60063e-07	1.02905e-05
	RESPONSE_TO_MOLECULE_OF_BACTERIAL_ORIGIN	224	Up	1.63838e-07	1.03827e-05
	INNATE_IMMUNE_RESPONSE	381	Up	2.06366e-07	1.28935e-05
	REGULATION_OF_PROTEIN_CATABOLIC_PROCESS	353	Up	2.11428e-07	1.30263e-05
	REGULATION_OF_CELLULAR_RESPONSE_TO_STRESS	576	Up	3.16095e-07	1.92082e-05
	REGULATION_OF_CELLULAR_PROTEIN_CATABOLIC_PROCESS	253	Up	4.0228e-07	2.41151e-05
	VESICLE_COATING	65	Up	4.10549e-07	2.42826e-05
	ACTIVATION_OF_INNATE_IMMUNE_RESPONSE	176	Up	4.95245e-07	2.74613e-05
	SECRETION	361	Up	6.23367e-07	3.4139e-05
	ACUTE_INFLAMMATORY_RESPONSE	39	Up	7.95968e-07	4.30599e-05
	PROTEASOMAL_PROTEIN_CATABOLIC_PROCESS	245	Up	8.38485e-07	4.48135e-05
	DEFENSE_RESPONSE_TO_OTHER_ORGANISM	297	Up	8.60775e-07	4.54571e-05
	PROTEIN_EXIT_FROM_ENDOPLASMIC_RETICULUM	19	Up	9.34824e-07	4.87868e-05
	ER_ASSOCIATED_UBIQUITIN_DEPENDENT_PROTEIN_CATABOLIC_PROCESS	57	Up	1.24654e-06	6.28367e-05
	CELLULAR_RESPONSE_TO_MECHANICAL_STIMULUS	63	Up	1.28738e-06	6.41664e-05
	REGULATION_OF_INFLAMMATORY_RESPONSE	181	Up	1.35056e-06	6.64032e-05
	VESICLE_MEDIATED_TRANSPORT	929	Up	1.36219e-06	6.64032e-05
	REGULATION_OF_CYTOKINE_SECRETION	94	Up	1.41786e-06	6.83656e-05
	REGULATION_OF_RESPONSE_TO_WOUNDING	266	Up	1.87319e-06	8.74679e-05
	CELLULAR_RESPONSE_TO_ORGANIC_SUBSTANCE	1298	Up	2.02493e-06	9.35689e-05
	NEGATIVE_REGULATION_OF_PROTEOLYSIS	197	Up	2.19874e-06	0.000100553
	ANTIGEN_PROCESSING_AND_PRESENTATION	177	Up	2.26073e-06	0.000102332
	REGULATION_OF_CELL_ACTIVATION	340	Up	2.30984e-06	0.00010249
	VESICLE_TARGETING	69	Up	2.31042e-06	0.00010249
	ANTIGEN_PROCESSING_AND_PRESENTATION_OF_PEPTIDE_ANTIGEN	154	Up	2.44377e-06	0.000107332
	EXTRACELLULAR_STRUCTURE_ORGANIZATION	211	Up	2.52946e-06	0.000110007
	ACTIVATION_OF_IMMUNE_RESPONSE	329	Up	2.68139e-06	0.000114371
	POSITIVE_REGULATION_OF_RESPONSE_TO_STIMULUS	1355	Up	3.1158e-06	0.000131635
	ERAD_PATHWAY	68	Up	4.03668e-06	0.000168931
	PROTEIN_LOCALIZATION_TO_ORGANELLE	491	Up	4.41796e-06	0.000179799
	SECRETION_BY_CELL	309	Up	4.70785e-06	0.000188144
	INTRACELLULAR_PROTEIN_TRANSPORT	663	Up	5.44819e-06	0.000215787
	LEUKOCYTE_MEDIATED_IMMUNITY	114	Up	5.85234e-06	0.000229743
	PROTEIN_FOLDING_IN_ENDOPLASMIC_RETICULUM	10	Up	5.96033e-06	0.00023193
	ESTABLISHMENT_OF_PROTEIN_LOCALIZATION	1169	Up	6.53744e-06	0.000252175
	NEGATIVE_REGULATION_OF_CELL_DEATH	611	Up	6.74618e-06	0.000256405
	CELLULAR_MACROMOLECULE_LOCALIZATION	1020	Up	6.76271e-06	0.000256405
	REGULATION_OF_IMMUNE_EFFECTOR_PROCESS	309	Up	6.91637e-06	0.000259446
	O_GLYCAN_PROCESSING	40	Up	6.95989e-06	0.000259446
	PROTEIN_CATABOLIC_PROCESS	494	Up	7.63189e-06	0.000282126
	REGULATION_OF_CELLULAR_LOCALIZATION	866	Up	8.23607e-06	0.000301944
	REGULATION_OF_CELL_CYCLE_PHASE_TRANSITION	279	Up	8.39327e-06	0.000305185
	ANAPHASE_PROMOTING_COMPLEX_DEPENDENT_CATABOLIC_PROCESS	75	Up	8.98106e-06	0.000323902
	ADAPTIVE_IMMUNE_RESPONSE	176	Up	9.43429e-06	0.000335441
	NEGATIVE_REGULATION_OF_RESPONSE_TO_ENDOPLASMIC_RETICULUM_STRESS	36	Up	9.45225e-06	0.000335441
	POSITIVE_REGULATION_OF_CELLULAR_PROTEIN_CATABOLIC_PROCESS	181	Up	9.72027e-06	0.000342215
	LEUKOCYTE_MIGRATION	188	Up	1.02692e-05	0.000358694
	SINGLE_ORGANISM_MEMBRANE_BUDDING	65	Up	1.04312e-05	0.000361507
	CELL_ACTIVATION	404	Up	1.13706e-05	0.000391007
	ACUTE_PHASE_RESPONSE	22	Up	1.1595e-05	0.000393132
	POSITIVE_REGULATION_OF_PROTEIN_MODIFICATION_BY_SMALL_PROTEIN_CONJUGATION_OR_REMOVAL	173	Up	1.16096e-05	0.000393132
	VESICLE_ORGANIZATION	213	Up	1.25306e-05	0.000421105
	RESPONSE_TO_VIRUS	184	Up	1.39941e-05	0.000466752
	REGULATION_OF_PROTEIN_MODIFICATION_BY_SMALL_PROTEIN_CONJUGATION_OR_REMOVAL	248	Up	1.42158e-05	0.000470607
	REGULATION_OF_PROTEIN_UBIQUITINATION_INVOLVED_IN_UBIQUITIN_DEPENDENT_PROTEIN_CATABOLIC_PROCESS	97	Up	1.4713e-05	0.00048054
	REGULATION_OF_RNA_STABILITY	126	Up	1.47325e-05	0.00048054
	POSITIVE_REGULATION_OF_CELL_ACTIVATION	222	Up	1.49744e-05	0.000484865
	REGULATION_OF_CELLULAR_AMINE_METABOLIC_PROCESS	64	Up	1.6889e-05	0.000542896
	CELLULAR_RESPONSE_TO_STRESS	1273	Up	1.79324e-05	0.00057229
	RESPONSE_TO_EXTERNAL_STIMULUS	1139	Up	1.8451e-05	0.000584633
	CELL_REDOX_HOMEOSTASIS	53	Up	1.90548e-05	0.000599483
	PROTEIN_LOCALIZATION	1457	Up	1.92747e-05	0.000602129
	MACROMOLECULE_CATABOLIC_PROCESS	793	Up	1.97166e-05	0.000611628
	LEUKOCYTE_ACTIVATION	303	Up	2.03633e-05	0.000622975
	POSITIVE_REGULATION_OF_PEPTIDASE_ACTIVITY	124	Up	2.12289e-05	0.000645009
	POSITIVE_REGULATION_OF_PROTEIN_CATABOLIC_PROCESS	241	Up	2.19649e-05	0.000655748
	REGULATION_OF_CATABOLIC_PROCESS	620	Up	2.20258e-05	0.000655748
	PROTEIN_LOCALIZATION_TO_NUCLEUS	131	Up	2.27028e-05	0.000671398
	REGULATION_OF_CELL_CYCLE_PROCESS	460	Up	2.33548e-05	0.000686104
	REGULATION_OF_CELLULAR_AMINO_ACID_METABOLIC_PROCESS	54	Up	2.3549e-05	0.000687258
	DEFENSE_RESPONSE_TO_VIRUS	121	Up	2.47659e-05	0.000717257
	MITOTIC_NUCLEAR_DIVISION	321	Up	2.49003e-05	0.000717257
	NEGATIVE_REGULATION_OF_PEPTIDASE_ACTIVITY	130	Up	2.52774e-05	0.000723423
	PROTEOLYSIS	848	Up	2.61951e-05	0.000744882
	REGULATION_OF_MITOTIC_CELL_CYCLE	400	Up	2.70634e-05	0.000764669
	REGULATION_OF_CELL_DEATH	1063	Up	2.91529e-05	0.000818497
	EXOCYTOSIS	209	Up	3.10973e-05	0.000862173
	POSITIVE_REGULATION_OF_I_KAPPAB_KINASE_NF_KAPPAB_SIGNALING	149	Up	3.30449e-05	0.000906753
	NEGATIVE_REGULATION_OF_PROTEIN_METABOLIC_PROCESS	808	Up	3.31141e-05	0.000906753
	CELL_DEATH	764	Up	3.54997e-05	0.000966116
	POSITIVE_REGULATION_OF_PROTEIN_METABOLIC_PROCESS	1099	Up	3.68125e-05	0.000995733
	GANGLIOSIDE_BIOSYNTHETIC_PROCESS	8	Up	3.77852e-05	0.00101585
	ORGANELLE_LOCALIZATION	319	Up	4.49104e-05	0.00120014
	T_CELL_RECEPTOR_SIGNALING_PATHWAY	128	Up	4.58074e-05	0.00121678
	VESICLE_LOCALIZATION	165	Up	4.64657e-05	0.00122692
	FC_EPSILON_RECEPTOR_SIGNALING_PATHWAY	118	Up	4.80561e-05	0.0012614
	NEGATIVE_REGULATION_OF_RESPONSE_TO_STIMULUS	965	Up	4.88808e-05	0.0012755
	REGULATION_OF_PROTEIN_LOCALIZATION	708	Up	5.03041e-05	0.00130497
	POSITIVE_REGULATION_OF_LIGASE_ACTIVITY	102	Up	5.28968e-05	0.00136424
	LEUKOCYTE_CELL_CELL_ADHESION	189	Up	5.42738e-05	0.00139167
	ESTABLISHMENT_OF_LOCALIZATION_IN_CELL	1362	Up	5.8426e-05	0.00148181
	SIALYLATION	10	Up	6.52888e-05	0.00164557
	REGULATED_EXOCYTOSIS	143	Up	6.68293e-05	0.00167489
	ANTIGEN_RECEPTOR_MEDIATED_SIGNALING_PATHWAY	156	Up	6.83583e-05	0.00170081
	REGULATION_OF_PROTEASOMAL_PROTEIN_CATABOLIC_PROCESS	167	Up	6.86307e-05	0.00170081
	INNATE_IMMUNE_RESPONSE_ACTIVATING_CELL_SURFACE_RECEPTOR_SIGNALING_PATHWAY	94	Up	7.23271e-05	0.00176765
	REGULATION_OF_B_CELL_ACTIVATION	78	Up	7.2523e-05	0.00176765
	CELLULAR_RESPONSE_TO_ABIOTIC_STIMULUS	188	Up	8.05572e-05	0.00192125
	NUCLEAR_IMPORT	108	Up	8.41277e-05	0.00199567
	ADAPTIVE_IMMUNE_RESPONSE_BASED_ON_SOMATIC_RECOMBINATION_OF_IMMUNE_RECEPTORS_BUILT_FROM_IMMUNOGLOBULIN_SUPERFAMILY_DOMAINS	98	Up	8.49132e-05	0.00200359
	POSITIVE_REGULATION_OF_SECRETION	216	Up	8.85785e-05	0.00206942
	LOCOMOTION	736	Up	8.86359e-05	0.00206942
	NUCLEAR_TRANSPORT	297	Up	9.19262e-05	0.002135
	REGULATION_OF_LIGASE_ACTIVITY	118	Up	9.39738e-05	0.00217119
	RESPONSE_TO_WOUNDING	381	Up	9.74234e-05	0.00223922
	CELL_CYCLE_PHASE_TRANSITION	231	Up	9.79519e-05	0.00223977
	CHAPERONE_MEDIATED_PROTEIN_FOLDING	41	Up	0.000103973	0.00236525
	CARBOHYDRATE_DERIVATIVE_BIOSYNTHETIC_PROCESS	435	Up	0.000106899	0.00240725
	POSITIVE_REGULATION_OF_CATABOLIC_PROCESS	344	Up	0.000106904	0.00240725
	REGULATION_OF_SECRETION	403	Up	0.000116464	0.00259115
	REGULATION_OF_LYMPHOCYTE_DIFFERENTIATION	93	Up	0.000120397	0.00265711
	REGULATION_OF_APOPTOTIC_SIGNALING_PATHWAY	284	Up	0.000133079	0.00292247
	RESPONSE_TO_INTERFERON_GAMMA	104	Up	0.000137482	0.00300429
	CHROMOSOME_SEGREGATION	220	Up	0.000139947	0.00302981
	MEMBRANE_BUDDING	101	Up	0.000140016	0.00302981
	POSITIVE_REGULATION_OF_RESPONSE_TO_EXTERNAL_STIMULUS	198	Up	0.000141348	0.00303773
	PEPTIDYL_AMINO_ACID_MODIFICATION	663	Up	0.000141752	0.00303773
	REGULATION_OF_I_KAPPAB_KINASE_NF_KAPPAB_SIGNALING	193	Up	0.000144754	0.00307238
	CELL_CHEMOTAXIS	116	Up	0.00014588	0.00308154
	LYMPHOCYTE_MEDIATED_IMMUNITY	85	Up	0.000154999	0.00322806
	MUCOPOLYSACCHARIDE_METABOLIC_PROCESS	73	Up	0.000158992	0.00329575
	FC_RECEPTOR_SIGNALING_PATHWAY	171	Up	0.000170547	0.00351881
	REGULATION_OF_PROTEASOMAL_UBIQUITIN_DEPENDENT_PROTEIN_CATABOLIC_PROCESS	137	Up	0.000172083	0.00353407
	CELL_DIVISION	391	Up	0.000178565	0.00364791
	POSITIVE_REGULATION_OF_TRANSFERASE_ACTIVITY	480	Up	0.000186487	0.00377743
	MOVEMENT_OF_CELL_OR_SUBCELLULAR_COMPONENT	849	Up	0.00018893	0.00380951
	NEGATIVE_REGULATION_OF_INTRINSIC_APOPTOTIC_SIGNALING_PATHWAY	72	Up	0.000194478	0.00390365
	ER_NUCLEUS_SIGNALING_PATHWAY	32	Up	0.000198084	0.00395812
	ANTIGEN_PROCESSING_AND_PRESENTATION_OF_EXOGENOUS_PEPTIDE_ANTIGEN_VIA_MHC_CLASS_I	61	Up	0.000208663	0.00413228
	RETROGRADE_PROTEIN_TRANSPORT_ER_TO_CYTOSOL	16	Up	0.00020972	0.00413474
	KERATAN_SULFATE_BIOSYNTHETIC_PROCESS	19	Up	0.000212268	0.00416646
	DEFENSE_RESPONSE_TO_BACTERIUM	97	Up	0.000227259	0.00438613
	SINGLE_ORGANISM_CELLULAR_LOCALIZATION	713	Up	0.000228013	0.00438613
	IMMUNE_RESPONSE_REGULATING_CELL_SURFACE_RECEPTOR_SIGNALING_PATHWAY	255	Up	0.000228403	0.00438613
	LYMPHOCYTE_ACTIVATION	255	Up	0.000238516	0.00454102
	PEPTIDYL_PROLINE_MODIFICATION	43	Up	0.000244079	0.00462522
	REGULATION_OF_CELL_CYCLE	768	Up	0.000246556	0.00462666
	REGULATION_OF_HUMORAL_IMMUNE_RESPONSE	27	Up	0.000247187	0.00462666
	CELL_MOTILITY	573	Up	0.000255163	0.0047559
	PATTERN_RECOGNITION_RECEPTOR_SIGNALING_PATHWAY	94	Up	0.000258959	0.00480645
	NUCLEAR_CHROMOSOME_SEGREGATION	177	Up	0.000261138	0.0048267
	NEGATIVE_REGULATION_OF_APOPTOTIC_SIGNALING_PATHWAY	151	Up	0.000271206	0.00499199
	CELL_PROLIFERATION	464	Up	0.000276968	0.00507697
	LOCALIZATION_WITHIN_MEMBRANE	97	Up	0.000283481	0.00517498
	POSTTRANSCRIPTIONAL_REGULATION_OF_GENE_EXPRESSION	390	Up	0.000285485	0.00519022
	REGULATION_OF_INTRINSIC_APOPTOTIC_SIGNALING_PATHWAY	119	Up	0.000295941	0.00535834
	KERATAN_SULFATE_METABOLIC_PROCESS	24	Up	0.000302319	0.00545157
	SISTER_CHROMATID_COHESION	96	Up	0.000309877	0.00556524
	REGULATION_OF_VASCULATURE_DEVELOPMENT	159	Up	0.00031685	0.00566752
	ORGANELLE_FISSION	391	Up	0.00031873	0.00567825
	CELL_CELL_ADHESION	356	Up	0.000321852	0.00571094
	REGULATION_OF_HOMOTYPIC_CELL_CELL_ADHESION	224	Up	0.00033374	0.00589828
	ENDOPLASMIC_RETICULUM_TO_CYTOSOL_TRANSPORT	17	Up	0.000342878	0.00603575
	HUMORAL_IMMUNE_RESPONSE	85	Up	0.000344244	0.00603583
	WOUND_HEALING	325	Up	0.000351112	0.00613203
	SINGLE_ORGANISM_CELL_ADHESION	319	Up	0.00036832	0.00640733
	POSITIVE_REGULATION_OF_INFLAMMATORY_RESPONSE	67	Up	0.000399735	0.0068997
	AMINOGLYCAN_METABOLIC_PROCESS	109	Up	0.000425556	0.00731692
	INTERSPECIES_INTERACTION_BETWEEN_ORGANISMS	600	Up	0.000430872	0.00737972
	SISTER_CHROMATID_SEGREGATION	153	Up	0.000440034	0.00747889
	CELL_CYCLE_CHECKPOINT	171	Up	0.000449132	0.0076044
	REGULATION_OF_INTERLEUKIN_1_PRODUCTION	41	Up	0.000461107	0.00777745
	NEGATIVE_REGULATION_OF_ENDOPLASMIC_RETICULUM_STRESS_INDUCED_INTRINSIC_APOPTOTIC_SIGNALING_PATHWAY	16	Up	0.000468898	0.00787364
	REGULATION_OF_PROTEIN_MATURATION	47	Up	0.000472543	0.00788045
	REGULATION_OF_CELL_PROLIFERATION	1009	Up	0.000491401	0.00813378
	RESPONSE_TO_OXYGEN_CONTAINING_COMPOUND	917	Up	0.000495807	0.0081762
	TAXIS	289	Up	0.000499111	0.00818552
	TISSUE_REMODELING	62	Up	0.000500062	0.00818552
	INTRA_GOLGI_VESICLE_MEDIATED_TRANSPORT	42	Up	0.000504381	0.00822586
	POSITIVE_REGULATION_OF_CELL_PROLIFERATION	525	Up	0.000507022	0.00823865
	EXTRACELLULAR_MATRIX_DISASSEMBLY	53	Up	0.000541992	0.00876246
	SIGNAL_TRANSDUCTION_BY_PROTEIN_PHOSPHORYLATION	288	Up	0.000543209	0.00876246
	RESPONSE_TO_FUNGUS	27	Up	0.000568799	0.009109
	NEGATIVE_REGULATION_OF_PROTEIN_MODIFICATION_BY_SMALL_PROTEIN_CONJUGATION_OR_REMOVAL	128	Up	0.000626364	0.00995897
	POSITIVE_REGULATION_OF_AUTOPHAGY	69	Up	0.000637936	0.0100809
	POSITIVE_REGULATION_OF_PROTEIN_MODIFICATION_PROCESS	802	Up	0.000665255	0.0104648
	POSITIVE_REGULATION_OF_CELL_ADHESION	282	Up	0.000681573	0.0106836
	CELL_CYCLE_G1_S_PHASE_TRANSITION	96	Up	0.000719617	0.0112008
	POSITIVE_REGULATION_OF_CELL_DEATH	466	Up	0.000738844	0.0114199
	CALCIUM_ION_REGULATED_EXOCYTOSIS_OF_NEUROTRANSMITTER	13	Up	0.000774419	0.0118869
	REGULATION_OF_CHROMOSOME_SEGREGATION	78	Up	0.000803176	0.0122436
	REGULATION_OF_CYSTEINE_TYPE_ENDOPEPTIDASE_ACTIVITY	169	Up	0.000827199	0.0125237
	REGULATION_OF_AUTOPHAGY	209	Up	0.000834654	0.0125936
	REGULATION_OF_ENDOPLASMIC_RETICULUM_STRESS_INDUCED_INTRINSIC_APOPTOTIC_SIGNALING_PATHWAY	27	Up	0.000842413	0.0126248
	POSITIVE_REGULATION_OF_EXTRINSIC_APOPTOTIC_SIGNALING_PATHWAY	43	Up	0.000880347	0.0131489
	PROTEIN_POLYUBIQUITINATION	225	Up	0.000933065	0.0138188
	POSITIVE_REGULATION_OF_CELL_CELL_ADHESION	180	Up	0.000934547	0.0138188
	REGULATION_OF_T_CELL_DIFFERENTIATION	73	Up	0.000945772	0.0139384
	GOLGI_ORGANIZATION	79	Up	0.00096716	0.0142064
	POSITIVE_REGULATION_OF_CELL_COMMUNICATION	1063	Up	0.000994141	0.014477
	POSITIVE_REGULATION_OF_VASCULAR_ENDOTHELIAL_GROWTH_FACTOR_PRODUCTION	17	Up	0.000995372	0.014477
	NEGATIVE_REGULATION_OF_B_CELL_ACTIVATION	23	Up	0.00103504	0.0149072
	POSITIVE_REGULATION_OF_MULTICELLULAR_ORGANISMAL_PROCESS	888	Up	0.00105379	0.0150309
	REGULATION_OF_CELLULAR_PROTEIN_LOCALIZATION	444	Up	0.00109291	0.015539
	POSITIVE_REGULATION_OF_CYTOKINE_SECRETION	60	Up	0.00111762	0.0158395
	MACROMOLECULAR_COMPLEX_ASSEMBLY	1108	Up	0.00114563	0.0161848
	REGULATION_OF_NF_KAPPAB_IMPORT_INTO_NUCLEUS	33	Up	0.00121867	0.0170486
	REGULATION_OF_TYPE_I_INTERFERON_PRODUCTION	101	Up	0.00122644	0.0170548
	REGULATION_OF_BODY_FLUID_LEVELS	328	Up	0.00123622	0.0171372
	REGULATION_OF_RESPONSE_TO_BIOTIC_STIMULUS	185	Up	0.00126093	0.0173711
	CHRONIC_INFLAMMATORY_RESPONSE	12	Up	0.00127651	0.0175313
	CHEMOKINE_MEDIATED_SIGNALING_PATHWAY	36	Up	0.00129291	0.0177017
	DNA_GEOMETRIC_CHANGE	75	Up	0.00129737	0.0177081
	NEGATIVE_REGULATION_OF_IMMUNE_RESPONSE	87	Up	0.00130886	0.0178101
	REGULATION_OF_TRANSPORT	1139	Up	0.00136874	0.0185592
	BLOOD_VESSEL_MORPHOGENESIS	268	Up	0.00140968	0.0190072
	REGULATION_OF_INTERLEUKIN_2_PRODUCTION	37	Up	0.00143603	0.0193037
	ANGIOGENESIS	221	Up	0.00144573	0.0193755
	DEFENSE_RESPONSE_TO_FUNGUS	19	Up	0.00148792	0.0198648
	POSITIVE_REGULATION_OF_TRANSPORT	622	Up	0.00149121	0.0198648
	MULTICELLULAR_ORGANISMAL_MACROMOLECULE_METABOLIC_PROCESS	56	Up	0.00149599	0.0198689
	SKIN_DEVELOPMENT	114	Up	0.00154208	0.0203592
	PROTEIN_O_LINKED_GLYCOSYLATION	71	Up	0.00157732	0.0207626
	POSITIVE_REGULATION_OF_ESTABLISHMENT_OF_PROTEIN_LOCALIZATION	373	Up	0.00161745	0.0212278
	REGULATION_OF_LEUKOCYTE_MEDIATED_IMMUNITY	112	Up	0.00162994	0.0212833
	RESPONSE_TO_INTERFERON_BETA	19	Up	0.00163128	0.0212833
	NEGATIVE_REGULATION_OF_IMMUNE_SYSTEM_PROCESS	272	Up	0.00164456	0.0213938
	POSITIVE_REGULATION_OF_APOPTOTIC_SIGNALING_PATHWAY	142	Up	0.00165581	0.0214771
	NEGATIVE_REGULATION_OF_CATALYTIC_ACTIVITY	567	Up	0.0016777	0.0216977
	NEGATIVE_REGULATION_OF_CYTOKINE_PRODUCTION	145	Up	0.00168898	0.02178
	REGULATION_OF_PROTEIN_SECRETION	250	Up	0.00169935	0.0218503
	CELLULAR_RESPONSE_TO_UV	59	Up	0.00174799	0.0224106
	REGULATION_OF_LEUKOCYTE_DIFFERENTIATION	163	Up	0.00175996	0.0224991
	RESPONSE_TO_YEAST	5	Up	0.00176562	0.0225065
	NEGATIVE_REGULATION_OF_PROTEIN_SECRETION	64	Up	0.00180169	0.0229006
	REGULATION_OF_CELL_ADHESION	473	Up	0.00181897	0.0230542
	POSITIVE_REGULATION_OF_VASCULATURE_DEVELOPMENT	88	Up	0.00182499	0.0230645
	REGULATION_OF_HYDROLASE_ACTIVITY	920	Up	0.00185092	0.0232968
	NEGATIVE_REGULATION_OF_PROTEIN_MATURATION	22	Up	0.00185387	0.0232968
	POSITIVE_REGULATION_OF_LYMPHOCYTE_DIFFERENTIATION	56	Up	0.0018624	0.0233014
	PROTEIN_MODIFICATION_BY_SMALL_PROTEIN_CONJUGATION_OR_REMOVAL	704	Up	0.00196675	0.0244384
	RESPONSE_TO_ANTIBIOTIC	40	Up	0.00198847	0.0246392
	MULTICELLULAR_ORGANISM_METABOLIC_PROCESS	61	Up	0.00200969	0.0248328
	CELLULAR_RESPONSE_TO_BIOTIC_STIMULUS	124	Up	0.00205806	0.0252896
	MITOTIC_SPINDLE_ORGANIZATION	61	Up	0.00211401	0.025856
	LEUKOCYTE_HOMEOSTASIS	45	Up	0.00211581	0.025856
	REGULATION_OF_ORGANELLE_ORGANIZATION	943	Up	0.00218353	0.0265764
	DNA_CONFORMATION_CHANGE	218	Up	0.00218674	0.0265764
	REGULATION_OF_VASCULAR_ENDOTHELIAL_GROWTH_FACTOR_PRODUCTION	21	Up	0.00222089	0.0269177
	POSITIVE_REGULATION_OF_PROTEIN_LOCALIZATION_TO_NUCLEUS	102	Up	0.00225648	0.0272745
	I_KAPPAB_KINASE_NF_KAPPAB_SIGNALING	58	Up	0.00232407	0.0280151
	POSITIVE_REGULATION_OF_IMMUNE_EFFECTOR_PROCESS	106	Up	0.00236826	0.0284705
	LEUKOCYTE_CHEMOTAXIS	79	Up	0.00240317	0.0287344
	POSITIVE_REGULATION_OF_NF_KAPPAB_TRANSCRIPTION_FACTOR_ACTIVITY	102	Up	0.00242671	0.0289379
	REGULATION_OF_PHOSPHOLIPID_BIOSYNTHETIC_PROCESS	6	Up	0.0024817	0.0295143
	REGULATION_OF_MICROTUBULE_BASED_PROCESS	199	Up	0.00249479	0.0295907
	POSITIVE_REGULATION_OF_CATALYTIC_ACTIVITY	1116	Up	0.00252517	0.0298711
	REGULATION_OF_ACUTE_INFLAMMATORY_RESPONSE	44	Up	0.00258467	0.0304127
	ANATOMICAL_STRUCTURE_FORMATION_INVOLVED_IN_MORPHOGENESIS	623	Up	0.00259294	0.0304293
	PROTEIN_MATURATION	191	Up	0.00264313	0.0309365
	MYELOID_LEUKOCYTE_ACTIVATION	71	Up	0.00267585	0.031237
	REGULATION_OF_CELL_CELL_ADHESION	276	Up	0.00269089	0.0313301
	REGULATION_OF_INTERLEUKIN_1_SECRETION	23	Up	0.00275806	0.0320112
	POST_TRANSLATIONAL_PROTEIN_MODIFICATION	25	Up	0.00276382	0.0320112
	NEGATIVE_REGULATION_OF_INTERLEUKIN_10_PRODUCTION	9	Up	0.00277558	0.0320637
	PROTEIN_COMPLEX_BIOGENESIS	876	Up	0.00278478	0.0320865
	REGULATION_OF_ANATOMICAL_STRUCTURE_MORPHOGENESIS	715	Up	0.00282825	0.0325029
	CELLULAR_RESPONSE_TO_INTERFERON_GAMMA	89	Up	0.0028677	0.0328238
	CHROMOSOME_ORGANIZATION	814	Up	0.00287097	0.0328238
	REGULATION_OF_CHROMOSOME_ORGANIZATION	243	Up	0.00296118	0.0336565
	NEGATIVE_REGULATION_OF_CYTOKINE_SECRETION	28	Up	0.00319251	0.0356724
	NEGATIVE_REGULATION_OF_HYDROLASE_ACTIVITY	237	Up	0.00320538	0.0357263
	REGULATION_OF_INTERLEUKIN_6_PRODUCTION	63	Up	0.00321428	0.0357357
	REGULATION_OF_SISTER_CHROMATID_SEGREGATION	62	Up	0.00328669	0.0363585
	POSITIVE_REGULATION_OF_LEUKOCYTE_CHEMOTAXIS	56	Up	0.00329597	0.0363705
	CELLULAR_RESPONSE_TO_RADIATION	104	Up	0.00335867	0.0369704
	RETROGRADE_TRANSPORT_VESICLE_RECYCLING_WITHIN_GOLGI	22	Up	0.00337585	0.0370675
	INTERFERON_GAMMA_MEDIATED_SIGNALING_PATHWAY	60	Up	0.00344556	0.0377396
	NEGATIVE_REGULATION_OF_CELL_COMMUNICATION	829	Up	0.00346139	0.0378195
	ORGANELLE_MEMBRANE_FUSION	66	Up	0.00353844	0.0384719
	TOLL_LIKE_RECEPTOR_SIGNALING_PATHWAY	76	Up	0.00355838	0.038594
	NEUROTRANSMITTER_TRANSPORT	64	Up	0.00362356	0.0392052
	ANTIMICROBIAL_HUMORAL_RESPONSE	27	Up	0.00365021	0.0392678
	REGULATION_OF_LEUKOCYTE_PROLIFERATION	147	Up	0.00365517	0.0392678
	ESTABLISHMENT_OF_PROTEIN_LOCALIZATION_TO_GOLGI	19	Up	0.00365591	0.0392678
	POSITIVE_REGULATION_OF_RESPONSE_TO_EXTRACELLULAR_STIMULUS	41	Up	0.00366887	0.0393118
	REGULATION_OF_OXIDATIVE_STRESS_INDUCED_CELL_DEATH	36	Up	0.00369388	0.0394845
	REGULATION_OF_TRANSLATIONAL_INITIATION_IN_RESPONSE_TO_STRESS	13	Up	0.00375462	0.0400372
	REGULATION_OF_B_CELL_PROLIFERATION	41	Up	0.00380189	0.0403473
	VASCULATURE_DEVELOPMENT	346	Up	0.0038197	0.0404396
	REGULATION_OF_LYMPHOCYTE_MEDIATED_IMMUNITY	74	Up	0.00383281	0.0404818
	NEGATIVE_REGULATION_OF_MOLECULAR_FUNCTION	737	Up	0.00385813	0.0406524
	POSITIVE_REGULATION_OF_TYPE_I_INTERFERON_PRODUCTION	66	Up	0.0038874	0.0408637
	TRANSFORMING_GROWTH_FACTOR_BETA_RECEPTOR_SIGNALING_PATHWAY	78	Up	0.00393848	0.0412082
	MYD88_INDEPENDENT_TOLL_LIKE_RECEPTOR_SIGNALING_PATHWAY	28	Up	0.00393874	0.0412082
	BODY_FLUID_SECRETION	42	Up	0.00398772	0.0415247
	RESPONSE_TO_FIBROBLAST_GROWTH_FACTOR	82	Up	0.00428794	0.0445064
	REGULATION_OF_ADAPTIVE_IMMUNE_RESPONSE	84	Up	0.00429412	0.0445064
	CARBOHYDRATE_TRANSMEMBRANE_TRANSPORT	12	Up	0.00439714	0.0454678
	PROTEIN_HYDROXYLATION	15	Up	0.00442914	0.0455775
	POSITIVE_REGULATION_OF_PHOSPHORUS_METABOLIC_PROCESS	665	Up	0.00443857	0.0455775
	LEUKOCYTE_MIGRATION_INVOLVED_IN_INFLAMMATORY_RESPONSE	9	Up	0.00449893	0.0460907
	REGULATION_OF_PROTEIN_MODIFICATION_PROCESS	1240	Up	0.0045151	0.0461498
	AROMATIC_AMINO_ACID_FAMILY_CATABOLIC_PROCESS	12	Up	0.00454981	0.046331
	REGULATION_OF_INTERLEUKIN_1_BETA_PRODUCTION	33	Up	0.00455373	0.046331
	GLYCOPROTEIN_CATABOLIC_PROCESS	12	Up	0.00461674	0.0468647
	CELLULAR_RESPONSE_TO_LIGHT_STIMULUS	67	Up	0.00466092	0.0471552
	NEGATIVE_REGULATION_OF_PROTEIN_CATABOLIC_PROCESS	94	Up	0.00466662	0.0471552
	CHEMICAL_HOMEOSTASIS_WITHIN_A_TISSUE	9	Up	0.00482099	0.0484184
	NEGATIVE_REGULATION_OF_HUMORAL_IMMUNE_RESPONSE	11	Up	0.00482437	0.0484184
	POSITIVE_REGULATION_OF_RESPONSE_TO_WOUNDING	98	Up	0.00484061	0.0484717
	B_CELL_MEDIATED_IMMUNITY	54	Up	0.00487487	0.0487047
	CYTOKINE_PRODUCTION	87	Up	0.00488945	0.0487407
	REGULATION_OF_EXOCYTOSIS	114	Up	0.00491939	0.0489292
	GANGLIOSIDE_METABOLIC_PROCESS	14	Up	0.00493121	0.048937
	AROMATIC_AMINO_ACID_FAMILY_METABOLIC_PROCESS	15	Up	0.00497022	0.049214
	NEGATIVE_REGULATION_OF_INTRACELLULAR_SIGNAL_TRANSDUCTION	344	Up	0.0050799	0.0500766
	POSITIVE_REGULATION_OF_NEUTROPHIL_MIGRATION	20	Up	0.005141	0.0505665
	INTRACELLULAR_SIGNAL_TRANSDUCTION	1158	Up	0.00517089	0.0506359
	MICROTUBULE_BASED_PROCESS	386	Up	0.00518942	0.0507054
	CELLULAR_RESPONSE_TO_EXTERNAL_STIMULUS	207	Up	0.00528704	0.0512081
	POSITIVE_REGULATION_OF_MOLECULAR_FUNCTION	1310	Up	0.00536769	0.051876
	REGULATION_OF_MICROTUBULE_POLYMERIZATION_OR_DEPOLYMERIZATION	151	Up	0.00540009	0.0519358
	REGULATION_OF_PROTEIN_ACTIVATION_CASCADE	21	Up	0.00540204	0.0519358
	MEMBRANE_ORGANIZATION	700	Up	0.005409	0.0519358
	ESTABLISHMENT_OF_PROTEIN_LOCALIZATION_TO_ORGANELLE	324	Up	0.00556813	0.0532333
	POSITIVE_REGULATION_OF_CELLULAR_PROTEIN_LOCALIZATION	285	Up	0.00558205	0.0532516
	PROTEIN_LOCALIZATION_TO_GOLGI_APPARATUS	30	Up	0.00559689	0.0532786
	ENDOTHELIAL_CELL_MIGRATION	46	Up	0.00571275	0.054265
	AMINOGLYCAN_BIOSYNTHETIC_PROCESS	74	Up	0.00577953	0.054782
	FATTY_ACID_CATABOLIC_PROCESS	60	Down	1.01568e-20	4.50557e-17
	DRUG_METABOLIC_PROCESS	18	Down	4.11176e-20	9.11988e-17
	FATTY_ACID_BETA_OXIDATION	44	Down	6.93598e-20	9.58829e-17
	MONOCARBOXYLIC_ACID_CATABOLIC_PROCESS	68	Down	8.64589e-20	9.58829e-17
	LIPID_OXIDATION	58	Down	3.95999e-19	3.5133e-16
	CELLULAR_LIPID_CATABOLIC_PROCESS	109	Down	1.02294e-14	6.48253e-12
	FLAVONOID_METABOLIC_PROCESS	16	Down	2.15066e-14	1.06004e-11
	FATTY_ACID_METABOLIC_PROCESS	201	Down	5.02316e-14	2.04359e-11
	ORGANIC_ACID_CATABOLIC_PROCESS	136	Down	2.89001e-13	1.06834e-10
	CELLULAR_RESPIRATION	123	Down	3.78026e-13	1.28994e-10
	RESPONSE_TO_XENOBIOTIC_STIMULUS	61	Down	6.85271e-13	2.0627e-10
	CELLULAR_GLUCURONIDATION	11	Down	1.44603e-12	4.00912e-10
	LIPID_MODIFICATION	154	Down	1.64917e-12	4.30337e-10
	LIPID_CATABOLIC_PROCESS	156	Down	9.48143e-12	2.00284e-09
	MONOCARBOXYLIC_ACID_METABOLIC_PROCESS	326	Down	3.4794e-11	6.4311e-09
	ENERGY_DERIVATION_BY_OXIDATION_OF_ORGANIC_COMPOUNDS	173	Down	3.66105e-10	5.07513e-08
	GENERATION_OF_PRECURSOR_METABOLITES_AND_ENERGY	225	Down	4.3666e-10	5.86977e-08
	SMALL_MOLECULE_CATABOLIC_PROCESS	220	Down	6.27847e-10	7.95751e-08
	FATTY_ACID_BETA_OXIDATION_USING_ACYL_COA_DEHYDROGENASE	16	Down	4.80106e-09	5.07083e-07
	ELECTRON_TRANSPORT_CHAIN	86	Down	4.94566e-09	5.10209e-07
	OXIDATIVE_PHOSPHORYLATION	79	Down	6.6868e-09	6.74151e-07
	URONIC_ACID_METABOLIC_PROCESS	16	Down	7.65376e-09	7.54491e-07
	LIPID_METABOLIC_PROCESS	771	Down	1.8949e-08	1.68116e-06
	OXIDATION_REDUCTION_PROCESS	641	Down	4.39556e-08	3.48191e-06
	SMALL_MOLECULE_METABOLIC_PROCESS	1249	Down	7.77164e-08	5.56048e-06
	REGULATION_OF_FATTY_ACID_METABOLIC_PROCESS	60	Down	4.26398e-07	2.48882e-05
	MONOCARBOXYLIC_ACID_TRANSPORT	72	Down	4.55996e-07	2.62701e-05
	CARNITINE_METABOLIC_PROCESS	9	Down	4.65954e-07	2.64997e-05
	DRUG_CATABOLIC_PROCESS	5	Down	4.93922e-07	2.74613e-05
	CELLULAR_LIPID_METABOLIC_PROCESS	626	Down	1.06945e-06	5.51639e-05
	AEROBIC_RESPIRATION	44	Down	1.15001e-06	5.86371e-05
	AMINO_ACID_BETAINE_METABOLIC_PROCESS	11	Down	1.71664e-06	8.18818e-05
	REGULATION_OF_MYOBLAST_PROLIFERATION	4	Down	1.87312e-06	8.74679e-05
	MITOCHONDRIAL_RESPIRATORY_CHAIN_COMPLEX_ASSEMBLY	71	Down	2.64471e-06	0.000113902
	EPOXYGENASE_P450_PATHWAY	5	Down	4.11616e-06	0.000170648
	EXOGENOUS_DRUG_CATABOLIC_PROCESS	3	Down	4.32131e-06	0.000177494
	NEGATIVE_REGULATION_OF_FATTY_ACID_METABOLIC_PROCESS	19	Down	4.59683e-06	0.000185377
	PURINE_CONTAINING_COMPOUND_METABOLIC_PROCESS	293	Down	2.01227e-05	0.000619891
	REGULATION_OF_FATTY_ACID_OXIDATION	18	Down	2.14675e-05	0.000647823
	NUCLEOSIDE_TRIPHOSPHATE_METABOLIC_PROCESS	189	Down	3.02042e-05	0.000842679
	RETINOIC_ACID_METABOLIC_PROCESS	10	Down	5.84575e-05	0.00148181
	FATTY_ACID_BETA_OXIDATION_USING_ACYL_COA_OXIDASE	12	Down	7.0788e-05	0.00174453
	ORGANIC_ACID_METABOLIC_PROCESS	646	Down	7.31481e-05	0.00177314
	GLYCOSYL_COMPOUND_METABOLIC_PROCESS	291	Down	7.62681e-05	0.00183872
	ORGANIC_HYDROXY_COMPOUND_TRANSPORT	85	Down	7.79291e-05	0.00186861
	PIGMENT_METABOLIC_PROCESS	43	Down	0.000108134	0.00242264
	PHOSPHATE_ION_TRANSPORT	10	Down	0.000116824	0.00259115
	ORGANIC_HYDROXY_COMPOUND_METABOLIC_PROCESS	310	Down	0.000143876	0.00306843
	MITOCHONDRIAL_RESPIRATORY_CHAIN_COMPLEX_I_BIOGENESIS	54	Down	0.000151578	0.00318673
	NUCLEOSIDE_MONOPHOSPHATE_METABOLIC_PROCESS	197	Down	0.000154824	0.00322806
	ORGANOPHOSPHATE_METABOLIC_PROCESS	671	Down	0.000179271	0.00364791
	MITOCHONDRIAL_TRANSMEMBRANE_TRANSPORT	54	Down	0.000205134	0.0040806
	INTRACELLULAR_LIPID_TRANSPORT	19	Down	0.000217676	0.00425379
	BILE_ACID_AND_BILE_SALT_TRANSPORT	18	Down	0.000223925	0.00435671
	MONOSACCHARIDE_METABOLIC_PROCESS	147	Down	0.000233086	0.00445676
	CYTOCHROME_COMPLEX_ASSEMBLY	23	Down	0.000245024	0.00462522
	STEROID_METABOLIC_PROCESS	148	Down	0.000384302	0.00665923
	PRIMARY_AMINO_COMPOUND_METABOLIC_PROCESS	9	Down	0.000432915	0.0073862
	FATTY_ACID_DERIVATIVE_METABOLIC_PROCESS	52	Down	0.000470359	0.00787364
	GLYCEROLIPID_METABOLIC_PROCESS	247	Down	0.000477448	0.00793244
	NUCLEOSIDE_BISPHOSPHATE_METABOLIC_PROCESS	29	Down	0.000565858	0.00909473
	PHOSPHOLIPID_DEPHOSPHORYLATION	24	Down	0.000585354	0.0093404
	BILE_ACID_METABOLIC_PROCESS	19	Down	0.000638581	0.0100809
	AMINO_ACID_BETAINE_TRANSPORT	11	Down	0.000686378	0.010721
	POSITIVE_REGULATION_OF_FATTY_ACID_OXIDATION	9	Down	0.000731469	0.0113454
	LIPID_HOMEOSTASIS	72	Down	0.000770422	0.0118666
	INOSITOL_PHOSPHATE_METABOLIC_PROCESS	45	Down	0.000800483	0.0122436
	HYDROGEN_ION_TRANSMEMBRANE_TRANSPORT	73	Down	0.000817809	0.012424
	FATTY_ACID_TRANSPORT	37	Down	0.000838642	0.0126109
	SODIUM_ION_TRANSPORT	59	Down	0.00091139	0.0135669
	SHORT_CHAIN_FATTY_ACID_METABOLIC_PROCESS	11	Down	0.000992486	0.014477
	LONG_CHAIN_FATTY_ACID_TRANSPORT	26	Down	0.0010272	0.014891
	ORGANIC_ACID_TRANSPORT	140	Down	0.00103268	0.0149072
	EMBRYONIC_DIGESTIVE_TRACT_MORPHOGENESIS	11	Down	0.00103981	0.0149274
	MITOCHONDRIAL_ELECTRON_TRANSPORT_UBIQUINOL_TO_CYTOCHROME_C	14	Down	0.00105042	0.0150309
	TRANSCRIPTION_FROM_MITOCHONDRIAL_PROMOTER	10	Down	0.0011965	0.0168498
	ETHANOL_METABOLIC_PROCESS	10	Down	0.00120396	0.0169012
	ARACHIDONIC_ACID_METABOLIC_PROCESS	24	Down	0.00122215	0.0170486
	INNER_DYNEIN_ARM_ASSEMBLY	4	Down	0.00125213	0.0173036
	POLYOL_METABOLIC_PROCESS	74	Down	0.00137228	0.0185592
	PRIMARY_ALCOHOL_METABOLIC_PROCESS	31	Down	0.00152005	0.0201281
	AMMONIUM_TRANSMEMBRANE_TRANSPORT	12	Down	0.00186475	0.0233014
	MITOCHONDRIAL_ATP_SYNTHESIS_COUPLED_PROTON_TRANSPORT	17	Down	0.00191132	0.0238163
	DRUG_TRANSPORT	14	Down	0.00204114	0.0251514
	SODIUM_ION_TRANSMEMBRANE_TRANSPORT	35	Down	0.00237923	0.028525
	HEME_METABOLIC_PROCESS	23	Down	0.00256113	0.0302159
	PORPHYRIN_CONTAINING_COMPOUND_METABOLIC_PROCESS	26	Down	0.0029486	0.0336246
	REGULATION_OF_CHOLESTEROL_STORAGE	13	Down	0.00296971	0.0336565
	REGULATION_OF_CARBOHYDRATE_METABOLIC_PROCESS	123	Down	0.00297415	0.0336565
	RESPONSE_TO_VITAMIN_A	10	Down	0.00303398	0.0342462
	NUCLEOBASE_CONTAINING_SMALL_MOLECULE_METABOLIC_PROCESS	414	Down	0.00306564	0.0345097
	BICARBONATE_TRANSPORT	18	Down	0.00307289	0.0345097
	LONG_CHAIN_FATTY_ACID_METABOLIC_PROCESS	50	Down	0.00313414	0.0351087
	POSITIVE_REGULATION_OF_ACTION_POTENTIAL	6	Down	0.00327608	0.0363317
	MITOCHONDRIAL_ELECTRON_TRANSPORT_CYTOCHROME_C_TO_OXYGEN	14	Down	0.00348231	0.0379546
	KETONE_BODY_METABOLIC_PROCESS	7	Down	0.00379526	0.0403473
	POSITIVE_REGULATION_OF_SODIUM_ION_TRANSPORT	19	Down	0.00397343	0.0414732
	QUATERNARY_AMMONIUM_GROUP_TRANSPORT	12	Down	0.00443675	0.0455775
	PURINE_RIBONUCLEOSIDE_BISPHOSPHATE_METABOLIC_PROCESS	13	Down	0.00479329	0.0483251
	ANION_TRANSPORT	275	Down	0.00503616	0.0497559
	GLYCEROPHOSPHOLIPID_METABOLIC_PROCESS	212	Down	0.00516557	0.0506359
	QUINONE_METABOLIC_PROCESS	23	Down	0.00522051	0.0508522
	RESPIRATORY_CHAIN_COMPLEX_IV_ASSEMBLY	15	Down	0.00522737	0.0508522
	PLASMA_LIPOPROTEIN_PARTICLE_CLEARANCE	13	Down	0.0052535	0.0509946
	ENERGY_COUPLED_PROTON_TRANSPORT_DOWN_ELECTROCHEMICAL_GRADIENT	20	Down	0.00549842	0.0526803
